# Supplementary material for: Structure and sequence evolution in the pennycress (Thlaspi arvense) pangenome
Source: New Phytol. 2026 Apr 2;250(5):2723–41. doi: 10.1111/nph.71111 (PMC13150303; doi:10.1111/nph.71111)
Supplement: Supplementary file 1 — Dataset S1 Genome assembly statistics. Dataset S2 Metadata for RNA‐ and ISO‐seq libraries used in protein‐coding gene annotations. Dataset S3 Gene annotation changes. [file NPH-250-2723-s002.xlsx]

## Sheet: Title
New Phytologist Supporting Information
Article title: Structure and sequence evolution in the pennycress (Thlaspi arvense) pangenome
Authors: Kevin A. Bird, Joanna L. Rifkin, Chloee M. McLaughlin, Avril M. Harder, Pawan Basnet, Ella Katz, Tomáš Brůna, Kerrie Barry, LoriBeth Boston, Christopher Daum, Jie Guo, Anna Lipzen, Christopher Plott, Jerry W. Jenkins, Rachel Walstead, Shanmugam Rajasekar, Jayson Talag, Katherine Frels , Kathleen Greenham, Shelby Ellison, Jane Grimwood, Jeremy Schmutz, Patrick P. Edger, J. Chris Pires, Jo…
Article acceptance date: 23 February 2026

## Sheet: SuplData1_GenomeAssemblyStats
Genotype	CCS PacBio read coverage	Illumina read coverage	Avg PacBio read size (bp)	Contigs	Scaffolds
MN106	88.35x	49.1x	15194	12	7
AK34W	73.8x	50.6x	16962	13	7
Ames 32873	70.23x	52.3x	16232	23	7
LorettoMN	79.48x	52.6x	17641	15	7
MN134	73.15x	52x	18091	11	7
PI650286	71.24x	54.6x	18898	13	7
Tibet33	73.56x	54.7x	17117	15	8

## Sheet: SuplData2_RNASeqMetadata
Genotype	Library	Reads	Mapped Reads	Sequencing type	BioProject Number
AK34W	NPGTC	158508434	155012950	RNA-seq	PRJNA1321835
AK34W	NPGTG	145700016	141812750	RNA-seq	PRJNA1321843
AK34W	NPGTH	115130776	112307469	RNA-seq	PRJNA1321834
AK34W	NPGTN	139523770	135558572	RNA-seq	PRJNA1321840
AK34W	NPGTX	235112350	229508965	RNA-seq	PRJNA1321832
AK34W	NPGTY	275034588	268375239	RNA-seq	PRJNA1321831
AK34W	NPUHC	2650293	2563912	ISO-seq	PRJNA1321844
AK34W	NPUHG	1672941	1609645	ISO-seq	PRJNA1321844
AK34W	NUUTG	2020330	1824212	ISO-seq	PRJNA1321835
AK34W	NUUTH	2080130	1937086	ISO-seq	PRJNA1321835
Ames32873	NPGHO	2090854	2057542	ISO-seq	PRJNA1321800
Ames32873	NPGTZ	56195222	54044751	RNA-seq	PRJNA1321861
Ames32873	NPGUA	85754726	83314888	RNA-seq	PRJNA1321862
Ames32873	NPGUB	49382652	48062395	RNA-seq	PRJNA1321838
Ames32873	NPGUC	262020428	254627225	RNA-seq	PRJNA1321810
Ames32873	NTPWH	3655876	3054378	ISO-seq	PRJNA1321800
LorettoMN	NPGUT	79742402	77769575	RNA-seq	PRJNA1321846
LorettoMN	NPGUU	44952272	43794624	RNA-seq	PRJNA1321855
LorettoMN	NUUPX	2733692	2596825	ISO-seq	PRJNA1321846
LorettoMN	NUUPY	1840932	1762298	ISO-seq	PRJNA1321846
LorettoMN	NUUPZ	3875019	3386136	ISO-seq	PRJNA1321855
LorettoMN	NUUSA	5864949	5416578	ISO-seq	PRJNA1321855
MN106	NPGHY	2667717	2556828	ISO-seq	PRJNA1321825
MN106	NPGHZ	2194414	2132237	ISO-seq	PRJNA1321825
MN106	NPGUW	112157714	109650546	RNA-seq	PRJNA1321822
MN106	NPGUX	161640484	157632206	RNA-seq	PRJNA1321799
MN106	NPGUY	216936266	210794575	RNA-seq	PRJNA1321801
MN106	NPGUZ	100893206	98272591	RNA-seq	PRJNA1321839
MN106	NUUTT	2029027	1895280	ISO-seq	PRJNA1321822
MN106	NUUTU	1795672	1708930	ISO-seq	PRJNA1321822
MN134	NPGHW	1812545	1760819	ISO-seq	PRJNA1321848
MN134	NPGHX	2553899	2500124	ISO-seq	PRJNA1321848
MN134	NPGWA	262155966	256144531	RNA-seq	PRJNA1321854
MN134	NPGWB	47653114	46359403	RNA-seq	PRJNA1321847
MN134	NPGWC	67027406	65355706	RNA-seq	PRJNA1321856
MN134	NPGWG	79617922	77728268	RNA-seq	PRJNA1321853
MN134	NPGWH	63122446	61701058	RNA-seq	PRJNA1321802
MN134	NUUTW	1904027	1726504	ISO-seq	PRJNA1321854
MN134	NUUTX	2085964	1883711	ISO-seq	PRJNA1321854
PI650286	NPGHT	91197	88779	ISO-seq	PRJNA1321857
PI650286	NPGHU	4062389	3980078	ISO-seq	PRJNA1321857
PI650286	NPGUG	33338008	32600997	RNA-seq	PRJNA1321811
PI650286	NPGUH	311900974	303321912	RNA-seq	PRJNA1321860
PI650286	NPGUN	110464550	107307674	RNA-seq	PRJNA1321858
PI650286	NPGUO	313355578	304538543	RNA-seq	PRJNA1321828
PI650286	NPGUP	38369696	37430366	RNA-seq	PRJNA1321849
PI650286	NPGUS	62037350	60559173	RNA-seq	PRJNA1321850
PI650286	NUUTP	2029610	1866359	ISO-seq	PRJNA1321811
PI650286	NUUTS	2070925	1933682	ISO-seq	PRJNA1321811
Tibet33	NPGHP	3805112	3693737	ISO-seq	PRJNA1321852
Tibet33	NPGHS	3148231	3104501	ISO-seq	PRJNA1321852
Tibet33	NPGTO	115483558	112644171	RNA-seq	PRJNA1321821
Tibet33	NPGTP	63404664	61734016	RNA-seq	PRJNA1321859
Tibet33	NPGTS	36357682	35073108	RNA-seq	PRJNA1321798
Tibet33	NPGTT	52040728	50646404	RNA-seq	PRJNA1321812
Tibet33	NPGTU	116118572	113365518	RNA-seq	PRJNA1321813
Tibet33	NPGTW	127056074	123976434	RNA-seq	PRJNA1321830
Tibet33	NUUTN	2083544	1895058	ISO-seq	PRJNA1321821
Tibet33	NUUTO	1755503	1642651	ISO-seq	PRJNA1321821

## Sheet: SuplData3 Thlaspi added and rem
Line	Removed	New	Modified
Ames32873	43	86	82
LorettoMN	75	119	117
AK34W	66	82	74
MN106	54	91	90
Tibet33	76	94	95
MN134	67	99	83
PI650286	69	91	82
Average	64.2857	94.5714	89

## Sheet: SuplData6_genomeclassesByWindow
Genotype	Chr	Start	End	grp
AK34W	Chr01	1	9235000	subtelo
AK34W	Chr01	9235001	46499999	peric
AK34W	Chr01	46500000	47091999	centromere
AK34W	Chr01	47092000	57125000	peric
AK34W	Chr01	57125001	57585000	subtelo
AK34W	Chr01	57585001	58225000	peric
AK34W	Chr01	58225001	59065000	subtelo
AK34W	Chr01	59065001	59635000	peric
AK34W	Chr01	59635001	72231959	subtelo
AK34W	Chr02	1	13610000	subtelo
AK34W	Chr02	13610001	29446999	peric
AK34W	Chr02	29447000	29774999	centromere
AK34W	Chr02	29775000	61625000	peric
AK34W	Chr02	61625001	62410000	subtelo
AK34W	Chr02	62410001	63975000	peric
AK34W	Chr02	63975001	69881166	subtelo
AK34W	Chr03	1	5640000	subtelo
AK34W	Chr03	5640001	16073999	peric
AK34W	Chr03	16074000	16886999	centromere
AK34W	Chr03	16887000	20405000	peric
AK34W	Chr03	20405001	20900000	subtelo
AK34W	Chr03	20900001	41930000	peric
AK34W	Chr03	41930001	56426402	subtelo
AK34W	Chr04	1	11730000	subtelo
AK34W	Chr04	11730001	13300000	peric
AK34W	Chr04	13300001	14220000	subtelo
AK34W	Chr04	14220001	29348999	peric
AK34W	Chr04	29349000	30149999	centromere
AK34W	Chr04	30150000	61305000	peric
AK34W	Chr04	61305001	66794643	subtelo
AK34W	Chr05	1	11270000	subtelo
AK34W	Chr05	11270001	26830000	peric
AK34W	Chr05	26830001	27345000	subtelo
AK34W	Chr05	27345001	32090000	peric
AK34W	Chr05	32090001	32130678	subtelo
AK34W	Chr05	32130679	33003999	centromere
AK34W	Chr05	33004000	33010000	subtelo
AK34W	Chr05	33010001	43300000	peric
AK34W	Chr05	43300001	44580000	subtelo
AK34W	Chr05	44580001	45240000	peric
AK34W	Chr05	45240001	46460000	subtelo
AK34W	Chr05	46460001	46935000	peric
AK34W	Chr05	46935001	55102903	subtelo
AK34W	Chr06	1	9660000	subtelo
AK34W	Chr06	9660001	19079999	peric
AK34W	Chr06	19080000	19486999	centromere
AK34W	Chr06	19487000	54830000	peric
AK34W	Chr06	54830001	56440000	subtelo
AK34W	Chr06	56440001	56920000	peric
AK34W	Chr06	56920001	69442484	subtelo
AK34W	Chr07	1	15125000	subtelo
AK34W	Chr07	15125001	17870000	peric
AK34W	Chr07	17870001	18500000	subtelo
AK34W	Chr07	18500001	32892999	peric
AK34W	Chr07	32893000	33563999	centromere
AK34W	Chr07	33564000	55265000	peric
AK34W	Chr07	55265001	55670000	subtelo
AK34W	Chr07	55670001	56915000	peric
AK34W	Chr07	56915001	58040000	subtelo
AK34W	Chr07	58040001	59580000	peric
AK34W	Chr07	59580001	66154958	subtelo
Ames32873	Chr01	1	8605000	subtelo
Ames32873	Chr01	8605001	9135000	peric
Ames32873	Chr01	9135001	9930000	subtelo
Ames32873	Chr01	9930001	41474999	peric
Ames32873	Chr01	41475000	42280999	centromere
Ames32873	Chr01	42281000	61790000	peric
Ames32873	Chr01	61790001	73920344	subtelo
Ames32873	Chr02	1	13635000	subtelo
Ames32873	Chr02	13635001	48668999	peric
Ames32873	Chr02	48669000	52320999	centromere
Ames32873	Chr02	52321000	65960000	peric
Ames32873	Chr02	65960001	66485000	subtelo
Ames32873	Chr02	66485001	68195000	peric
Ames32873	Chr02	68195001	74165884	subtelo
Ames32873	Chr03	1	4395000	subtelo
Ames32873	Chr03	4395001	14954999	peric
Ames32873	Chr03	14955000	15960999	centromere
Ames32873	Chr03	15961000	35480000	peric
Ames32873	Chr03	35480001	35890000	subtelo
Ames32873	Chr03	35890001	42465000	peric
Ames32873	Chr03	42465001	44365000	subtelo
Ames32873	Chr03	44365001	44720000	peric
Ames32873	Chr03	44720001	55326257	subtelo
Ames32873	Chr04	1	11640000	subtelo
Ames32873	Chr04	11640001	24867999	peric
Ames32873	Chr04	24868000	26197999	centromere
Ames32873	Chr04	26198000	61575000	peric
Ames32873	Chr04	61575001	62375000	subtelo
Ames32873	Chr04	62375001	63070000	peric
Ames32873	Chr04	63070001	66759836	subtelo
Ames32873	Chr05	1	10205000	subtelo
Ames32873	Chr05	10205001	28435999	peric
Ames32873	Chr05	28436000	29569999	centromere
Ames32873	Chr05	29570000	43985000	peric
Ames32873	Chr05	43985001	45065000	subtelo
Ames32873	Chr05	45065001	46000000	peric
Ames32873	Chr05	46000001	54229710	subtelo
Ames32873	Chr06	1	9275000	subtelo
Ames32873	Chr06	9275001	28091999	peric
Ames32873	Chr06	28092000	30654999	centromere
Ames32873	Chr06	30655000	52925000	peric
Ames32873	Chr06	52925001	54390000	subtelo
Ames32873	Chr06	54390001	54970000	peric
Ames32873	Chr06	54970001	67637771	subtelo
Ames32873	Chr07	1	16050000	subtelo
Ames32873	Chr07	16050001	39025999	peric
Ames32873	Chr07	39026000	41149999	centromere
Ames32873	Chr07	41150000	59320000	peric
Ames32873	Chr07	59320001	59895000	subtelo
Ames32873	Chr07	59895001	62010000	peric
Ames32873	Chr07	62010001	62485000	subtelo
Ames32873	Chr07	62485001	63840000	peric
Ames32873	Chr07	63840001	68105597	subtelo
LorettoMN	Chr01	1	9390000	subtelo
LorettoMN	Chr01	9390001	46563999	peric
LorettoMN	Chr01	46564000	47158999	centromere
LorettoMN	Chr01	47159000	57245000	peric
LorettoMN	Chr01	57245001	57730000	subtelo
LorettoMN	Chr01	57730001	58375000	peric
LorettoMN	Chr01	58375001	59210000	subtelo
LorettoMN	Chr01	59210001	59765000	peric
LorettoMN	Chr01	59765001	72315101	subtelo
LorettoMN	Chr02	1	13625000	subtelo
LorettoMN	Chr02	13625001	29014999	peric
LorettoMN	Chr02	29015000	29341999	centromere
LorettoMN	Chr02	29342000	61100000	peric
LorettoMN	Chr02	61100001	61925000	subtelo
LorettoMN	Chr02	61925001	63455000	peric
LorettoMN	Chr02	63455001	69474899	subtelo
LorettoMN	Chr03	1	5625000	subtelo
LorettoMN	Chr03	5625001	15036999	peric
LorettoMN	Chr03	15037000	15604999	centromere
LorettoMN	Chr03	15605000	20165000	peric
LorettoMN	Chr03	20165001	20695000	subtelo
LorettoMN	Chr03	20695001	34225000	peric
LorettoMN	Chr03	34225001	34610000	subtelo
LorettoMN	Chr03	34610001	41595000	peric
LorettoMN	Chr03	41595001	56264127	subtelo
LorettoMN	Chr04	1	12575000	subtelo
LorettoMN	Chr04	12575001	13250000	peric
LorettoMN	Chr04	13250001	14195000	subtelo
LorettoMN	Chr04	14195001	29170999	peric
LorettoMN	Chr04	29171000	30360999	centromere
LorettoMN	Chr04	30361000	61550000	peric
LorettoMN	Chr04	61550001	66729589	subtelo
LorettoMN	Chr05	1	10495000	subtelo
LorettoMN	Chr05	10495001	26770000	peric
LorettoMN	Chr05	26770001	27275000	subtelo
LorettoMN	Chr05	27275001	32510000	peric
LorettoMN	Chr05	32510001	32554224	subtelo
LorettoMN	Chr05	32554225	33575999	centromere
LorettoMN	Chr05	33576000	33585000	subtelo
LorettoMN	Chr05	33585001	43745000	peric
LorettoMN	Chr05	43745001	44815000	subtelo
LorettoMN	Chr05	44815001	45490000	peric
LorettoMN	Chr05	45490001	55698906	subtelo
LorettoMN	Chr06	1	9475000	subtelo
LorettoMN	Chr06	9475001	10130000	peric
LorettoMN	Chr06	10130001	10625000	subtelo
LorettoMN	Chr06	10625001	18913999	peric
LorettoMN	Chr06	18914000	19320999	centromere
LorettoMN	Chr06	19321000	54675000	peric
LorettoMN	Chr06	54675001	56315000	subtelo
LorettoMN	Chr06	56315001	56765000	peric
LorettoMN	Chr06	56765001	69613629	subtelo
LorettoMN	Chr07	1	15085000	subtelo
LorettoMN	Chr07	15085001	17810000	peric
LorettoMN	Chr07	17810001	18465000	subtelo
LorettoMN	Chr07	18465001	32856999	peric
LorettoMN	Chr07	32857000	33645999	centromere
LorettoMN	Chr07	33646000	55350000	peric
LorettoMN	Chr07	55350001	55740000	subtelo
LorettoMN	Chr07	55740001	56970000	peric
LorettoMN	Chr07	56970001	58095000	subtelo
LorettoMN	Chr07	58095001	59625000	peric
LorettoMN	Chr07	59625001	65822313	subtelo
MN106	Chr01	1	8670000	subtelo
MN106	Chr01	8670001	9170000	peric
MN106	Chr01	9170001	9495000	subtelo
MN106	Chr01	9495001	46591999	peric
MN106	Chr01	46592000	47167999	centromere
MN106	Chr01	47168000	64615000	peric
MN106	Chr01	64615001	76886268	subtelo
MN106	Chr02	1	13425000	subtelo
MN106	Chr02	13425001	29332999	peric
MN106	Chr02	29333000	29664999	centromere
MN106	Chr02	29665000	63935000	peric
MN106	Chr02	63935001	64885000	subtelo
MN106	Chr02	64885001	65265000	peric
MN106	Chr02	65265001	65675000	subtelo
MN106	Chr02	65675001	66205000	peric
MN106	Chr02	66205001	69902549	subtelo
MN106	Chr03	1	3465000	subtelo
MN106	Chr03	3465001	16994999	peric
MN106	Chr03	16995000	18084999	centromere
MN106	Chr03	18085000	21555000	peric
MN106	Chr03	21555001	22135000	subtelo
MN106	Chr03	22135001	45265000	peric
MN106	Chr03	45265001	57756690	subtelo
MN106	Chr04	1	11245000	subtelo
MN106	Chr04	11245001	29267999	peric
MN106	Chr04	29268000	30047999	centromere
MN106	Chr04	30048000	63985000	peric
MN106	Chr04	63985001	66896809	subtelo
MN106	Chr05	1	8905000	subtelo
MN106	Chr05	8905001	10055000	peric
MN106	Chr05	10055001	10410000	subtelo
MN106	Chr05	10410001	32535067	peric
MN106	Chr05	32535068	33411999	centromere
MN106	Chr05	33412000	46265000	peric
MN106	Chr05	46265001	46745000	subtelo
MN106	Chr05	46745001	47905000	peric
MN106	Chr05	47905001	56123807	subtelo
MN106	Chr06	1	7910000	subtelo
MN106	Chr06	7910001	10904999	peric
MN106	Chr06	10905000	11208999	centromere
MN106	Chr06	11209000	56095000	peric
MN106	Chr06	56095001	56665000	subtelo
MN106	Chr06	56665001	57150000	peric
MN106	Chr06	57150001	57625000	subtelo
MN106	Chr06	57625001	58230000	peric
MN106	Chr06	58230001	70710197	subtelo
MN106	Chr07	1	14935000	subtelo
MN106	Chr07	14935001	17945000	peric
MN106	Chr07	17945001	18500000	subtelo
MN106	Chr07	18500001	31804999	peric
MN106	Chr07	31805000	32462999	centromere
MN106	Chr07	32463000	58500000	peric
MN106	Chr07	58500001	58945000	subtelo
MN106	Chr07	58945001	59355000	peric
MN106	Chr07	59355001	59750000	subtelo
MN106	Chr07	59750001	60420000	peric
MN106	Chr07	60420001	64790744	subtelo
MN134	Chr01	1	9320000	subtelo
MN134	Chr01	9320001	45115999	peric
MN134	Chr01	45116000	46111999	centromere
MN134	Chr01	46112000	61655000	peric
MN134	Chr01	61655001	74271904	subtelo
MN134	Chr02	1	13235000	subtelo
MN134	Chr02	13235001	29266999	peric
MN134	Chr02	29267000	29530999	centromere
MN134	Chr02	29531000	61235000	peric
MN134	Chr02	61235001	61735000	subtelo
MN134	Chr02	61735001	63530000	peric
MN134	Chr02	63530001	69566849	subtelo
MN134	Chr03	1	3480000	subtelo
MN134	Chr03	3480001	4040000	peric
MN134	Chr03	4040001	4615000	subtelo
MN134	Chr03	4615001	16949999	peric
MN134	Chr03	16950000	17531999	centromere
MN134	Chr03	17532000	21055000	peric
MN134	Chr03	21055001	21425000	subtelo
MN134	Chr03	21425001	43495000	peric
MN134	Chr03	43495001	56913827	subtelo
MN134	Chr04	1	11515000	subtelo
MN134	Chr04	11515001	30784999	peric
MN134	Chr04	30785000	31261999	centromere
MN134	Chr04	31262000	62800000	peric
MN134	Chr04	62800001	65250000	subtelo
MN134	Chr04	65250001	65580000	peric
MN134	Chr04	65580001	68354497	subtelo
MN134	Chr05	1	11135000	subtelo
MN134	Chr05	11135001	26855000	peric
MN134	Chr05	26855001	27200000	subtelo
MN134	Chr05	27200001	32850000	peric
MN134	Chr05	32850001	32907217	subtelo
MN134	Chr05	32907218	34893999	centromere
MN134	Chr05	34894000	46670000	peric
MN134	Chr05	46670001	47800000	subtelo
MN134	Chr05	47800001	48345000	peric
MN134	Chr05	48345001	56626387	subtelo
MN134	Chr06	1	9165000	subtelo
MN134	Chr06	9165001	20491999	peric
MN134	Chr06	20492000	20864999	centromere
MN134	Chr06	20865000	54900000	peric
MN134	Chr06	54900001	56450000	subtelo
MN134	Chr06	56450001	57030000	peric
MN134	Chr06	57030001	69622381	subtelo
MN134	Chr07	1	15040000	subtelo
MN134	Chr07	15040001	17960000	peric
MN134	Chr07	17960001	18440000	subtelo
MN134	Chr07	18440001	32022999	peric
MN134	Chr07	32023000	32459999	centromere
MN134	Chr07	32460000	57590000	peric
MN134	Chr07	57590001	58575000	subtelo
MN134	Chr07	58575001	60265000	peric
MN134	Chr07	60265001	60795000	subtelo
MN134	Chr07	60795001	61200000	peric
MN134	Chr07	61200001	61710000	subtelo
MN134	Chr07	61710001	62335000	peric
MN134	Chr07	62335001	66293410	subtelo
PI650286	Chr01	1	9435000	subtelo
PI650286	Chr01	9435001	46037999	peric
PI650286	Chr01	46038000	46606999	centromere
PI650286	Chr01	46607000	58435000	peric
PI650286	Chr01	58435001	58930000	subtelo
PI650286	Chr01	58930001	59550000	peric
PI650286	Chr01	59550001	60425000	subtelo
PI650286	Chr01	60425001	60945000	peric
PI650286	Chr01	60945001	73627234	subtelo
PI650286	Chr02	1	13985000	subtelo
PI650286	Chr02	13985001	29601999	peric
PI650286	Chr02	29602000	29865999	centromere
PI650286	Chr02	29866000	61385000	peric
PI650286	Chr02	61385001	62215000	subtelo
PI650286	Chr02	62215001	62610000	peric
PI650286	Chr02	62610001	63350000	subtelo
PI650286	Chr02	63350001	63760000	peric
PI650286	Chr02	63760001	69702203	subtelo
PI650286	Chr03	1	5455000	subtelo
PI650286	Chr03	5455001	16879999	peric
PI650286	Chr03	16880000	17486999	centromere
PI650286	Chr03	17487000	21020000	peric
PI650286	Chr03	21020001	21375000	subtelo
PI650286	Chr03	21375001	35075000	peric
PI650286	Chr03	35075001	35505000	subtelo
PI650286	Chr03	35505001	42425000	peric
PI650286	Chr03	42425001	56983096	subtelo
PI650286	Chr04	1	12750000	subtelo
PI650286	Chr04	12750001	13265000	peric
PI650286	Chr04	13265001	14315000	subtelo
PI650286	Chr04	14315001	32130999	peric
PI650286	Chr04	32131000	32713999	centromere
PI650286	Chr04	32714000	64845000	peric
PI650286	Chr04	64845001	70830225	subtelo
PI650286	Chr05	1	11200000	subtelo
PI650286	Chr05	11200001	26555000	peric
PI650286	Chr05	26555001	27135000	subtelo
PI650286	Chr05	27135001	33210000	peric
PI650286	Chr05	33210001	33230920	subtelo
PI650286	Chr05	33230921	34594999	centromere
PI650286	Chr05	34595000	35325000	subtelo
PI650286	Chr05	35325001	45735000	peric
PI650286	Chr05	45735001	47035000	subtelo
PI650286	Chr05	47035001	47665000	peric
PI650286	Chr05	47665001	57986261	subtelo
PI650286	Chr06	1	9210000	subtelo
PI650286	Chr06	9210001	9940000	peric
PI650286	Chr06	9940001	10450000	subtelo
PI650286	Chr06	10450001	20374999	peric
PI650286	Chr06	20375000	20740999	centromere
PI650286	Chr06	20741000	55305000	peric
PI650286	Chr06	55305001	57025000	subtelo
PI650286	Chr06	57025001	57465000	peric
PI650286	Chr06	57465001	70136682	subtelo
PI650286	Chr07	1	15260000	subtelo
PI650286	Chr07	15260001	18140000	peric
PI650286	Chr07	18140001	18790000	subtelo
PI650286	Chr07	18790001	32346999	peric
PI650286	Chr07	32347000	33115999	centromere
PI650286	Chr07	33116000	56550000	peric
PI650286	Chr07	56550001	56965000	subtelo
PI650286	Chr07	56965001	58150000	peric
PI650286	Chr07	58150001	60135000	subtelo
PI650286	Chr07	60135001	60880000	peric
PI650286	Chr07	60880001	67267363	subtelo
Tibet33	Chr01	1	8435000	subtelo
Tibet33	Chr01	8435001	8850000	peric
Tibet33	Chr01	8850001	9300000	subtelo
Tibet33	Chr01	9300001	46843999	peric
Tibet33	Chr01	46844000	47425999	centromere
Tibet33	Chr01	47426000	61690000	peric
Tibet33	Chr01	61690001	73944603	subtelo
Tibet33	Chr02	1	13620000	subtelo
Tibet33	Chr02	13620001	29062999	peric
Tibet33	Chr02	29063000	29384999	centromere
Tibet33	Chr02	29385000	61275000	peric
Tibet33	Chr02	61275001	61835000	subtelo
Tibet33	Chr02	61835001	63530000	peric
Tibet33	Chr02	63530001	69464278	subtelo
Tibet33	Chr03	1	3420000	subtelo
Tibet33	Chr03	3420001	4035000	peric
Tibet33	Chr03	4035001	4615000	subtelo
Tibet33	Chr03	4615001	16992999	peric
Tibet33	Chr03	16993000	18085999	centromere
Tibet33	Chr03	18086000	21525000	peric
Tibet33	Chr03	21525001	21995000	subtelo
Tibet33	Chr03	21995001	43730000	peric
Tibet33	Chr03	43730001	57028655	subtelo
Tibet33	Chr04	1	11390000	subtelo
Tibet33	Chr04	11390001	13385000	peric
Tibet33	Chr04	13385001	13840000	subtelo
Tibet33	Chr04	13840001	29110999	peric
Tibet33	Chr04	29111000	30281999	centromere
Tibet33	Chr04	30282000	63120000	peric
Tibet33	Chr04	63120001	63930000	subtelo
Tibet33	Chr04	63930001	64490000	peric
Tibet33	Chr04	64490001	68200703	subtelo
Tibet33	Chr05	1	10225000	subtelo
Tibet33	Chr05	10225001	31041999	peric
Tibet33	Chr05	31042000	31686999	centromere
Tibet33	Chr05	31687000	32040000	subtelo
Tibet33	Chr05	32040001	44460000	peric
Tibet33	Chr05	44460001	45635000	subtelo
Tibet33	Chr05	45635001	46220000	peric
Tibet33	Chr05	46220001	54780471	subtelo
Tibet33	Chr06	1	9710000	subtelo
Tibet33	Chr06	9710001	27610999	peric
Tibet33	Chr06	27611000	29580999	centromere
Tibet33	Chr06	29581000	52720000	peric
Tibet33	Chr06	52720001	54250000	subtelo
Tibet33	Chr06	54250001	54780000	peric
Tibet33	Chr06	54780001	67213128	subtelo
Tibet33	Chr07	1	15100000	subtelo
Tibet33	Chr07	15100001	17920000	peric
Tibet33	Chr07	17920001	18465000	subtelo
Tibet33	Chr07	18465001	32917999	peric
Tibet33	Chr07	32918000	33547999	centromere
Tibet33	Chr07	33548000	56915000	peric
Tibet33	Chr07	56915001	57795000	subtelo
Tibet33	Chr07	57795001	59580000	peric
Tibet33	Chr07	59580001	60125000	subtelo
Tibet33	Chr07	60125001	60590000	peric
Tibet33	Chr07	60590001	66021213	subtelo

## Sheet: SuplData8_all_processed_centrom
file_name	V1	name	start	end	ave.score	most.freq.value.N	consensus.primary	consensus.count	width	fasta.name	class	consensus.secondary	repeats.identified	nearest_upstream	nearest_downstream	in_cluster	start_cluster	end_cluster	df	sameBlk	blk	blk_size	max_blk_size	is_biggest	blk_score	blk_sum_consensus_count	file_name_match	center	start_biggest	end_biggest	start_region	end_region
Summary.of.repetitive.regions.Tarvensevar_AK34W_873_v1.0.fa.csv	41	Chr01	29114000	29129999	51.0938	166	CATTTTCTTTGTATGATTCATCAGAAGTCCGTTTTCCCCATTTTCGGCTAGTAGACCAGTTTCGGATCTTCATTTGGGATCTCTTCTACGGAATGAGATACAAGTAATAGAGGCTTCTCCTTGTACTATTATGAGTCCCAGATGACTATTTCAAGCCTATTTACTC	89	15999	Chr01		CATTTTCTTTGTATGATTCATCAGAAGTCCGTTTTCCCCATTTTCGGCTAGTAGACCAGTTTCGGATCTTCATTTGGGATCTCTTCTACGGAATGAGATACAAGTAATAGAGGCTTCTCCTTGTACTATTATGAGTCCCAGATGACTATTTCAAGCCTATTTACTC	89		-31001	TRUE	TRUE	FALSE	0	TRUE	0	5	22	FALSE	50.8641	925	AK34W	2.9122e+07	46500000	47091999	36500000	57091999
Summary.of.repetitive.regions.Tarvensevar_AK34W_873_v1.0.fa.csv	42	Chr01	29161000	29164999	33.075	166	CATTTTCTTTGTATGATTCATCAGAAGTCCGTTTTCCCCATTTTCGGCAAGTAGACCAGTTTCGGATCTTCATTTGGGATCTCTTCTACGGAATGAGATACAAGTAATAGAGGCTTCTCCTTGTACTATTATGAGTCCCAGATGACTATTTCAAGCCTATTTACTC	17	3999	Chr01		CATTTTCTTTGTATGATTCATCAGAAGTCCGTTTTCCCCATTTTCGGCAAGTAGACCAGTTTCGGATCTTGATTTGGGATCTCTTCTACGGAATGAGATACAAGTAATAGAGGCTTCTCCTTGTACTATTATGAGTCCCAGATGACTATTTCAAGCCTATTTACTC	17	31001	-5001	TRUE	FALSE	FALSE	31001	TRUE	0	5	22	FALSE	50.8641	925	AK34W	2.9163e+07	46500000	47091999	36500000	57091999
Summary.of.repetitive.regions.Tarvensevar_AK34W_873_v1.0.fa.csv	43	Chr01	29170000	29186999	53.9412	166	CATTTTCTTTGTATGATTCATCAGAAGTCCGTTTTCCCCATTTTCGGCTAGTAGACCAGTTTCGGATCTTCATTTGGGATCTCTTCTACGGAATGAGATACAAGTAATAGAGGCTTCTCCTTGTACTATTATGAGTCCCAGATGACTATTTCAAGCCCTATTTCTC	96	16999	Chr01		CATTTTCTTTGTATGATTCATCAGAAGTCCGTTTTCCCCATTTTCGGCTAGTAGACCAGTTTCGGATCTTCATTTGGGATCTCTTCTACGGAATGAGATACAAGTAATAGAGGCTTCTCCTTGTACTATTATGAGTCCCAGATGACTATTTCAAGCCTATTTACTC	95	5001	-4001	TRUE	FALSE	FALSE	5001	TRUE	0	5	22	FALSE	50.8641	925	AK34W	2.91785e+07	46500000	47091999	36500000	57091999
Summary.of.repetitive.regions.Tarvensevar_AK34W_873_v1.0.fa.csv	44	Chr01	29191000	29296999	58.7179	166	CATTTTCTTTGTATGATTCATCAGAAGTCCGTTTTCCCCATTTTCGGCTAGTAGACCAGTTTCGGATCTTGATTTGGGATCTCTTCTACAGAATGAGATACAAGTAATAGAGGCTTCTTCCTTGTACTATTATGAGTCCCAGATGATATTTCAAGCCTATTTACTC	639	105999	Chr01		CATTTTCTTTGTATGATTCATCAGAAGTCCGTTTTCCCCATTTTCGGCAAGTAGACCAGTTTCGGATCTTCATTTGGGATCTCTTCTACAGAATGAGATACAAGTAATAGAGGCTTCTCCTTGTACTATTATGAGTCCCAGATGACTATTTCAAGCCTATTTACTC	643	4001	-4001	TRUE	FALSE	FALSE	4001	TRUE	0	5	22	FALSE	50.8641	925	AK34W	2.9244e+07	46500000	47091999	36500000	57091999
Summary.of.repetitive.regions.Tarvensevar_AK34W_873_v1.0.fa.csv	45	Chr01	29301000	29314999	57.4929	166	CATTTTCTTTGTATGATTCATCAGAAGTCCGTTTTCCCCATTTTCGGCAAGTAGACCAGTTTCGGATCTTGATTTGGATCTCTTCTACGGAATGAGATACAAGTAATAGAGGGCTTCTCCTTGTACTATTATGAGTCCCAGATGACTATTTCAAGCCTATTTACTC	84	13999	Chr01		CATTTTCTTTGTATGATTCATCAGAAGTCCGTTTTCCCCATTTTCGGCAAGTAGACCAGTTTCGGATCTTGATTTGGGATCTCTTCTACGGAATGAGATACAAGTAATAGAGGCTTCTCCTTGTACTATTATGAGTCCCAGATGACTATTTCAAGCCTATTTACTC	84	4001	-2787001	TRUE	FALSE	TRUE	4001	TRUE	0	5	22	FALSE	50.8641	925	AK34W	2.9308e+07	46500000	47091999	36500000	57091999
Summary.of.repetitive.regions.Tarvensevar_AK34W_873_v1.0.fa.csv	47	Chr01	32102000	32115999	27.9143	166	TAGTTCTCCATTTTTTTGTATGATTCATCAGACTGTTTTCCCCATTTTCGGCTATTAGACCAGTATTAGACCAGTTTCGGATCTTCATTTGGGATCTCTTCTACGGAATGAGAAACAAGTAATAGACTTCCCTAACTATATGAGTCCCACATGACTATTTCAAGCC	83	13999	Chr01		TAGTTACTCCATTTTCTTTGTATGATTCATCAGAAGTCTGTTTTCCCCATTTTCGGCTATTAGACCAGTTTCGGATCTTCATTTGGGATCTCTTCTACGGAATGAGAAACAAGTAATAGACGCTTCTCCTTGAACTATTATGAGTCCCACATGACTATTTCAAGCC	82	2787001	-106001	FALSE	FALSE	FALSE	2787001	FALSE	1	1	22	FALSE	27.9143	83	AK34W	3.2109e+07	46500000	47091999	36500000	57091999
Summary.of.repetitive.regions.Tarvensevar_AK34W_873_v1.0.fa.csv	48	Chr01	32222000	32244999	26.0913	166	CATTTTCTTTGTATGATTCATCAGAAGTCTGTTTTCCCCATTTTCGGCTATTAGACCAGTTTCGGATCTTCATTTGGGATCTCTTCTACGGAATGAGAAACAAGTAATAGACGCTTCTCCTTGAACTATTATGAGTCCCACATGACTATTTCAAGCCTAGTTACTC	137	22999	Chr01		CATTTTCTTTGTATGATTCATCAGAAGTCTGTTTTCCCCATTTTCGGCTATTAGACCAGTTTCGGATCTTCATTTGGGATCTCTTCTACGGAATGAGAAACAAGTAATAGACGCTTCTCCTTGAACTATTATGAGTCCCACATGACTATTTCAAGCCTAGTTACTC	138	106001	-3001	TRUE	TRUE	FALSE	106001	FALSE	2	2	22	FALSE	25.8182	255	AK34W	3.22335e+07	46500000	47091999	36500000	57091999
Summary.of.repetitive.regions.Tarvensevar_AK34W_873_v1.0.fa.csv	49	Chr01	32248000	32267999	25.545	166	CATTTTCTTTGTATGATTCATCAGAAGTCTGTTTTCCCCATTTTCGGCTATTAGACCAGTTTCGGATCTTCATTTGGGATCTCTTCTACGGAATGAGAAACAAGTAATAGACGCTTCTCCTTGAACTATTATGAGTCCCACATGACTATTTCAAGCCTAGTTACTC	118	19999	Chr01		CATTTTCTTTGTATGATTCATCAGAAGTCTGTTTTCCCCATTTTCGGCTATTAGACCAGTTTCGGATCTTCATTTGGGATCTCTTCTACGGAATGAGAAACAAGTAATAGACGCTTCTCCTTGAACTATTATGAGTCCCACATGACTATTTCAAGCCTAGTTACTC	118	3001	-1493001	TRUE	FALSE	TRUE	3001	TRUE	2	2	22	FALSE	25.8182	255	AK34W	3.2258e+07	46500000	47091999	36500000	57091999
Summary.of.repetitive.regions.Tarvensevar_AK34W_873_v1.0.fa.csv	52	Chr01	33761000	33766999	39.7167	166	CATTTTCGGCTAGTAGACCAGTTTCGGATCTTCATTTGGGATCTCTTCTACGGAATGAGATACAAGTAATAGAGGCTTCTCCTTGTACTATTATGAGTCCCAGATGACTATTTCAAGCCTATTTACTCCATTTTCTTTGTATGATTCATCAAAAGTCCGTTATCCC	36	5999	Chr01		CATTTTCGGCTAGTAGACCAGTTTCGGATCTTCATTTGGGATCTCTTCTACGGAATGAGATACAAGTAATAGAGGCTTCTCCTTGTACTATTATGAGTCCCAGATGACTATTTCAAGCCTATTTACTCCATTTTCTTTGTATGATTCATCAAAAGTCTGTTATCCC	36	1493001	-10001	TRUE	TRUE	FALSE	1493001	FALSE	3	3	22	FALSE	40.1537	362	AK34W	3.3764e+07	46500000	47091999	36500000	57091999
Summary.of.repetitive.regions.Tarvensevar_AK34W_873_v1.0.fa.csv	53	Chr01	33777000	33794999	38.5944	166	CATTTTCGGCTAGTAGACCAGTTTCGGATCTTCATTTGGGATCTCTTCTACGGAATGAGATACAAGTAATAGAGGCTTCTCCTTGTACTATTATGAGTCCCAGATGACTATTTCAAGCCTATTTACTCCATTTTCTTTGTATGATTCATCAAAAGTCCGTTATCCC	109	17999	Chr01		CATTTTCGGCTAGTAGACCAGTTTCGGATCTTCATTTGGGATCTCTTCTACGGAATGAGATACAAGTAATAGAGGCTTCTCCTTGTACTATTATGAGTCCCAGATGACTATTTCAAGCCTATTTACTCCATTTTCTTTGTATGATTCATCAAAAGTCCGTTATCCC	107	10001	-1001	TRUE	FALSE	FALSE	10001	TRUE	3	3	22	FALSE	40.1537	362	AK34W	3.3786e+07	46500000	47091999	36500000	57091999
Summary.of.repetitive.regions.Tarvensevar_AK34W_873_v1.0.fa.csv	54	Chr01	33796000	33831999	42.15	166	CATTTTCGGCTAGTAGACCAGTTTCGGATCTTCATTTGGGATCTCTTCTACGGAATGAGATACAAGTAATAGAGGCTTCTCCTTGTACTATTATGAGTCCCAGATGACTATTTCAAGCCTATTTACTCCATTTTCTTTGTATGATTCATCAAAAGTCCGTTATCCC	217	35999	Chr01		CATTTTCGGCTAGTAGACCAGTTTCGGATCTTCATTTGGGATCTCTTCTACGGAATGAGATACAAGTAATAGAGGCTTCTCCTTGTACTATTATGAGTCCCAGATGACTATTTCAAGCCTATTTACTCCATTTTCTTTGTATGATTCATCAAAAGTCCGTTATCCC	217	1001	-9270001	TRUE	FALSE	TRUE	1001	TRUE	3	3	22	FALSE	40.1537	362	AK34W	3.3814e+07	46500000	47091999	36500000	57091999
Summary.of.repetitive.regions.Tarvensevar_AK34W_873_v1.0.fa.csv	82	Chr01	43102000	43106999	20.1	166	CATTTTATTTGTATGATTCATCAGAAGTCTGTTTTCCCCATTTTTGGCTATTAGACCAGTTTCGGATCTTCATTTGGGATCTCTTCTACGGAATGAGAAACAAGTAATAGACGCTTCTCCTTGTACTATTATGAGTCCCACATGACTATTTCAAGCCTAGTTACTC	27	4999	Chr01		CATTTTATTTGTATGATTCATCAGAAGTCTGTTTTCCCCATTTTTGGCTATTAGACCAGTTTCGGATCTTCATTTGGGATCTCTTCTACGGAATGAGAAACAAGTAATAGACGCTTCTCCTTGTACTATTATGAGTCCCACATGACTATTTCAAGCCTAGTTACTC	26	9270001	-83001	TRUE	TRUE	FALSE	9270001	FALSE	4	3	22	FALSE	19.8694	84	AK34W	4.31045e+07	46500000	47091999	36500000	57091999
Summary.of.repetitive.regions.Tarvensevar_AK34W_873_v1.0.fa.csv	83	Chr01	43190000	43193999	23.025	166	CATTTTGTTTGTATGATTCATCAGAAGTCTTGTTTTCCCCATTTTCGGCTATTAGACCAGTTTCGGATCTTCATTTGGGATCTCTCTACGGAATGAGAAACAAGTAATAGACGCTTCTCCTTGTACTATTATGAGTCCCACATGACTATTTCAAGCCTAGTTACTC	24	3999	Chr01		CATTTTGTTTGTATGATTCATCAGAAGTCTGTTTTCCCCATTTTCGGCTATTAGACCAGTTTCGGATCTTCATTTGGGATCTCTTCTACGGAATGAGAAACAAGTAATAGACGCTTCTCCTTGTACTATTATGAGTCCCACATGACTATTTCAAGCCTAGTTACTC	23	83001	-13001	TRUE	FALSE	FALSE	83001	TRUE	4	3	22	FALSE	19.8694	84	AK34W	4.3192e+07	46500000	47091999	36500000	57091999
Summary.of.repetitive.regions.Tarvensevar_AK34W_873_v1.0.fa.csv	84	Chr01	43207000	43212999	16.4833	166	CATTTTGTTTGTATGATTCATCAGAAGTCTGTTTTCCCCATTTTCGGCTATTAGACCAGTTTCGGATCTTCATTTGGGATCTCTTCTACGGAATGAGAAACAAGTAATAGACGCTTCTCCTTGTACTATTATGAGTCCCACATGACTATTTCAAGCCTAGTTACTC	33	5999	Chr01		CATTTTGTTTGTATGATTCATCAGAAGTCTGTTTTCCCCATTTTCGGCTATTAGACCAGTTTCGGATCTTCATTTGGGATCTCTTCTACGGAATGAGAAACAAGTAATAGACGCTTCTCCTTGTACTATTATGAGTCCCACATGACTATTTCAAGCCTAGTTACTC	33	13001	-278001	TRUE	FALSE	TRUE	13001	TRUE	4	3	22	FALSE	19.8694	84	AK34W	4.321e+07	46500000	47091999	36500000	57091999
Summary.of.repetitive.regions.Tarvensevar_AK34W_873_v1.0.fa.csv	85	Chr01	43491000	43533999	60.3512	166	CATTTTCTTTGTATGATTCATCAGAAGTCCGTTTTCCCCATTTTCGGCAAGTAGACCAGTTTCGGATCTTCATTTGGGATATCTTCTAGGGAATGAGATACAAGTAATAGAGGCTTCTCCTTGTACTATTATGAGTCCCAGATGACTATTTCAAGCCTATTTACTC	258	42999	Chr01		CATTTTCTTTGTATGATTCATCAGAAGTCCGTTTTCCCCATTTTCGGCAAGTAGACCAGTTTCGGATCTTCATTTGGGATATCTTCTAGGGAATGAGATACAAGTAATAGAGGCTTCTCCTTGTACTATTATGAGTCCCAGATGACTATTTCAAGCCTATTTACTC	258	278001	-4001	TRUE	TRUE	FALSE	278001	FALSE	5	10	22	FALSE	54.5908	615	AK34W	4.35125e+07	46500000	47091999	36500000	57091999
Summary.of.repetitive.regions.Tarvensevar_AK34W_873_v1.0.fa.csv	86	Chr01	43538000	43550999	59.8385	166	CATTTTCTTTGTATGATTCATCAGAAGTCCATTTTCCCCATTTTCGGCAAGTAGACCAGTTTCAGACTTCATTTGGGATATCTTCTAGGGAATGAGATACCAAGTAATAGAGGCTTCTCCTTGTACTATTATGAGTCCCAGATGACTATTTCAAGCCTATTTACTC	74	12999	Chr01		CATTTTCTTTGTATGATTCATCAGAAGTCCATTTTCCCCATTTTCGGCAAGTAGACCAGTTTCAGATCTTCATTTGGGATATCTTCTAGGGAATGAGATACAAGTAATAGAGGCTTCTCCTTGTACTATTATGAGTCCCAGATGACTATTTCAAGCCTATTTACTC	74	4001	-1001	TRUE	FALSE	FALSE	4001	TRUE	5	10	22	FALSE	54.5908	615	AK34W	4.35445e+07	46500000	47091999	36500000	57091999
Summary.of.repetitive.regions.Tarvensevar_AK34W_873_v1.0.fa.csv	87	Chr01	43552000	43558999	64.5571	166	CATTTTCTTTGTATGATTCATCAGAAGTCGTTTTCCCCATTTTCGGCAAGTAGACCAGTAGACCAGTTTCAGACTTCATTTGGGATATCTTCTAGGGAATGAGATACAAGTAATAGAGGCTTCTCCTTGTACTATTATGAGTCCCAGATGACTATTTCAGCCTATC	42	6999	Chr01		TTACTCCATTTTCTTTGTATGATTCATCAGAAGTCCGTTTTCCCCATTTTCGGCAAGTAGACCAGTTTCAGATCTTCATTTGGGATATCTTCTAGGGAATGAGATACAAGTAATAGAGGCTTCTCCTTGTACTATTATGAGTCCCAGATGACTATTTCAAGCCTAT	42	1001	-18001	TRUE	FALSE	FALSE	1001	TRUE	5	10	22	FALSE	54.5908	615	AK34W	4.35555e+07	46500000	47091999	36500000	57091999
Summary.of.repetitive.regions.Tarvensevar_AK34W_873_v1.0.fa.csv	88	Chr01	43577000	43583999	53.4571	166	CATTTTCTTTGTATGATTCATCAGAAGTCCGTTTTCCCCATTTTCGGCAAGTAGACCAGTTTCAGACTTCATTTGGGATATCTTCTAGGGAATGAGATACAAGTAATAGAGGCTTCTCCTTGTACTATTATGAGTCCCAGATGACTCTATTTCAGCCTATTTACTC	38	6999	Chr01		CATTTTCTTTGTATGATTCATCAGAAGTCCGTTTTCCCCATTTTCGGCAAGTAGACCAGTTTCAGATCTTCATTTGGGATATCTTCTAGGGAATGAGATACAAGTAATAGAGGCTTCTCCTTGTACTATTATGAGTCCCAGATGACTATTTCAAGCCTATTTACTC	37	18001	-5001	TRUE	FALSE	FALSE	18001	TRUE	5	10	22	FALSE	54.5908	615	AK34W	4.35805e+07	46500000	47091999	36500000	57091999
Summary.of.repetitive.regions.Tarvensevar_AK34W_873_v1.0.fa.csv	89	Chr01	43589000	43595999	50.4571	166	CATTTTCTTTGTATGATTCATCAGAAGTCCGTTTTCCCCATTTTCGGCAAGTAGACCAGTTTCAGATCTTCATTTGGGATATCTTCTAGGGAATGAGATACAAGTAATAGAGGCTTCTCCTTGTACTATTATGAGTCCCAGATGACTATTTCAAGCCTATTTACTC	38	6999	Chr01		CATTTTCTTTGTATGATTCATCAGAAGTCCGTTTTCCCCATTTTCGGCAAGTAGACCAGTTTCAGATCTTCATTTGGGATATCTTCTAGGGAATGAGATACAAGTAATAGAGGCTTCTCCTTGTACTATTATGAGTCCCAGATGACTATTTCAAGCCTATTTACTC	39	5001	-70001	TRUE	FALSE	FALSE	5001	TRUE	5	10	22	FALSE	54.5908	615	AK34W	4.35925e+07	46500000	47091999	36500000	57091999
Summary.of.repetitive.regions.Tarvensevar_AK34W_873_v1.0.fa.csv	90	Chr01	43666000	43674999	54.7889	166	CATTTTCTTTGTATGATTCATCAGAAGTCCGTTTTCCCCATTTTCGGCAAGTAGACCAGTTTCAGATCTTCATTTGGGATATCTTCTAGGGAATGAGATACAAGTAATAGAGGCTTCTCCTTGTACTATTATGAGTCCCAGATGACTATTTCAAGCCTATTTACTC	47	8999	Chr01		CATTTTCTTTGTATGATTCATCAGAAGTCCGTTTTCCCCATTTTCGGCAAGTAGACCAGTTTCAGATCTTCATTTGGGATATCTTCTAGGGAATGAGATACAAGTAATAGAGGCTTCTCCTTGTACTATTATGAGTCCCAGATGACTATTTCAAGCCTATTTACTC	46	70001	-66001	TRUE	FALSE	FALSE	70001	TRUE	5	10	22	FALSE	54.5908	615	AK34W	4.36705e+07	46500000	47091999	36500000	57091999
Summary.of.repetitive.regions.Tarvensevar_AK34W_873_v1.0.fa.csv	93	Chr01	43741000	43748999	62.825	166	CATTTTCTTTGTATGATTCATCAGAAGTCCGTTTTCCCCATTTTCGGCAAGTAGACCAGTTTCAGATCTTCATTTGGGATATCTTCTAGGGAATGAGATACAAGTAATAGAGGCTTCTCCTTGTACTATTATGAGTCCCAGATGACTATTTCAAGCCTATTTACTC	47	7999	Chr01		CATTTTCTTTGTATGATTCATCAGAAGTCCGTTTTCCCCATTTTCGGCAAGTAGACCAGTTTCAGATCTTCATTTGGGATATCTTCTAGGGAATGAGATACAAGTAATAGAGGCTTCTCCTTGTACTATTATGAGTCCCAGATGACTATTTCAAGCCTATTTACTC	46	66001	-66001	TRUE	FALSE	FALSE	66001	TRUE	5	10	22	FALSE	54.5908	615	AK34W	4.3745e+07	46500000	47091999	36500000	57091999
Summary.of.repetitive.regions.Tarvensevar_AK34W_873_v1.0.fa.csv	94	Chr01	43815000	43818999	49	166	CATTTTCTTTGTATGATTCATCAGAAGTCTGTTTTCCCCATTTTCGGCAAGTAGACCAGTTTCAGATCTTCATTTGGGATATCTTTTAGGGAATGAGATACAAGTAATAGAGGCTTCTCCTTGTACTATTATGAGTCCCAGATGACTATTTCAAGCCTATTTACTC	20	3999	Chr01		CATTTTCTTTGTATGATTCATCAGAAGTCTGTTTTCCCCATTTTCGGCAAGTAGACCAGTTTCAGATCTTCATTTGGGATATCTTTTAGGGAATGAGATACAAGTAATAGAGGCTTCTCCTTGTACTATTATGAGTCCCAGATGACTATTTCAAGCCTATTTACTC	20	66001	-40001	TRUE	FALSE	FALSE	66001	TRUE	5	10	22	FALSE	54.5908	615	AK34W	4.3817e+07	46500000	47091999	36500000	57091999
Summary.of.repetitive.regions.Tarvensevar_AK34W_873_v1.0.fa.csv	95	Chr01	43859000	43862999	36.4	166	CATTTTCTTTGTATGATTCATCAGAAGTCCGTTTTCCCCATTTTCGGCAAGTAGACCAGTTTCAGATCTTCATTTGGGATATCTTCTAGGGAATGAGATACAAGTAATAGAGGCTTCTCCTTGTTACTATTATGAGTCCCAGATGACTATTTCAAGCCTATTTACT	17	3999	Chr01		CATTTTCTTTGTATGATTCATCAGAAGTCCGTTTTCCCCATTTTCGGCAAGTAGACCAGTTTCAGATCTTCATTTGGGATATCTTCTAGGGAATGAGATACAAGTAATAGAGGCTTCTCCTTGTACTATTATGAGTCCCAGATGACTATTTCAAGCCTATTTACTC	17	40001	-65001	TRUE	FALSE	FALSE	40001	TRUE	5	10	22	FALSE	54.5908	615	AK34W	4.3861e+07	46500000	47091999	36500000	57091999
Summary.of.repetitive.regions.Tarvensevar_AK34W_873_v1.0.fa.csv	96	Chr01	43928000	43933999	54.2333	166	CATTTTCTTTGTATGATTCATCAGAAGTCCGTTTTCCCCATTTTCGGCAAGTAGACCAGTTTCAGATCTTCATTTGGGATATCTTCTAGGGAATGAGATACAAGTAATAGAGGCTTCTCCTTGTACTATTATGAGTCCCAGATGACTATTTCAAGCCTATTTACTC	34	5999	Chr01		CATTTTCTTTGTATGATTCATCAGAAGTCCGTTTTCCCCATTTTCGGCAAGTAGACCAGTTTCAGATCTTCATTTGGGATATCTTCTAGGGAATGAGATACAAGTAATAGAGGCTTCTCCTTGTACTATTATGAGTCCCAGATGACTATTTCAAGCCTATTTACTC	34	65001	-179001	TRUE	FALSE	TRUE	65001	TRUE	5	10	22	FALSE	54.5908	615	AK34W	4.3931e+07	46500000	47091999	36500000	57091999
Summary.of.repetitive.regions.Tarvensevar_AK34W_873_v1.0.fa.csv	97	Chr01	44113000	44118999	48.4333	166	AAGTCCGTTTTCCCCATTTTCGGCAAGTAGACCAGTTTCAGATCTTCATTTGGGATATCTTCTAGGGAATGAGATACAAGTAATAGAGGCTTCTCCTTGTACTATTATGAGTCCCAGATGACTATTTCAAGCCTTATTTTCTTTGTATGATTCATCAGATCATCAG	32	5999	Chr01		AGTCCGTTTTCCCCATTTTCGGCAAGTAGACCAGTTTCAGATCTTCATTTGGGATATCTTCTAGGGAATGAGATACAAGTAATAGAGGCTTCTCCTTGTACTATTATGAGTCCCAGATGACTATTTCAAGCCTATTTACTCCATTTTCTTTGTATGATTCATCAGA	31	179001	-24001	TRUE	TRUE	FALSE	179001	FALSE	6	3	22	FALSE	50.7294	80	AK34W	4.4116e+07	46500000	47091999	36500000	57091999
Summary.of.repetitive.regions.Tarvensevar_AK34W_873_v1.0.fa.csv	98	Chr01	44143000	44146999	54.075	166	CATTTTCTTTGTATGATTCATCAGAAGTCCATTTTCCCCATTTTCGGCAAGTAGACCAGTTTCAGATCTTCATTTGGGATATCTTCTAGGGAATGAGATACAAGTAATAGAGGCTTCTCCTTGTACTATTATGAGTCCCAGATGACTATTTCAAGCCTATTTACTC	23	3999	Chr01		CATTTTCTTTGTATGATTCATCAGAAGTCCATTTTCCCCATTTTCGGCAAGTAGACCAGTTTCAGATCTTCATTTGGGATATCTTCTAGGGAATGAGATACAAGTAATAGAGGCTTCTCCTTGTACTATTATGAGTCCCAGATGACTATTTCAAGCCTATTTACTC	22	24001	-73001	TRUE	FALSE	FALSE	24001	TRUE	6	3	22	FALSE	50.7294	80	AK34W	4.4145e+07	46500000	47091999	36500000	57091999
Summary.of.repetitive.regions.Tarvensevar_AK34W_873_v1.0.fa.csv	99	Chr01	44220000	44224999	49.68	166	CATTTTCTTTGTATGATTCATCAGAAGTCCGTTTTCCCCATTTTCGGCAAGTAGACCAGTTTCGGATCTTCATTTGGGATATCTTCTAGGGAATGAGATACAAGTAATAGAGGCTTCTCCTTGTACTATTATGAGTCCCAGATGACTATTTCAAGCCTATTTACTC	25	4999	Chr01		CATTTTCTTTGTATGATTCATCAGAAGTCCGTTTTCCCCATTTTCGGCAAGTAGACCAGTTTCGGATCTTCATTTGGGATATCTTCTAGGGAATGAGATACAAGTAATAGAGGCTTCTCCTTGTACTATTATGAGTCCCAGATGACTATTTCAAGCCTATTTACTC	26	73001	-318001	TRUE	FALSE	TRUE	73001	TRUE	6	3	22	FALSE	50.7294	80	AK34W	4.42225e+07	46500000	47091999	36500000	57091999
Summary.of.repetitive.regions.Tarvensevar_AK34W_873_v1.0.fa.csv	101	Chr01	44543000	44547999	52.12	166	CATTTTCTTTGTATGGATTCATCAGAATCCGTTTTCCCCATTTTCGGCAAGTAGACCAGTTTCAGATCTTCATTTGGGATATCTTCTAGGGAATGAGATACAAGTAATAGAGGCTTCTCCTTGTACTATTATGAGTCCCAGATGACTATTTCAAGCCTATTTACTC	27	4999	Chr01		CATTTTCTTTGTATGATTCATCAGAAGTCCGTTTTCCCCATTTTCGGCAAGTAGACCAGTTTCAGATCTTCATTTGGGATATCTTCTAGGGAATGAGATACAAGTAATAGAGGCTTCTCCTTGTACTATTATGAGTCCCAGATGACTATTTCAAGCCTATTTACTC	27	318001	-339001	FALSE	FALSE	FALSE	318001	FALSE	7	1	22	FALSE	52.12	27	AK34W	4.45455e+07	46500000	47091999	36500000	57091999
Summary.of.repetitive.regions.Tarvensevar_AK34W_873_v1.0.fa.csv	102	Chr01	44887000	44892999	61.6167	166	CATTTTCTTTGTATGATTCATCAGAAGTCCGTTTTCCCCATTTTCGGCAAGTCGGCAAGTAGACCAGTTTCAGACTTCATTTGGGATATCTTCTAGGGAATGAGATACAAGTAATAGAGGCTTCTCCTTGTACTATTATGAGTCCCAGATGACTATTTCAGCCTAT	36	5999	Chr01		TTACTCCATTTTCTTTGTATGATTCATCAGAAGTCCGTTTTCCCCATTTTCGGCAAGTAGACCAGTTTCAGATCTTCATTTGGGATATCTTCTAGGGAATGAGATACAAGTAATAGAGGCTTCTCCTTGTACTATTATGAGTCCCAGATGACTATTTCAAGCCTAT	36	339001	-318001	FALSE	FALSE	FALSE	339001	FALSE	8	1	22	FALSE	61.6167	36	AK34W	4.489e+07	46500000	47091999	36500000	57091999
Summary.of.repetitive.regions.Tarvensevar_AK34W_873_v1.0.fa.csv	103	Chr01	45211000	45220999	57.06	166	CATTTTCGGCAAGTAGACCAGTTTCAGATCTTCATTTGGGATATCTTCTAGGGAATGAGATACAAGTAATAGAGGCTTCTCCTTGTACTATTATGAGTCCCAGATGACTATTTCAAGCCTATTTACTCCATTTTCTTTGTATGATTCATCAGAAGTCCAATTTCCC	53	9999	Chr01		CATTTTCGGCAAGTAGACCAGTTTCAGATCTTCATTTGGGATATCTTCTAGGGAATGAGATACAAGTAATAGAGGCTTCTCCTTGTACTATTATGAGTCCCAGATGACTATTTCAAGCCTATTTACTCCATTTTCTTTGTATGATTCATCAGAAGTCCAATTTCCC	53	318001	-737001	FALSE	FALSE	FALSE	318001	FALSE	9	1	22	FALSE	57.06	53	AK34W	4.5216e+07	46500000	47091999	36500000	57091999
Summary.of.repetitive.regions.Tarvensevar_AK34W_873_v1.0.fa.csv	104	Chr01	45958000	45962999	46.52	166	CATTTTCTTTGTATGATTCATCAGAAGTCCGTTTTCCCCATTTTCGGCAAGTAGACCAGTTTCAGATCTTCATTTGGGATATCTTCTAGGGAATGAGATACAAGTAATAGAGGCTTCTCCTTGTACTATTATGAGTCCCAGATGACTATTTCAAGCCTATTTACTC	23	4999	Chr01		CATTTTCTTTGTATGATTCATCAGAAGTCCGTTTTCCCCATTTTCGGCAAGTAGACCAGTTTCAGATCTTCATTTGGGATATCTTCTAGGGAATGAGATACAAGTAATAGAGGCTTCTCCTTGTACTATTATGAGTCCCAGATGACTATTTCAAGCCTATTTACTC	22	737001	-5001	TRUE	TRUE	FALSE	737001	FALSE	10	3	22	FALSE	49.3622	93	AK34W	4.59605e+07	46500000	47091999	36500000	57091999
Summary.of.repetitive.regions.Tarvensevar_AK34W_873_v1.0.fa.csv	105	Chr01	45968000	45976999	54.6667	166	CCTTTTCTTTGTATGATTCATCAGAAGTCCGTTTTCCCCATTTCGGCAAGTAGACCAGTTTCAGATCTTCATTTGGGATATCTTCTAGGGAATGAGATACAAGTAATAGAGGCTTCTCCTTGTACTATTATATGAGTCCCAGATGACTATTTCAAGCCTATTTACT	50	8999	Chr01		CATTTTCTTTGTATGATTCATCAGAAGTCCGTTTTCCCCATTTTCGGCAAGTAGACCAGTTTCAGATCTTCATTTGGGATATCTTCTAGGGAATGAGATACAAGTAATAGAGGCTTCTCCTTGTACTATTATGAGTCCCAGATGACTATTTCAAGCCTATTTACTC	50	5001	-6001	TRUE	FALSE	FALSE	5001	TRUE	10	3	22	FALSE	49.3622	93	AK34W	4.59725e+07	46500000	47091999	36500000	57091999
Summary.of.repetitive.regions.Tarvensevar_AK34W_873_v1.0.fa.csv	106	Chr01	45983000	45986999	46.9	166	CATTTTCTTTGTATGATTCATCAGAAGTCCATTTTCCCCATTTTCGGCAAGTAGACCAGTTTCAGATCTTCATTTGGGATATCTTCTAGGGAATGAGATACAAGTAATAGAGGCTTCTCCTTGTACTATTATGAGTCCCAGATGACTATTTCAAGCCTATTTACTC	20	3999	Chr01		CATTTTCTTTGTATGATTCATCAGAAGTCCATTTTCCCCATTTTCGGCAAGTAGACCAGTTTCAGATCTTCATTTGGGATATCTTCTAGGGAATGAGATACAAGTAATAGAGGCTTCTCCTTGTACTATTATGAGTCCCAGATGACTATTTCAAGCCTATTTACTC	20	6001	-117001	TRUE	FALSE	TRUE	6001	TRUE	10	3	22	FALSE	49.3622	93	AK34W	4.5985e+07	46500000	47091999	36500000	57091999
Summary.of.repetitive.regions.Tarvensevar_AK34W_873_v1.0.fa.csv	107	Chr01	46104000	46115999	54.2	166	CATTTTCTTTGTATGATTCATCAGAAGTCCGTTTTCCCCATTTTCGGCAAGTAGACCAGTTTAGATCTTCATTTGGGATATCTTCTAGGGAATGAGATACAAGTAATAGAGGCTTCTCCTTGTACTATTATGAGTCCCAGATTGACTATTTCAAGCCTATTTACTC	69	11999	Chr01		CATTTTCTTTGTATGATTCATCAGAAGTCCGTTTTCCCCATTTTCGGCAAGTAGACCAGTTTCAGATCTTCATTTGGGATATCTTCTAGGGAATGAGATACAAGTAATAGAGGCTTCTCCTTGTACTATTATGAGTCCCAGATGACTATTTCAAGCCTATTTACTC	69	117001	-64001	TRUE	TRUE	FALSE	117001	FALSE	11	9	22	FALSE	51.9496	369	AK34W	4.611e+07	46500000	47091999	36500000	57091999
Summary.of.repetitive.regions.Tarvensevar_AK34W_873_v1.0.fa.csv	108	Chr01	46180000	46191999	49.0417	166	CATTTTCTTTGTATGATTCATCAGAAGTCCGTTTTCCCCATTTTCGGCAAGTAGACCAGTTTCAGATCTTCATTTGGGATATCTTCTAGGGAATGAGATACAAGTAATAGAGGCTTCTCCTTGTACTATTATGAGTCCCAGATGACTATTTCAAGCCTATTTACTC	62	11999	Chr01		CATTTTCTTTGTATGATTCATCAGAAGTCCGTTTTCCCCATTTTCGGCAAGTAGACCAGTTTCAGATCTTCATTTGGGATATCTTCTAGGGAATGAGATACAAGTAATAGAGGCTTCTCCTTGTACTATTATGAGTCCCAGATGACTATTTCAAGCCTATTTACTC	62	64001	-5001	TRUE	FALSE	FALSE	64001	TRUE	11	9	22	FALSE	51.9496	369	AK34W	4.6186e+07	46500000	47091999	36500000	57091999
Summary.of.repetitive.regions.Tarvensevar_AK34W_873_v1.0.fa.csv	109	Chr01	46197000	46203999	48.2429	166	TATTTTCTTTGTATGATTCATCAGAAGTCCGTTTTCCCCATTTTCGGCAAGTAGACCAGTAGACCAGTTTCAGACTTCATTTGGGATATCTTCTAGGGAATGAGATACAAGTAATAGAGGCTTCTCCTTGTACTATTATGAGTCCCAGATGACTATTTCAAGCCTC	37	6999	Chr01		ATTTACTCCATTTTCTTTGTATGATTCATCAGAAGTCCGTTTTCCCCATTTTCGGCAAGTAGACCAGTTTCAGATCTTCATTTGGGATATCTTCTAGGGAATGAGATACAAGTAATAGAGGCTTCTCCTTGTACTATTATGAGTCCCAGATGACTATTTCAAGCCT	37	5001	-71001	TRUE	FALSE	FALSE	5001	TRUE	11	9	22	FALSE	51.9496	369	AK34W	4.62005e+07	46500000	47091999	36500000	57091999
Summary.of.repetitive.regions.Tarvensevar_AK34W_873_v1.0.fa.csv	110	Chr01	46275000	46287999	58.4615	166	CATTTTCTTTGTATGATTCATCAGAAGTCCGTTTTCCCCATTTTCGGCAAGTAGACCAGTTTCGGATCTTCATTTGGGATCTCTTCTAGGGAATGAGATACAAGTAATAGAGGCTTCTCCTTGTACTATTATGAGTCCCAGATGACTATTTCAAGCCTATTTACTC	78	12999	Chr01		CATTTTCTTTGTATGATTCATCAGAAGTCCGTTTTCCCCATTTTCGGCAAGTAGACCAGTTTCGGATCTTCATTTGGGATCTCTTCTAGGGAATGAGATACAAGTAATAGAGGCTTCTCCTTGTACTATTATGAGTCCCAGATGACTATTTCAAGCCTATTTACTC	76	71001	-17001	TRUE	FALSE	FALSE	71001	TRUE	11	9	22	FALSE	51.9496	369	AK34W	4.62815e+07	46500000	47091999	36500000	57091999
Summary.of.repetitive.regions.Tarvensevar_AK34W_873_v1.0.fa.csv	111	Chr01	46305000	46309999	53.9	166	CATTTTCTTTGTATGATTCATCAGAAGTCCGTTTTCCCCATTTTCGGCAAGTAGACCAGTTTCAGATCTTGATTTGGGATCTCTTCTAGGGAATGAGATACAAGTAATAGAGGCTTCTCCTTGTACTATTATGAGTCCCAGATGACTATTTCAAGCCTATTTACTC	26	4999	Chr01		CATTTTCTTTGTATGATTCATCAGAAGTCCGTTTTCCCCATTTTCGGCAAGTAGACCAGTTTCAGATCTTGATTTGGGATCTCTTCTACGGAATGAGATACAAGTAATAGAGGCTTCTCCTTGTACTATTATGAGTCCCAGATGACTATTTCAAGCCTATTTACTC	28	17001	-4001	TRUE	FALSE	FALSE	17001	TRUE	11	9	22	FALSE	51.9496	369	AK34W	4.63075e+07	46500000	47091999	36500000	57091999
Summary.of.repetitive.regions.Tarvensevar_AK34W_873_v1.0.fa.csv	112	Chr01	46314000	46317999	55.9	166	CATTTTCTTTGTATGATTCATCAGAAGTCCGTTTTCCCCATTTTCGGCTAGTAGACCAGTTTCGGATCTTGATTTGGGATCTCTTCTACGGAATGAGATACAAGTAATAGAGGCTTCTCCTTGTACTATTATGAGTCCCAGATGACTATTTCAAGCCTATTTACTC	23	3999	Chr01		CATTTTCTTTGTATGATTCATCAGAAGTCCGTTTTCCCCATTTTCGGCTAGTAGACCAGTTTCGGATCTTGATTTGGGATCTCTTCTACGGAATGAGATACAAGTAATAGAGGCTTCTCCTTGTACTATTATGAGTCCCAGATGACTATTTCAAGCCTATTTACTC	23	4001	-4001	TRUE	FALSE	FALSE	4001	TRUE	11	9	22	FALSE	51.9496	369	AK34W	4.6316e+07	46500000	47091999	36500000	57091999
Summary.of.repetitive.regions.Tarvensevar_AK34W_873_v1.0.fa.csv	113	Chr01	46322000	46325999	55.3	166	CATTTTCTTTGTATGATTCATCAGAAGTCCGTTTTCCCCATTTTCGGCTAGTAGACCAGTTTCGGATCTTGATTTGGGATCTCTTCTACGGAATGAGATACAAGTAATAGAGGCTTCTCCTTGTACTATTATGAGTCCCAGATGACTATTTCAAGCCTATTTACTC	24	3999	Chr01		CATTTTCTTTGTATGATTCATCAGAAGTCCGTTTTCCCCATTTTCGGCTAGTAGACCAGTTTCGGATCTTGATTTGGGATCTCTTCTACGGAATGAGATACAAGTAATAGAGGCTTCTCCTTGTACTATTATGAGTCCCAGATGACTATTTCAAGCCTATTTACTC	24	4001	-49001	TRUE	FALSE	FALSE	4001	TRUE	11	9	22	FALSE	51.9496	369	AK34W	4.6324e+07	46500000	47091999	36500000	57091999
Summary.of.repetitive.regions.Tarvensevar_AK34W_873_v1.0.fa.csv	114	Chr01	46375000	46379999	40.26	166	CATTTTCTTTGTATGATTCATCAGAAGTCCGTTTTCCCCATTTTCGGCTAGTAGACCAGTTTCGGATCTTGATTTGGGATCTCTTCTACGGAATGAGATACAAGTAATAGAGGCTTCTCCTTGTACTATTATGAGTCCCAGATGACTATTTCAAGCCTATTTACTC	22	4999	Chr01		CATTTTCTTTGTATGATTCATCAGAAGTCCGTTTTCCCCATTTTCGGCAAGTAGACCAGTTTCGGATCTTGATTTGGGATCTCTTCTACGGAATGAGATACAAGTAATAGAGGCTTCTCCTTGTACTATTATGAGTCCCAGATGACTATTTCAAGCCTATTTACTC	22	49001	-3001	TRUE	FALSE	FALSE	49001	TRUE	11	9	22	FALSE	51.9496	369	AK34W	4.63775e+07	46500000	47091999	36500000	57091999
Summary.of.repetitive.regions.Tarvensevar_AK34W_873_v1.0.fa.csv	115	Chr01	46383000	46387999	52.24	166	CATTTTCTTTGTATGATTCATCAGAAGTCCGTTTTCCCCATTTTCGGCAAGTAGACCAGTTTCGGATCTTCATTTGGGATCTCTTCTACGGAATGAGATACAAGTAATAGAGGCTTCTCCTTGTACTATTATGAGTCCCAGATGACTATTTCAAGCCTATTTACTC	28	4999	Chr01		CATTTTCTTTGTATGATTCATCAGAAGTCCGTTTTCCCCATTTTCGGCAAGTAGACCAGTTTCGGATCTTCATTTGGGATCTCTTCTACGGAATGAGATACAAGTAATAGAGGCTTCTCCTTGTACTATTATGAGTCCCAGATGACTATTTCAAGCCTATTTACTC	27	3001	-112001	TRUE	FALSE	TRUE	3001	TRUE	11	9	22	FALSE	51.9496	369	AK34W	4.63855e+07	46500000	47091999	36500000	57091999
Summary.of.repetitive.regions.Tarvensevar_AK34W_873_v1.0.fa.csv	116	Chr01	46500000	46527999	60.8571	166	CATTTTCTTTGTATGATTCATCAGAAGTCCGTTTTCCCCATTTTCGGCTAGTAGACCAGTTTCGGATCTTCATTTGGGATATCTTCTAGGGAATGAGATACAAGTAATAGAGGCTTCTCTCCGTACTATTATGAGTCCCAGATGACTATTTCAAGCCTATTTACTC	278	27999	Chr01		CATTTTCTTTGTATGATTCATCAGAAGTCCGTTTTCCCCATTTTCGGCTAGTAGACCAGTTTCGGATCTTCATTTGGGATATCTTCTAGGGAATGAGATACAAGTAATAGAGGCTTCTCCTTGTACTATTATGAGTCCCAGATGACTATTTCAAGCCTATTTACTC	163	112001	-4001	TRUE	TRUE	FALSE	112001	FALSE	12	22	22	TRUE	51.4671	1527	AK34W	4.6514e+07	46500000	47091999	36500000	57091999
Summary.of.repetitive.regions.Tarvensevar_AK34W_873_v1.0.fa.csv	117	Chr01	46532000	46539999	49.825	166	CATTTTCTTTGTATGATTCATCAGAAGTCCGTTTTCCCCATTTTCGGCTAGTAGACCAGTTTCGGATCTTCATTTGGGATATCTTCTAGGGAATGAGATACAAGTAATAGAGGCTTCTCCTTGTACTATTATGAGTCCCAGATGACTATTTCAAGCCTATTTACTC	40	7999	Chr01		CATTTTCTTTGTATGATTCATCAGAAGTCCGTTTTCCCCATTTTCGGCTAGTAGACCAGTTTCGGATCTTCATTTGGGATATCTTCTAGGGAATGAGATACAAGTAATAGAGGCTTCTCCTTGTACTATTATGAGTCCCAGATGACTATTTCAAGCCTATTTACTC	38	4001	-8001	TRUE	FALSE	FALSE	4001	TRUE	12	22	22	TRUE	51.4671	1527	AK34W	4.6536e+07	46500000	47091999	36500000	57091999
Summary.of.repetitive.regions.Tarvensevar_AK34W_873_v1.0.fa.csv	118	Chr01	46548000	46560999	58.3846	166	CATTTTCTTTGTATGATTCATCAGAAGTCCGTTTTCCCCATTTTCGGCTAGTAGACCAGTTTCGGATCTTCATTTGGGATATCTTCTAGGGAATGAGATACAAGTAATAGAGGCTTCTCCTTGTACTATTATGAGTCCCAGATGACTATTTCAAGCCTATTTACTC	80	12999	Chr01		CATTTTCTTTGTATGATTCATCAGAAGTCCGTTTTCCCCATTTTCGGCTAGTAGACCAGTTTCGGATCTTCATTTGGGATATCTTCTAGGGAATGAGATACAAGTAATAGAGGCTTCTCCTTGTACTATTATGAGTCCCAGATGACTATTTCAAGCCTATTTACTC	74	8001	-38001	TRUE	FALSE	FALSE	8001	TRUE	12	22	22	TRUE	51.4671	1527	AK34W	4.65545e+07	46500000	47091999	36500000	57091999
Summary.of.repetitive.regions.Tarvensevar_AK34W_873_v1.0.fa.csv	119	Chr01	46599000	46603999	43.6	166	CATTTTCTTTGTATGATTTATCAGAAGTCCGTTTTCCCCATTTTCGGCAAGTAGACCAGTTTCGGATCTTCATTTGGGATATCTTCTAGGGAATGAGATACAAGTAATAGAGGCTTCTCCTTGTACTATTATGAGTCCCAGATGACTATTTCAAGCCTATTTACTC	25	4999	Chr01		CATTTTCTTTGTATGATTCATCAGAAGTCCGTTTTCCCCATTTTCGGCAAGTAGACCAGTTTCGGATCTTCATTTGGGATATCTTCTAGGGAATGAGATACAAGTAATAGAGGCTTCTCCTTGTACTATTATGAGTCCCAGATGACTATTTCAAGCCTATTTACTC	23	38001	-43001	TRUE	FALSE	FALSE	38001	TRUE	12	22	22	TRUE	51.4671	1527	AK34W	4.66015e+07	46500000	47091999	36500000	57091999
Summary.of.repetitive.regions.Tarvensevar_AK34W_873_v1.0.fa.csv	120	Chr01	46647000	46650999	39.85	166	CATTTTCTTTGTATGATTCATCAGAAGTCCGTTTTCCCCATTTTCGGCAAGTAGACCAGTTTCGGATCTTCATTTGGGATATCTTCTAGGGAATGAGATACAAGTAATAGAGGCTTCTCCTTGTACTATTATGAGTCCCAGATGACTATTTCAAGCCTATTTACTC	17	3999	Chr01		CATTTTCTTTGTATGATTCATCAGAAGTCCGTTTTCCCCATTTTCGGCTAGTAGACCAGTTTCGGATCTTCATTTGGGATATCTTCTAGGGAATGAGATACAAGTAATAGAGGCTTCTCCTTGTACTATTATGAGTCCCAGATGACTATTTCAAGCCTATTTACTC	17	43001	-5001	TRUE	FALSE	FALSE	43001	TRUE	12	22	22	TRUE	51.4671	1527	AK34W	4.6649e+07	46500000	47091999	36500000	57091999
Summary.of.repetitive.regions.Tarvensevar_AK34W_873_v1.0.fa.csv	121	Chr01	46656000	46659999	56.725	166	CATTTTCTTTGTATGATTCATCAGAAGTCCGTTTTCCCCATTTTCGGCTAGTAGACCAGTTTCGGATCTTCATTTGGGATCTCTTCTACGGAATGAGATACAAGTAATAGAGGCTTCTCCTTGTACTATTATGAGTCCCAGATGACTATTTCAAGCCTATTTACTC	23	3999	Chr01		CATTTTCTTTGTATGATTCATCAGAAGTCCGTTTTCCCCATTTTCGGCTAGTAGACCAGTTTCGGATCTTGATTTGGGATCTCTTCTACGGAATGAGATACAAGTAATAGAGGCTTCTCCTTGTACTATTATGAGTCCCAGATGACTATTTCAAGCCTATTTACTC	23	5001	-18001	TRUE	FALSE	FALSE	5001	TRUE	12	22	22	TRUE	51.4671	1527	AK34W	4.6658e+07	46500000	47091999	36500000	57091999
Summary.of.repetitive.regions.Tarvensevar_AK34W_873_v1.0.fa.csv	122	Chr01	46678000	46699999	58.3409	166	CATTTTCTTTGTATGATTCATCAGAAGTCCGTTTTCCCCTATTTTCGGCTAGTAGACCAGTTTCGGATCTTCATTTGGGATATCTTCTAGGGAATGAGATACAAGTAATAGAGGCTTCTCCTTGTACTATTATGAGTCCAGATGACTATTTCAAGCCTATTTACTC	127	21999	Chr01		CATTTTCTTTGTATGATTCATCAGAAGTCCGTTTTCCCCATTTTCGGCTAGTAGACCAGTTTCGGATCTTCATTTGGGATATCTTCTAGGGAATGAGATACAAGTAATAGAGGCTTCTCCTTGTACTATTATGAGTCCCAGATGACTATTTCAAGCCTATTTACTC	126	18001	-20001	TRUE	FALSE	FALSE	18001	TRUE	12	22	22	TRUE	51.4671	1527	AK34W	4.6689e+07	46500000	47091999	36500000	57091999
Summary.of.repetitive.regions.Tarvensevar_AK34W_873_v1.0.fa.csv	123	Chr01	46720000	46723999	58.4	166	CATTTTCTTTGTATGATTCATCAGAAGTCCGTTTTCCCCATTTTCGGCAAGTAGACCAGTTTCGGATCTTCATTTGGGATATCTTCTACGGAATGAGATACAAGTAATAGAGGCTTCTCCTTGTACTATTATGAGTCCCAGATGACTATTTCAAGCCTATTTACTC	23	3999	Chr01		CATTTTCTTTGTATGATTCATCAGAAGTCCGTTTTCCCCATTTTCGGCTAGTAGACCAGTTTCGGATCTTGATTTGGGATATCTTCTAGGGAATGAGATACAAGTAATAGAGGCTTCTCCTTGTACTATTATGAGTCCCAGATGACTATTTCAAGCCTATTTACTC	22	20001	-9001	TRUE	FALSE	FALSE	20001	TRUE	12	22	22	TRUE	51.4671	1527	AK34W	4.6722e+07	46500000	47091999	36500000	57091999
Summary.of.repetitive.regions.Tarvensevar_AK34W_873_v1.0.fa.csv	124	Chr01	46733000	46741999	56.5667	166	CATTTTCTTTGTATGATTCATCAGAAGTCCGTTTTCCCCATTTTCGGCAAGTAGACCAGTTTCGGATCTTCATTTGGGATATCTTCTAGGGAATGAGATACAAGTAATAGAGGCTTCTCCTTGTACTATTATGAGTCCCAGATGACTATTTCAAGCCTATTTACTC	56	8999	Chr01		CATTTTCTTTGTATGATTCATCAGAAGTCCGTTTTCCCCATTTTCGGCAAGTAGACCAGTTTCGGATCTTCATTTGGGATATCTTCTAGGGAATGAGATACAAGTAATAGAGGCTTCTCCTTGTACTATTATGAGTCCCAGATGACTATTTCAAGCCTATTTACTC	50	9001	-10001	TRUE	FALSE	FALSE	9001	TRUE	12	22	22	TRUE	51.4671	1527	AK34W	4.67375e+07	46500000	47091999	36500000	57091999
Summary.of.repetitive.regions.Tarvensevar_AK34W_873_v1.0.fa.csv	125	Chr01	46752000	46755999	34.825	166	CATTTTCTTTGTATGATTCATCAGAAGTCCGTTTTCCCCATTTTCGGCAAGTAGACCAGTTTCGGATCTTCATTTGGGATATCTTCTAGGGAATGAGATACAAGTAATAGAGGCTTCTCCTTGTACTATTATGAGTCCCAGATGACTATTTCAAGCCTATTTACTC	18	3999	Chr01		CATTTTCTTTGTATGATTCATCAGAAGTCCGTTTTCCCCATTTTCGGCAAGTAGACCAGTTTCGGATCTTCATTTGGGATATCTTCTAGGGAATGAGATACAAGTAATAGAGGCTTCTCCTTGTACTATTATGAGTCCCAGATGACTATTTCAAGCCTATTTACTC	17	10001	-42001	TRUE	FALSE	FALSE	10001	TRUE	12	22	22	TRUE	51.4671	1527	AK34W	4.6754e+07	46500000	47091999	36500000	57091999
Summary.of.repetitive.regions.Tarvensevar_AK34W_873_v1.0.fa.csv	126	Chr01	46798000	46807999	57.12	166	CATTTTCTTTGTATGATTCATCAGAAGTCCGTTTTCCCCATTTTCGGCAAGTAGACCAGTTTCGGATCTTGATTTGGGATATCTTCTAGGGAATGAGATACAAGTAATAGAGGCTTCTCCTTGTACTATTATGAGTCCCAGATGACTATTTCAAGCCTATTTACTC	58	9999	Chr01		CATTTTCTTTGTATGATTCATCAGAAGTCCGTTTTCCCCATTTTCGGCAAGTAGACCAGTTTCGGATCTTGATTTGGGATATCTTCTAGGGAATGAGATACAAGTAATAGAGGCTTCTCCTTGTACTATTATGAGTCCCAGATGACTATTTCAAGCCTATTTACTC	58	42001	-13001	TRUE	FALSE	FALSE	42001	TRUE	12	22	22	TRUE	51.4671	1527	AK34W	4.6803e+07	46500000	47091999	36500000	57091999
Summary.of.repetitive.regions.Tarvensevar_AK34W_873_v1.0.fa.csv	127	Chr01	46821000	46826999	45.9	166	CATTTTCTTTGTATGATTCATCAGAAGTCCGTTTTCCCCATTTTCGGCAAGTAGACCAGTTTCGGATCTTCATTTGGGATATCTTCTAGGGAATGAGATACAAGTAATAGAGGCTTCTCCTTGTACTATTATGAGTCCCAGATGACTATTTCAAGCCTATTTACTC	32	5999	Chr01		CATTTTCTTTGTATGATTCATCAGAAGTCCGTTTTCCCCATTTTCGGCAAGTAGACCAGTTTCGGATCTTCATTTGGGATATCTTCTAGGGAATGAGATACAAGTAATAGAGGCTTCTCCTTGTACTATTATGAGTCCCAGATGACTATTTCAAGCCTATTTACTC	31	13001	-4001	TRUE	FALSE	FALSE	13001	TRUE	12	22	22	TRUE	51.4671	1527	AK34W	4.6824e+07	46500000	47091999	36500000	57091999
Summary.of.repetitive.regions.Tarvensevar_AK34W_873_v1.0.fa.csv	128	Chr01	46831000	46846999	43.8375	166	CATTTTCTTTGTATGATTCATCAGAAGTCCGTTTTCCCCATTTTCGGCAAGTAGACCAGTTTCGGATCTTCATTTGGGATATCTTCTAGGGAATGAGATACAAGTAATAGAGGCTTCTCCTTGTACTATTATGAGTCCCAGATGACTATTTCAAGCCTATTTACTC	84	15999	Chr01		CATTTTCTTTGTATGATTCATCAGAAGTCCGTTTTCCCCATTTTCGGCAAGTAGACCAGTTTCGGATCTTCATTTGGGATATCTTCTAGGGAATGAGATACAAGTAATAGAGGCTTCTCCTTGTACTATTATGAGTCCCAGATGACTATTTCAAGCCTATTTACTC	84	4001	-8001	TRUE	FALSE	FALSE	4001	TRUE	12	22	22	TRUE	51.4671	1527	AK34W	4.6839e+07	46500000	47091999	36500000	57091999
Summary.of.repetitive.regions.Tarvensevar_AK34W_873_v1.0.fa.csv	129	Chr01	46855000	46859999	42.58	166	CATTTTCTTTGTATGATTCATCAGAAGTCCGTTTTCCCCATTTTCGGCAAGTAGACCAGTTTCGGATCTTCATTTAGGATATCTTCTAGGGAATGAGATACAAGTAATAGAGGCTTCTCCTTGTACTATTATGAGTCCCAGATGACTATTTCAAGCCTATTTACTC	25	4999	Chr01		CATTTTCTTTGTATGATTCATCAGAAGTCCGTTTTCCCCATTTTCGGCAAGTAGACCAGTTTCGGATCTTCATTTGGGATATCTTCTAGGGAATGAGATACAAGTAATAGAGGCTTCTCCTTGTACTATTATGAGTCCCAGATGACTATTTCAAGCCTATTTACTC	24	8001	-8001	TRUE	FALSE	FALSE	8001	TRUE	12	22	22	TRUE	51.4671	1527	AK34W	4.68575e+07	46500000	47091999	36500000	57091999
Summary.of.repetitive.regions.Tarvensevar_AK34W_873_v1.0.fa.csv	130	Chr01	46868000	46880999	55.2308	166	CATTTTCTTTGTATGATTCATCAGAAGTCCGTTTTCCCCATTTTCGGCAAGTAGACCAGTTTCGGATCTTCATTTGGGATATCTTCTACGGAATGAGATACAAGTAATAGAGGCTTCTCCTTGTACTATTATGAGTCCCAGATGACTATTTCAAGCCTATTTACTC	77	12999	Chr01		CATTTTCTTTGTATGATTCATCAGAAGTCCGTTTTCCCCATTTTCGGCAAGTAGACCAGTTTCGGATCTTCATTTGGGATATCTTCTAGGGAATGAGATACAAGTAATAGAGGCTTCTCCTTGTACTATTATGAGTCCCAGATGACTATTTCAAGCCTATTTACTC	75	8001	-52001	TRUE	FALSE	FALSE	8001	TRUE	12	22	22	TRUE	51.4671	1527	AK34W	4.68745e+07	46500000	47091999	36500000	57091999
Summary.of.repetitive.regions.Tarvensevar_AK34W_873_v1.0.fa.csv	131	Chr01	46933000	46940999	50.55	166	CATTTTCTTTGTATGATTCATCAGAAGTCCGTTTTCCCCATTTTCGGCAAGTAGACCAGTTTCGGATCTTCATTTGGGATCTCTTCTAGGGAATGAGATACAAGTAATAGAGGCTTCTCCTTGTACTATTATGAGTCCCAGATGACTATTTCAAGCCTATTTACTC	40	7999	Chr01		CATTTTCTTTGTATGATTCATCAGAAGTCCGTTTTCCCCATTTTCGGCAAGTAGACCAGTTTCGGATCTTCATTTGGGATCTCTTCTAGGGAATGAGATACAAGTAATAGAGGCTTCTCCTTGTACTATTATGAGTCCCAGATGACTATTTCAAGCCTATTTACTC	40	52001	-12001	TRUE	FALSE	FALSE	52001	TRUE	12	22	22	TRUE	51.4671	1527	AK34W	4.6937e+07	46500000	47091999	36500000	57091999
Summary.of.repetitive.regions.Tarvensevar_AK34W_873_v1.0.fa.csv	132	Chr01	46953000	46957999	51.22	166	CATTTTCTTTGTATGATTCATCAGAAGTCCGTTTTCCCCATTTTCGGCAAGTAGACCAGTTTCGGATCTTCATTTGGGATATCTTCTAGGGAATGAGATACAAGTAATAGAGGCTTCTCCTTGTACTATTATGAGTCCCAGATGACTATTTCAAGCCTATTTACTC	28	4999	Chr01		CATTTTCTTTGTATGATTCATCAGAAGTCCGTTTTCCCCATTTTCGGCAAGTAGACCAGTTTCGGATCTTCATTTGGGATCTCTTCTAGGGAATGAGATACAAGTAATAGAGGCTTCTCCTTGTACTATTATGAGTCCCAGATGACTATTTCAAGCCTATTTACTC	29	12001	-5001	TRUE	FALSE	FALSE	12001	TRUE	12	22	22	TRUE	51.4671	1527	AK34W	4.69555e+07	46500000	47091999	36500000	57091999
Summary.of.repetitive.regions.Tarvensevar_AK34W_873_v1.0.fa.csv	133	Chr01	46963000	46985999	53.8652	166	CATTTTCTTTGTATGATTCATCAGAAGTCCGTTTTCCCCATTTTCGGCTAGTAGACCAGTTTCGGATCTTCATTTGGGATATCTTCTACGGAATGAGATACAAGTAATAGAGGCTTCTCCTTGTACTATTATGAGTCCCAGATGACTATTTCAAGCCTATTTACTC	139	22999	Chr01		CATTTTCTTTGTATGATTCATCAGAAGTCCGTTTTCCCCATTTTCGGCTAGTAGACCAGTTTCGGATCTTCATTTGGGATATCTTCTACGGAATGAGATACAAGTAATAGAGGCTTCTCCTTGTACTATTATGAGTCCCAGATGACTATTTCAAGCCTATTTACTC	140	5001	-13001	TRUE	FALSE	FALSE	5001	TRUE	12	22	22	TRUE	51.4671	1527	AK34W	4.69745e+07	46500000	47091999	36500000	57091999
Summary.of.repetitive.regions.Tarvensevar_AK34W_873_v1.0.fa.csv	134	Chr01	46999000	47015999	49.2059	166	CATTTTCTTTGTATGATTCATCAGAAGTCCGTTTTCCCCATTTTCGGCTAGTAGACCAGTTTCGGATCTTCATTTGGGATCTCTTCTACGGAATGAGATACAAGTAATAGAGGCTTCTCCTTGTACTATTATGAGTCCCAGATGACTATTTCAAGCCTATTTACTC	96	16999	Chr01		CATTTTCTTTGTATGATTCATCAGAAGTCCGTTTTCCCCATTTTCGGCTAGTAGACCAGTTTCGGATCTTCATTTGGGATCTCTTCTACGGAATGAGATACAAGTAATAGAGGCTTCTCCTTGTACTATTATGAGTCCCAGATGACTATTTCAAGCCTATTTACTC	95	13001	-23001	TRUE	FALSE	FALSE	13001	TRUE	12	22	22	TRUE	51.4671	1527	AK34W	4.70075e+07	46500000	47091999	36500000	57091999
Summary.of.repetitive.regions.Tarvensevar_AK34W_873_v1.0.fa.csv	135	Chr01	47039000	47052999	50.8143	166	CATTTTCTTTGTATGATTCATCAGAAGTCCGTTTTCCCCATTTTCGGCAAGTAGACCAGTTTCGGATCTTCATTTGGGATATCTTCTACGGAATGAGATACAAGTAATAGAGGCTTCTCCTTGTACTATTATGAGTCCCAGATGACTATTTCAAGCCTATTTACTC	77	13999	Chr01		CATTTTCTTTGTATGATTCATCAGAAGTCCGTTTTCCCCATTTTCGGCAAGTAGACCAGTTTCGGATCTTCATTTGGGATATCTTCTACGGAATGAGATACAAGTAATAGAGGCTTCTCCTTGTACTATTATGAGTCCCAGATGACTATTTCAAGCCTATTTACTC	77	23001	-2001	TRUE	FALSE	FALSE	23001	TRUE	12	22	22	TRUE	51.4671	1527	AK34W	4.7046e+07	46500000	47091999	36500000	57091999
Summary.of.repetitive.regions.Tarvensevar_AK34W_873_v1.0.fa.csv	136	Chr01	47055000	47065999	59.7727	166	CATTTTCTTTGTATGATTCATCAGAAGTCCGTTTTCCCCATTTTCGGCAAGTAGACCAGTTTCGGATCTTCATTTGGGATCTCTTCTACGGAATGAGATACAAGTAATAGAGGCTTCTCCTTGTACTATTATGAGTCCCAGATGACTATTTCAAGCCTATTTACTC	66	10999	Chr01		CATTTTCTTTGTATGATTCATCAGAAGTCCGTTTTCCCCATTTTCGGCAAGTAGACCAGTTTCGGATCTTCATTTGGGATCTCTTCTACGGAATGAGATACAAGTAATAGAGGCTTCTCCTTGTACTATTATGAGTCCCAGATGACTATTTCAAGCCTATTTACTC	66	2001	-6001	TRUE	FALSE	FALSE	2001	TRUE	12	22	22	TRUE	51.4671	1527	AK34W	4.70605e+07	46500000	47091999	36500000	57091999
Summary.of.repetitive.regions.Tarvensevar_AK34W_873_v1.0.fa.csv	137	Chr01	47072000	47091999	54.805	166	CATTTTCTTTGTATGATTCATCAGAAGTCCGTTTTCCCCATTTTCGGCTAGTAGACCAGTTTCGGATCTTCATTTGGGATCTCTTCTACGGAATGAGATACAAGTAATAGAGGCTTCTCCTTGTACTATTATGAGTCCCAGATGACTATTTCAAGCCTATTTACTC	118	19999	Chr01		CATTTTCTTTGTATGATTCATCAGAAGTCCGTTTTCCCCATTTTCGGCTAGTAGACCAGTTTCGGATCTTCATTTGGGATCTCTTCTACGGAATGAGATACAAGTAATAGAGGCTTCTCCTTGTACTATTATGAGTCCCAGATGACTATTTCAAGCCTATTTACTC	117	6001	-862837	TRUE	FALSE	TRUE	6001	TRUE	12	22	22	TRUE	51.4671	1527	AK34W	4.7082e+07	46500000	47091999	36500000	57091999
Summary.of.repetitive.regions.Tarvensevar_AK34W_873_v1.0.fa.csv	191	Chr01	47954836	47980999	49.1704	166	CATTTTCTTTGTATGATTCATCAGAAGTCCGTTTTCCCCATTTTCGGCATTAGACCAGTTTCGGATCCTTCATTTGGGATCTCTTCTACGGAATGAGATACAAGTAAGAGAGGCTTCTCCTTGTACTATTATGAGTCCCAGATGACTATTTCAAGCCTATTTACTC	158	26163	Chr01		CATTTTCTTTGTATGATTCATCAGAAGTCCGTTTTCCCCATTTTCGGCTATTAGACCAGTTTCGGATCTTCATTTGGGATCTCTTCTACGGAATGAGATACAAGTAAGAGAGGCTTCTCCTTGTACTATTATGAGTCCCAGATGACTATTTCAAGCCTATTTACTC	157	862837	-17001	TRUE	TRUE	FALSE	862837	FALSE	13	10	22	FALSE	40.4687	1817	AK34W	4.79679e+07	46500000	47091999	36500000	57091999
Summary.of.repetitive.regions.Tarvensevar_AK34W_873_v1.0.fa.csv	140	Chr01	47998000	48026999	37.8552	166	CATTTTCTTTGTATGATTCATCAGAAGTCCGTTTTCCCCATTTTCGGCTATTAGACCAGTTTCGGATCTTCATTTGGGATCTCTTCTACGGAATGAGATACAAGTAAGAGAGGCTTCTCCTTGTACTATTATGAGTCCCAGATGACTATTTCAAGCCTATTTACTC	176	28999	Chr01		CATTTTCTTTGTATGATTCATCAGAAGTCCGTTTTCCCCATTTTCGGCTATTAGACCAGTTTCGGATCTTCATTTGGGATCTCTTCTACGGAATGAGATACAAGTAAGAGAGGCTTCTCCTTGTACTATTATGAGTCCCAGATGACTATTTCAAGCCTATTTACTC	173	17001	-6001	TRUE	FALSE	FALSE	17001	TRUE	13	10	22	FALSE	40.4687	1817	AK34W	4.80125e+07	46500000	47091999	36500000	57091999
Summary.of.repetitive.regions.Tarvensevar_AK34W_873_v1.0.fa.csv	141	Chr01	48033000	48100999	38.8382	166	CATTTTCTTTGTATGATTCATCAGAAGTCCGTTTTCCCCATTTTCGGCTATTAGACCAGTTTCGGATCTTCATTTGGGATCTCTTCTACGGAATGAGATACAAGTAAGAGAGGCTTCTCCTTGTACTATTATGAGTCCCAGATGACTATTTCAAGCCTATTTACTC	411	67999	Chr01		CATTTTCTTTGTATGATTCATCAGAAGTCCGTTTTCCCCATTTTCGGCTATTAGACCAGTTTCGGATCTTCATTTGGGATCTCTTCTACGGAATGAGATACAAGTAAGAGAGGCTTCTCCTTGTACTATTATGAGTCCCAGATGACTATTTCAAGCCTATTTACTC	410	6001	-27001	TRUE	FALSE	FALSE	6001	TRUE	13	10	22	FALSE	40.4687	1817	AK34W	4.8067e+07	46500000	47091999	36500000	57091999
Summary.of.repetitive.regions.Tarvensevar_AK34W_873_v1.0.fa.csv	142	Chr01	48128000	48136999	38.4111	166	CATTTTCTTTGTATGATTCATCAGAAGTCCGTTTTCCCCATTTTCGGCTATTAGACCAGTTTCGGATCTTCATTTGGGATCTCTTCTACGGAATGAGATACAAGTAAGAGAGGCTTCTCCTTGTACTATTATGAGTCCCAGATGACTATTTCAAGCCTATTTACTC	52	8999	Chr01		CATTTTCTTTGTATGATTCATCAGAAGTCCGTTTTCCCCATTTTCGGCTATTAGACCAGTTTCGGATCTTCATTTGGGATCTCTTCTACGGAATGAGATACAAGTAAGAGAGGCTTCTCCTTGTACTATTATGAGTCCCAGATGACTATTTCAAGCCTATTTACTC	53	27001	-6001	TRUE	FALSE	FALSE	27001	TRUE	13	10	22	FALSE	40.4687	1817	AK34W	4.81325e+07	46500000	47091999	36500000	57091999
Summary.of.repetitive.regions.Tarvensevar_AK34W_873_v1.0.fa.csv	143	Chr01	48143000	48194999	42.3077	166	CATTTTCTTTGTATGATTCATCAGAAGTCCGTTTTCCCCATTTTCGGCTATTAGACCAGTTTCGGATCTTCATTTGGGATCTCTTCTACGGAATGAGATACAAGTAAGAGAGGCTTCTCCTTGTACTATTATGAGTCCCAGATGACTATTTCAAGCCTATTTACTC	310	51999	Chr01		CATTTTCTTTGTATGATTCATCAGAAGTCCGTTTTCCCCATTTTCGGCTATTAGACCAGTTTCGGATCTTCATTTGGGATCTCTTCTACGGAATGAGATACAAGTAAGAGAGGCTTCTCCTTGTACTATTATGAGTCCCAGATGACTATTTCAAGCCTATTTACTC	311	6001	-1001	TRUE	FALSE	FALSE	6001	TRUE	13	10	22	FALSE	40.4687	1817	AK34W	4.8169e+07	46500000	47091999	36500000	57091999
Summary.of.repetitive.regions.Tarvensevar_AK34W_873_v1.0.fa.csv	144	Chr01	48196000	48220999	40.284	166	CATTTTCTTTGTATGATTCATCAGAAGTCCGTTTTCCCCATTTTCGGCTATTAGACCAGTTTCGGATCTTCATTTGGGATCTCTTCTACGGAATGAGATACAAGTAAGAGAGGCTTCTCCTTGTACTATTATGAGTCCCAGATGACTATTTCAAGCCTATTTACTC	146	24999	Chr01		CATTTTCTTTGTATGATTCATCAGAAGTCCGTTTTCCCCATTTTCGGCTATTAGACCAGTTTCGGATCTTCATTTGGGATCTCTTCTACGGAATGAGATACAAGTAAGAGAGGCTTCTCCTTGTACTATTATGAGTCCCAGATGACTATTTCAAGCCTATTTACTC	147	1001	-27001	TRUE	FALSE	FALSE	1001	TRUE	13	10	22	FALSE	40.4687	1817	AK34W	4.82085e+07	46500000	47091999	36500000	57091999
Summary.of.repetitive.regions.Tarvensevar_AK34W_873_v1.0.fa.csv	145	Chr01	48248000	48252999	36.54	166	CATTTTCTTTGTATGATTCATCAGAAGTCCGTTTTCCCCATTTTCGGCTATTAGACCAGTTTCGGATCTTCATTTGGGATCTCTTCTACGGAATGAGATACAAGTAAGAGAGGCTTCTCCTTGTACTATTATGAGTCCCAGATGACTATTTCAAGCCTATTTACTC	30	4999	Chr01		CATTTTCTTTGTATGATTCATCAGAAGTCCGTTTTCCCCATTTTCGGCTATTAGACCAGTTTCGGATCTTCATTTGGGATCTCTTCTACGGAATGAGATACAAGTAAGAGAGGCTTCTCCTTGTACTATTATGAGTCCCAGATGACTATTTCAAGCCTATTTACTC	30	27001	-6001	TRUE	FALSE	FALSE	27001	TRUE	13	10	22	FALSE	40.4687	1817	AK34W	4.82505e+07	46500000	47091999	36500000	57091999
Summary.of.repetitive.regions.Tarvensevar_AK34W_873_v1.0.fa.csv	146	Chr01	48259000	48330999	43.5972	166	CATTTTCTTTGTATGATTCATCAGAAGTCCGTTTTCCCCATTTTCGGCTATTAGACCAGTTTCGGATCTTCATTTGGGATCTCTTCTACGGAATGAGATACAAGTAAGAGAGGCTTCTCCTTGTACTATTATGAGTCCCAGATGACTATTTCAAGCCTATTTACTC	427	71999	Chr01		CATTTTCTTTGTATGATTCATCAGAAGTCCGTTTTCCCCATTTTCGGCTATTAGACCAGTTTCGGATCTTCATTTGGGATCTCTTCTACGGAATGAGATACAAGTAAGAGAGGCTTCTCCTTGTACTATTATGAGTCCCAGATGACTATTTCAAGCCTATTTACTC	428	6001	-12001	TRUE	FALSE	FALSE	6001	TRUE	13	10	22	FALSE	40.4687	1817	AK34W	4.8295e+07	46500000	47091999	36500000	57091999
Summary.of.repetitive.regions.Tarvensevar_AK34W_873_v1.0.fa.csv	147	Chr01	48343000	48355999	38.0231	166	CATTTTCTTTGTATGATTCATCAGAAGTCCGTTTTCCCCATTTTCGGCTATTAGACCAGTTTCGGATCTTCATTTGGGATCTCTTCTACGGAATGAGATACAAGTAAGAGAGGCTTCTCCTTGTACTATTATGAGTCACAGATGACTATTTCAAGCCTATTTACTC	77	12999	Chr01		CATTTTCTTTGTATGATTCATCAGAAGTCCGTTTTCCCCATTTTCGGCTATTAGACCAGTTTCGGATCTTCATTTGGGATCTCTTCTACGGAATGAGATACAAGTAAGAGAGGCTTCTCCTTGTACTATTATGAGTCACAGATGACTATTTCAAGCCTATTTACTC	78	12001	-3001	TRUE	FALSE	FALSE	12001	TRUE	13	10	22	FALSE	40.4687	1817	AK34W	4.83495e+07	46500000	47091999	36500000	57091999
Summary.of.repetitive.regions.Tarvensevar_AK34W_873_v1.0.fa.csv	148	Chr01	48359000	48363999	39.66	166	CATTTTCTTTGTATGATTCATCAGAAGTCCGTTTTCCCCATTTTCGGCTATTAGACCAGTTTCGGATCTTCATTTGGGATCTCTTCTACGGAATGAGATACAAGTAATAGAGGCTTCTCCTTGTACTATTATGAGTCACAGATGACTATTTCAAGCCTATTTACTC	30	4999	Chr01		CATTTTCTTTGTATGATTCATCAGAAGTCCGTTTTCCCCATTTTCGGCTATTAGACCAGTTTCGGATCTTCATTTGGGATCTCTTCTACGGAATGAGATACAAGTAATAGAGGCTTCTCCTTGTACTATTATGAGTCCCAGATGACTATTTCAAGCCTATTTACTC	29	3001	-2337001	TRUE	FALSE	TRUE	3001	TRUE	13	10	22	FALSE	40.4687	1817	AK34W	4.83615e+07	46500000	47091999	36500000	57091999
Summary.of.repetitive.regions.Tarvensevar_AK34W_873_v1.0.fa.csv	153	Chr01	50701000	50744999	49.5	166	CATTTTCGGCTAGTAGACCAGTTTCGGATCTTCATTTGGGATCTCTTCTACGGAATGAGATACAAGTAATAGAGGCTTCTCCTTGTACTATTATGAGTCCCAGATGACTATTTCAAGCCTATTTACTCCATTTTCTTTGTATGATTCATCAAAAGTCCGTTATCCC	262	43999	Chr01		CATTTTCGGCTAGTAGACCAGTTTCGGATCTTCATTTGGGATCTCTTCTACGGAATGAGATACAAGTAATAGAGGCTTCTCCTTGTACTATTATGAGTCCCAGATGACTATTTCAAGCCTATTTACTCCATTTTCTTTGTATGATTCATCAAAAGTCCGTTATCCC	262	2337001	-167001	FALSE	FALSE	FALSE	2337001	FALSE	14	1	22	FALSE	49.5	262	AK34W	5.0723e+07	46500000	47091999	36500000	57091999
Summary.of.repetitive.regions.Tarvensevar_AK34W_873_v1.0.fa.csv	155	Chr01	50912000	51040999	46.3643	166	CATTTTCGGCTAGTAGACCAGTTTCGGATCTTCATTTGGGATCTTTTCTACGGAATGAGATACAAGTAATAGAGGCTTCTCCTTGTACTATTATGAGTCCCAGATGACTATTTCAAGCCTATTTACTCCATTTTCTTTGTATGATTCATCAAAAGTCCGTTATCCC	780	128999	Chr01		CATTTTCGGCTAGTAGACCAGTTTCGGATCTTCATTTGGGATCTTTTCTACGGAATGAGATACAAGTAATAGAGGCTTCTCCTTGTACTATTATGAGTCCCAGATGACTATTTCAAGCCTATTTACTCCATTTTCTTTGTATGATTCATCAAAAGTCCGTTATCCC	778	167001					167001	FALSE	15	1	22	FALSE	46.3643	780	AK34W	5.09765e+07	46500000	47091999	36500000	57091999
Summary.of.repetitive.regions.Tarvensevar_AK34W_873_v1.0.fa.csv	208	Chr02	9804000	9807999	6.2	73	TATTTATTATATTATTATATTTGTTAATAAATATTTAAATTAATAATTTCATTTTAATATAAATTTATAAAAA	9	3999	Chr02		TCTTATTTTTAATTATATTTATATTAAAAATTTCGGGTATTACCAATTTTTATATATTTAAATTTAGAAAA	12		-53729001				0	TRUE	0	1	11	FALSE	6.2	9	AK34W	9.806e+06	29447000	29774999	19447000	39774999
Summary.of.repetitive.regions.Tarvensevar_AK34W_873_v1.0.fa.csv	234	Chr02	21068000	21073999	37.7	166	CATTTTCTTTGTATGATTCATTCAGAAGTCCGTTTTCCCCATTTTCGGCCAGTAGACAGTTTCGGATCTTCATTTGGGATCTCTTCTAGGGAATGAGATACAAGTAATAGAGGCTTCTCATTGTACTATTATGAGTCCCAGATGACTATTTCAAGCCTATTTACTC	25	5999	Chr02		CATTTTCTTTGTATGATTCATCAGAAGTCCGTTTTCCCCATTTTCGGCCAGTAGACCAGTTTCGGATCTTCATTTGGGATCTCTTCTAGGGAATGAGATACAAGTAATAGAGGCTTCTCATTGTACTATTATGAGTCCCAGATGACTATTTCAAGCCTATTTACTC	25		-5893001				0	TRUE	0	1	11	FALSE	37.7	25	AK34W	2.1071e+07	29447000	29774999	19447000	39774999
Summary.of.repetitive.regions.Tarvensevar_AK34W_873_v1.0.fa.csv	239	Chr02	26967000	26970999	55.175	166	CATTTTCTTTGTATGATTCATCAGAAGTCCGTTTTCCCCATTTTCGGCCAGTAGACCAGTTTCGGATCTTCATTTGGGATCTCTTCTAGGGAATGAGATACAAGTAATAGAGGCTTCTCATTGTACTATTATGAGTCTCAGATGACCATTTCAAGCCTATTTACTC	24	3999	Chr02		CATTTTCTTTGTATGATTCATCAGAAGTCCGTTTTCCCCATTTTCGGCCAGTAGACCAGTTTCGGATCTTCATTTGGGATCTCTTCTAGGGAATGAGATACAAGTAATAGAGGCTTCTCATTGTACTATTATGAGTCTGAGATGACCATTTCAAGCCTATTTACTC	23	5893001	-427001	FALSE	FALSE	FALSE	5893001	FALSE	1	1	11	FALSE	55.175	24	AK34W	2.6969e+07	29447000	29774999	19447000	39774999
Summary.of.repetitive.regions.Tarvensevar_AK34W_873_v1.0.fa.csv	240	Chr02	27398000	27401999	59.125	166	CATTTTCTTTGTATGATTCATCAGAAGTCCGTTTTCCCCATTTTCGGGATCTTCATTTGGGATCTCTTCTAGGGAATGAGATACAAGTAATAGAGGCGATACAAGTAATAGAGGCTTCTATTGTACTATTATGAGTCCCAGATGACCATTTCAAGCCTATTTACTC	22	3999	Chr02		CATTTTCTTTGTATGATTCATCAGAAGTCCGTTTTCCCCATTTTCGGCCAGTAGACCAGTTTCGGATCTTCATTTGGGATCTCTTCTAGGGAATGAGATACAAGTAATAGAGGCTTCTCATTGTACTATTATGAGTCCCAGATGACCATTTCAAGCCTATTTACTC	22	427001	-41001	TRUE	TRUE	FALSE	427001	FALSE	2	4	11	FALSE	47.4134	187	AK34W	2.74e+07	29447000	29774999	19447000	39774999
Summary.of.repetitive.regions.Tarvensevar_AK34W_873_v1.0.fa.csv	241	Chr02	27443000	27446999	41.7	166	AAGTCCGTTTTCCCCATTTTCGGCCAGTAGACCAGTTTCGGATCTTCATTTGGGATCTCTTCTAGGGAATGAGATACAAGTAATAGAGGCTTCTCATTGTACTATTATGAGTCTGAGATGACTATTTCAAGCCTATTTACTCCATTTTCTTTGTATGATTCATCAG	19	3999	Chr02		AAGTCCGTTTTCCCCATTTTCGGCCAGTAGACCAGTTTCGGATCTTCATTTGGGATCTCTTCTAGGGAATGAGATACAAGTAATAGAGGCTTCTCATTGTACTATTATGAGTCTGAGATGACTATTTCAAGCCTATTTACTCCATTTTCTTTGTATGATTCATCAG	18	41001	-84001	TRUE	FALSE	FALSE	41001	TRUE	2	4	11	FALSE	47.4134	187	AK34W	2.7445e+07	29447000	29774999	19447000	39774999
Summary.of.repetitive.regions.Tarvensevar_AK34W_873_v1.0.fa.csv	242	Chr02	27531000	27538999	46.6875	166	AAGTCCGTTTTCCCCATTTTCGGCCAGTAGACCAGTTTCGGATCTTCATTTGGGATCTCTTCTAGGGAATGAGATACAAGTAATAGAGGCTTCTCATTGTACTATTATGAGTCTGAGATGACTATTTCAAGCCTATTTACTCCATTTTCTTTGTATGATTCATCAG	42	7999	Chr02		AAGTCCGTTTTCCCCATTTTCGGCCAGTAGACCAGTTTCGGATCTTCATTTGGGATCTCTTCTAGGGAATGAGATACAAGTAATAGAGGCTTCTCATTGTACTATTATGAGTCTGAGATGACTATTTCAAGCCTATTTACTCCATTTTCTTTGTATGATTCATCAG	42	84001	-49001	TRUE	FALSE	FALSE	84001	TRUE	2	4	11	FALSE	47.4134	187	AK34W	2.7535e+07	29447000	29774999	19447000	39774999
Summary.of.repetitive.regions.Tarvensevar_AK34W_873_v1.0.fa.csv	243	Chr02	27588000	27604999	42.1412	166	CATTTTCTTTGTATGATTCATCAGAAGTCCGTTTTCCCCATTTTCGGCAAGTAGACCAGTTTCAGATCTTCATTTGGGATCTCTTCTACGGAATGAGATACAAGTAACAGAGGCTTCTCCTTGTACTATTATGAGTCCCAAATGACTATTTCAAGCCTATTTACTC	104	16999	Chr02		CATTTTCTTTGTATGATTCATCAGAAGTCCGTTTTCCCCATTTTCGGCAAGTAGACCAGTTTCAGATCTTCATTTGGGATCTCTTCTACGGAATGAGATACAAGTAATAGAGGCTTCTCCTTGTACTATTATGAGTCCCAGATGACTATTTCAAGCCTATTTACTC	103	49001	-316001	TRUE	FALSE	TRUE	49001	TRUE	2	4	11	FALSE	47.4134	187	AK34W	2.75965e+07	29447000	29774999	19447000	39774999
Summary.of.repetitive.regions.Tarvensevar_AK34W_873_v1.0.fa.csv	245	Chr02	27921000	27934999	51.6357	166	CATTTTCTTTGTATGATTCATCAGAAGTCCGTTTTCCCCATTTTCGGCCAGTAGACCAGTTTCGGATCTTCATTTGGGATCTCTTCTAGGGAATGAGATACAAGTAATAGAGGCTTCTCATTGTACTATTATGAGTCTCAGATGACCATTTCAAGCCTATTTACTC	80	13999	Chr02		CATTTTCTTTGTATGATTCATCAGAAGTCCGTTTTCCCCATTTTCGGCCAGTAGACCAGTTTCGGATCTTCATTTGGGATCTCTTCTAGGGAATGAGATACAAGTAATAGAGGCTTCTCATTGTACTATTATGAGTCTCAGATGACCATTTCAAGCCTATTTACTC	80	316001	-47001	TRUE	TRUE	FALSE	316001	FALSE	3	4	11	FALSE	46.2539	153	AK34W	2.7928e+07	29447000	29774999	19447000	39774999
Summary.of.repetitive.regions.Tarvensevar_AK34W_873_v1.0.fa.csv	246	Chr02	27982000	27986999	40.5	166	CATTTTCTTTGTATGATTCATCAGAAGTCCGTTTTCCCCATTTTCGGCCAGTAGACCAGTTTCGGATCTTCATTTGGGATCTCTTCTAGGGAATGAGATACAAAGTAATAGAGGCTTCTCTTGTACTATTATGAGTCCCAGATGACCATTTCAAGCCTATTTACTC	24	4999	Chr02		CATTTTCTTTGTATGATTCATCAGAAGTCCGTTTTCCCCATTTTCGGCCAGTAGACCAGTTTCGGATCTTCATTTGGGATCTCTTCTAGGGAATGAGATACAAGTAATAGAGGCTTCTCATTGTACTATTATGAGTCTGAGATGACCATTTCAAGCCTATTTACTC	24	47001	-22001	TRUE	FALSE	FALSE	47001	TRUE	3	4	11	FALSE	46.2539	153	AK34W	2.79845e+07	29447000	29774999	19447000	39774999
Summary.of.repetitive.regions.Tarvensevar_AK34W_873_v1.0.fa.csv	247	Chr02	28009000	28012999	45.6	166	CATTTTCTTTGTATGATTCATCAGAAGTCCGTTTTCCCCATTTTCGGCCAGTAGACCAGTTTCGGATCCTCATTTGGGATCTCTTCTAGGGAATGAGATACAAGTAATAGAGGCTTCTCATTGTACTATTATGAGTCTCAGATGACCATTTCAAGCCTATTTACTC	21	3999	Chr02		CATTTTCTTTGTATGATTCATCAGAAGTCCGTTTTCCCCATTTTCGGCCAGTAGACCAGTTTCGGATCTTCATTTGGGATCTCTTCTAGGGAATGAGATACAAGTAATAGAGGCTTCTCATTGTACTATTATGAGTCTGAGATGACCATTTCAAGCCTATTTACTC	20	22001	-74001	TRUE	FALSE	FALSE	22001	TRUE	3	4	11	FALSE	46.2539	153	AK34W	2.8011e+07	29447000	29774999	19447000	39774999
Summary.of.repetitive.regions.Tarvensevar_AK34W_873_v1.0.fa.csv	248	Chr02	28087000	28091999	47.28	166	CATTTTCTTTGTATGATTCATCAGAAGTCCGTTTTCCCCATTTTCGGCTAGTAGACCAGTTTCGGATCTTCATTTGGGATCTCTTCTAGGGAATGAGATACAAGTAATAGAGGCTTCTCATTGTACTATTATGAGTCCCAGATGACTATTTCAAGCCTATTTACTC	28	4999	Chr02		CATTTTCTTTGTATGATTCATCAGAAGTCCGTTTTCCCCATTTTCGGCTAGTAGACCAGTTTCGGATCTTCATTTGGGATCTCTTCTAGGGAATGAGATACAAGTAATAGAGGCTTCTCATTGTACTATTATGAGTCCCAGATGACTATTTCAAGCCTATTTACTC	28	74001	-457001	TRUE	FALSE	TRUE	74001	TRUE	3	4	11	FALSE	46.2539	153	AK34W	2.80895e+07	29447000	29774999	19447000	39774999
Summary.of.repetitive.regions.Tarvensevar_AK34W_873_v1.0.fa.csv	249	Chr02	28549000	28557999	49.9222	166	AAGTCCGTTTTCCCCATTTTCGGCCAGTAGAAGTTTCGGGGATCTTCATTTGGGATCTCTTCTAGGGAATGAGATACAAGTAATAGAGGCTTCTCATTGTACTATTATGAGTCTGAGATGACTATTTCAAGCCTATTTACTCCATTTTCTTTGTATGATTCATCAG	51	8999	Chr02		AAGTCCGTTTTCCCCATTTTCGGCCAGTAGACCAGTTTCGGATCTTCATTTGGGATCTCTTCTAGGGAATGAGATACAAGTAATAGAGGCTTCTCATTGTACTATTATGAGTCTGAGATGACTATTTCAAGCCTATTTACTCCATTTTCTTTGTATGATTCATCAG	51	457001	-176001	FALSE	FALSE	FALSE	457001	FALSE	4	1	11	FALSE	49.9222	51	AK34W	2.85535e+07	29447000	29774999	19447000	39774999
Summary.of.repetitive.regions.Tarvensevar_AK34W_873_v1.0.fa.csv	250	Chr02	28734000	28740999	41.8571	166	AAGTCCGTTTTCCCCATTTTCGGCCAGTAGAAGTTTCGTTCGGATCTTCATTTGGGATCTCTTCTAGGAATGAGATACAAGTAATAGAGGCTTCTCTTGTACTATTATGAGTCTCAGATGACCATTTCAAGCCTATTTACTCCATTTTCTTTGTATGATTCATCAG	34	6999	Chr02		AAGTCCGTTTTCCCCATTTTCGGCCAGTAGACCAGTTTCGGATCTTCATTTGGGATCTCTTCTAGGGAATGAGATACAAGTAATAGAGGCTTCTCATTGTACTATTATGAGTCTCAGATGACCATTTCAAGCCTATTTACTCCATTTTCTTTGTATGATTCATCAG	34	176001	-247001	FALSE	FALSE	FALSE	176001	FALSE	5	1	11	FALSE	41.8571	34	AK34W	2.87375e+07	29447000	29774999	19447000	39774999
Summary.of.repetitive.regions.Tarvensevar_AK34W_873_v1.0.fa.csv	251	Chr02	28988000	28994999	51.2	166	CATTTTCTTTGTATGATTCATCAGAAGTCCGTTTTCCCCATTTTCGGCCAGGACCAGTTTCGGATCTTCATTTGGGATCTCTTCTAGGGAATGAGATACAAGTAATAGAGGCTTCTCATTGTACTATTATGAGTCTCAGATGACTATATTTCAAGCCTATTTACTC	41	6999	Chr02		CATTTTCTTTGTATGATTCATCAGAAGTCCGTTTTCCCCATTTTCGGCCAGTAGACCAGTTTCGGATCTTCATTTGGGATCTCTTCTAGGGAATGAGATACAAGTAATAGAGGCTTCTCATTGTACTATTATGAGTCTCAGATGACTATTTCAAGCCTATTTACTC	41	247001	-12001	TRUE	TRUE	FALSE	247001	FALSE	6	2	11	FALSE	45.62	68	AK34W	2.89915e+07	29447000	29774999	19447000	39774999
Summary.of.repetitive.regions.Tarvensevar_AK34W_873_v1.0.fa.csv	252	Chr02	29007000	29011999	40.04	166	AAGTCCGTTTTCCCCATTTTCGGCCAGTAGACCAGTTTCGGATCTTCATTTGGGATCTCTTCTAGGGAATGAGATACAAGTAATAGAGGCTTCTCATTGTACTATTATGAGTCTGAGATGACTATTTCAAGCCTATTTACTCCATTTTCTTTGTATGATTCATCAG	27	4999	Chr02		AAGTCCGTTTTCCCCATTTTCGGCCAGTAGACCAGTTTCGGATCTTCATTTGGGATCTCTTCTAGGGAATGAGATACAAGTAATAGAGGCTTCTCATTGTACTATTATGAGTCCCAGATGACTATTTCAAGCCTATTTACTCCATTTTCTTTGTATGATTCATCAG	26	12001	-138001	TRUE	FALSE	TRUE	12001	TRUE	6	2	11	FALSE	45.62	68	AK34W	2.90095e+07	29447000	29774999	19447000	39774999
Summary.of.repetitive.regions.Tarvensevar_AK34W_873_v1.0.fa.csv	253	Chr02	29150000	29153999	46.025	166	CATTTTCTTTGTATGATTCATCAGAAGTCCGTTTTCCCCATTTTCGGCCAGTAGACCAGTTTCGGATCTTCATTTGGGATCTCTTCTAGGGAATGAGATACAAGTAATAGAGGCTTCTCATTGTACTATTATGAGTCCCAGATGACTATTTCAAGCCTATTTACTC	23	3999	Chr02		CATTTTCTTTGTATGATTCATCAGAAGTCCGTTTTCCCCATTTTCGGCCAGTAGACCAGTTTCGGATCTTCATTTGGGATCTCTTCTAGGGAATGAGATACAAGTAATAGAGGCTTCTCATTGTACTATTATGAGTCCCAGATGACTATTTCAAGCCTATTTACTC	23	138001	-32001	TRUE	TRUE	FALSE	138001	FALSE	7	4	11	FALSE	45.1966	158	AK34W	2.9152e+07	29447000	29774999	19447000	39774999
Summary.of.repetitive.regions.Tarvensevar_AK34W_873_v1.0.fa.csv	254	Chr02	29186000	29192999	45.3571	166	CATTTTCTTTGTATGATTCATCAGAAGTCCGTTTTCCCCATTTTCGGCCAGTAGACCAGTTTCGGATCTTCATTTGGGATCTCTTCTAGGGAATGAGATACAAGTAATAGAGGCTTCTCATTGTACTATTATGAGTCCCAGATGACTATTTCAAGCCTATTTACTC	39	6999	Chr02		CATTTTCTTTGTATGATTCATCAGAAGTCCGTTTTCCCCATTTTCGGCCAGTAGACCAGTTTCGGATCTTCATTTGGGATCTCTTCTAGGGAATGAGATACAAGTAATAGAGGCTTCTCATTGTACTATTATGAGTCCCAGATGACTATTTCAAGCCTATTTACTC	39	32001	-17001	TRUE	FALSE	FALSE	32001	TRUE	7	4	11	FALSE	45.1966	158	AK34W	2.91895e+07	29447000	29774999	19447000	39774999
Summary.of.repetitive.regions.Tarvensevar_AK34W_873_v1.0.fa.csv	255	Chr02	29210000	29218999	42.5667	166	AAGTCCGTTTTCCCCATTTTTCGGCCAGTAGACCAGTTTCGGATCTTCATTTGGGATCTCTTCTAGGGAATGAGATACAGTAATAGAGGCTTCTCATTGTACTATTATGAGTCTCAGATGACTATTTCAAGCCTATTTACTCCATTTTCTTTGTATGATTCATCAG	49	8999	Chr02		AAGTCCGTTTTCCCCATTTTCGGCCAGTAGACCAGTTTCGGATCTTCATTTGGGATCTCTTCTAGGGAATGAGATACAAGTAATAGAGGCTTCTCATTGTACTATTATGAGTCTCAGATGACTATTTCAAGCCTATTTACTCCATTTTCTTTGTATGATTCATCAG	48	17001	-76001	TRUE	FALSE	FALSE	17001	TRUE	7	4	11	FALSE	45.1966	158	AK34W	2.92145e+07	29447000	29774999	19447000	39774999
Summary.of.repetitive.regions.Tarvensevar_AK34W_873_v1.0.fa.csv	256	Chr02	29295000	29302999	46.8375	166	CATTTTCTTTGTATGATTCATCAGAAGTCCGTTTTCCCCATTTTCGGCCAGTAGACCAGTTTCGGATCTTCATTTGGGATCTCTTCTAGGGAATGAGATACAAGTAATAGAGGCTTCTCATTGTACTATTATGAGTCCCAGATGACTATTTCAAGCCTATTTACTC	47	7999	Chr02		CATTTTCTTTGTATGATTCATCAGAAGTCCGTTTTCCCCATTTTCGGCCAGTAGACCAGTTTCGGATCTTCATTTGGGATCTCTTCTAGGGAATGAGATACAAGTAATAGAGGCTTCTCATTGTACTATTATGAGTCCCAGATGACTATTTCAAGCCTATTTACTC	46	76001	-144001	TRUE	FALSE	TRUE	76001	TRUE	7	4	11	FALSE	45.1966	158	AK34W	2.9299e+07	29447000	29774999	19447000	39774999
Summary.of.repetitive.regions.Tarvensevar_AK34W_873_v1.0.fa.csv	257	Chr02	29447000	29462999	52.9125	166	CATTTTCTTTGTATGATTCATCAGAAGTCCGTTTTCCCCATTTTCGGCTAGTAGACCAGTTTCGGATCTTCATTTGGGATCTCTTCTAGGGAATGAGATACAAGTAATAGAGGCTTCTCATTGTACTATTATGAGTCTCAGATGACTATTTCAAGCCTATTTACTC	95	15999	Chr02		CATTTTCTTTGTATGATTCATCAGAAGTCCGTTTTCCCCATTTTCGGCTAGTAGACCAGTTTCGGATCTTCATTTGGGATCTCTTCTAGGGAATGAGATACAAGTAATAGAGGCTTCTCATTGTACTATTATGAGTCTCAGATGACTATTTCAAGCCTATTTACTC	95	144001	-16001	TRUE	TRUE	FALSE	144001	FALSE	8	11	11	TRUE	48.096	1099	AK34W	2.9455e+07	29447000	29774999	19447000	39774999
Summary.of.repetitive.regions.Tarvensevar_AK34W_873_v1.0.fa.csv	258	Chr02	29479000	29516999	56.3	166	CATTTTCTTTGTATGATTCATCAGAAGTCCGTTTTCCCCATTTTCGGCTAGTAGACCAGTTTCGGATCTTCATTTGGGATCTCTTCTAGGGAATGAGATACAAGTAATAGAGGCTTCTCATTGTACTATTATGAGTCTCAGATGACTATTTCAAGCCTATTTACTC	232	37999	Chr02		CATTTTCTTTGTATGATTCATCAGAAGTCCGTTTTCCCCATTTTCGGCTAGTAGACCAGTTTCGGATCTTCATTTGGGATCTCTTCTAGGGAATGAGATACAAGTAATAGAGGCTTCTCATTGTACTATTATGAGTCTCAGATGACTATTTCAAGCCTATTTACTC	233	16001	-39001	TRUE	FALSE	FALSE	16001	TRUE	8	11	11	TRUE	48.096	1099	AK34W	2.9498e+07	29447000	29774999	19447000	39774999
Summary.of.repetitive.regions.Tarvensevar_AK34W_873_v1.0.fa.csv	259	Chr02	29556000	29559999	42.55	166	CATTTTCTTTGTATGATTCATCAGAAGTCCGTTTTCCCCCATTTTCGGCCAGTAGACCAGTTTCGGATCTCATTTGGGATCTCTTCTAGGGAATGAGATACAAGTAATAGAGGCTTCTCATTGTACTATTATGAGTCCCAGATGACTATTTCAAGCCTATTTACTC	22	3999	Chr02		CATTTTCTTTGTATGATTCATCAGAAGTCCGTTTTCCCCATTTTCGGCCAGTAGACCAGTTTCGGATCTTCATTTGGGATCTCTTCTAGGGAATGAGATACAAGTAATAGAGGCTTCTCATTGTACTATTATGAGTCCCAGATGACTATTTCAAGCCTATTTACTC	21	39001	-6001	TRUE	FALSE	FALSE	39001	TRUE	8	11	11	TRUE	48.096	1099	AK34W	2.9558e+07	29447000	29774999	19447000	39774999
Summary.of.repetitive.regions.Tarvensevar_AK34W_873_v1.0.fa.csv	260	Chr02	29566000	29573999	48.025	166	CATTTTCTTTGTATGATTCATCAGAAGTCCGTTTTCCCCATTTTCGGCCAGTAGACCAGTTTCGGATCTTCATTTGGGATCTCTTCTAGGGAATGAGATACAAGTAATAGAGGCTTCTCATTGTACTATTATGAGTCTCAGATGACTATTTCAAGCCTATTTACTC	44	7999	Chr02		CATTTTCTTTGTATGATTCATCAGAAGTCCGTTTTCCCCATTTTCGGCCAGTAGACCAGTTTCGGATCTTCATTTGGGATCTCTTCTAGGGAATGAGATACAAGTAATAGAGGCTTCTCATTGTACTATTATGAGTCTCAGATGACTATTTCAAGCCTATTTACTC	44	6001	-5001	TRUE	FALSE	FALSE	6001	TRUE	8	11	11	TRUE	48.096	1099	AK34W	2.957e+07	29447000	29774999	19447000	39774999
Summary.of.repetitive.regions.Tarvensevar_AK34W_873_v1.0.fa.csv	261	Chr02	29579000	29582999	32.55	166	CATTTTCTTTGTATGATTCATCAGAAGTCCGTTTTCCCCATTTTCGGCCAGTAGACCAGTTTCGGATCTTCATTTGGGATCTCTTCTAGGGAATGAGATACAAGTAATAGAGGCTTCTCATTGTACTATTATGAGTCCCAGATGACTATTTCAAGCCTATTTACTC	18	3999	Chr02		CATTTTCTTTGTATGATTCATCAGAAGTCCGTTTTCCCCATTTTCGGCCAGTAGACCAGTTTCGGATCTTCATTTGGGATCTCTTCTAGGGAATGAGATACAAGTAATAGAGGCTTCTCATTGTACTATTATGAGTCTCAGATGACTATTTCAAGCCTATTTACTC	19	5001	-15001	TRUE	FALSE	FALSE	5001	TRUE	8	11	11	TRUE	48.096	1099	AK34W	2.9581e+07	29447000	29774999	19447000	39774999
Summary.of.repetitive.regions.Tarvensevar_AK34W_873_v1.0.fa.csv	262	Chr02	29598000	29602999	41.14	166	AAGTCCGTTTTCCCCATTTTCGGCCAGTAGACCAGTTTCGGATCTTCATTTGGGATCTCTTCTAGGGAATGAGATACAAGTAATAGAGGCTTCTCATTGTACTATTATGAGTCTGAGATGACTATTTCAAGCCTATTTACTCCATTTTCTTTGTATGATTCATCAG	27	4999	Chr02		AAGTCCGTTTTCCCCATTTTCGGCCAGTAGACCAGTTTCGGATCTTCATTTGGGATCTCTTCTAGGGAATGAGATACAAGTAATAGAGGCTTCTCATTGTACTATTATGAGTCTCAGATGACTATTTCAAGCCTATTTACTCCATTTTCTTTGTATGATTCATCAG	27	15001	-10001	TRUE	FALSE	FALSE	15001	TRUE	8	11	11	TRUE	48.096	1099	AK34W	2.96005e+07	29447000	29774999	19447000	39774999
Summary.of.repetitive.regions.Tarvensevar_AK34W_873_v1.0.fa.csv	263	Chr02	29613000	29616999	40.675	166	CATTTTCTTTGTATGATTCATCAGAAGTCCGTTTTCCCCATTTTCGGCCAGTAGACCAGTTTCGGATCTTCATTTGGGATCTCTTCTAGGGAATGAGATACAAGTAATAGAGGCTTCTCATTGTACTATTATGAGTCTCAGATGACTATTTCAAGCCTATTTACTC	21	3999	Chr02		CATTTTCTTTGTATGATTCATCAGAAGTCCGTTTTCCCCATTTTCGGCCAGTAGACCAGTTTCGGATCTTCATTTGGGATCTCTTCTAGGGAATGAGATACAAGTAATAGAGGCTTCTCATTGTACTATTATGAGTCCCAGATGACTATTTCAAGCCTATTTACTC	21	10001	-1001	TRUE	FALSE	FALSE	10001	TRUE	8	11	11	TRUE	48.096	1099	AK34W	2.9615e+07	29447000	29774999	19447000	39774999
Summary.of.repetitive.regions.Tarvensevar_AK34W_873_v1.0.fa.csv	264	Chr02	29618000	29624999	54.6286	166	CATTTTCTTTGTATGATTCATCAGAAGTCCGTTTTCCCCATTTTCGGCCAGTAGACCAGTTTCGGATCTTCATTTGGGATCTCTTCTAGGGAATGAGATACAAGTAATAGAGGCTTCTCATTGTACTATTATGAGTCTCAGATGACTATTTCAAGCCTATTTACTC	42	6999	Chr02		CATTTTCTTTGTATGATTCATCAGAAGTCCGTTTTCCCCATTTTCGGCCAGTAGACCAGTTTCGGATCTTCATTTGGGATCTCTTCTAGGGAATGAGATACAAGTAATAGAGGCTTCTCATTGTACTATTATGAGTCTCAGATGACTATTTCAAGCCTATTTACTC	42	1001	-30001	TRUE	FALSE	FALSE	1001	TRUE	8	11	11	TRUE	48.096	1099	AK34W	2.96215e+07	29447000	29774999	19447000	39774999
Summary.of.repetitive.regions.Tarvensevar_AK34W_873_v1.0.fa.csv	265	Chr02	29655000	29664999	55.36	166	AAGTCCGTTTTCCCCATTTTCGGCCAGTAGACCAGTTTCGGATCTTCATTTGGGATCTCTTCTAGGGAATGAGATACAAGTAATAGAGGCTTCTCATTGTACTATTATGAGTCTGAGATGACTATTTCAAGCCTATTTACTCCATTTTCTTTGTATGATTCATCAG	60	9999	Chr02		AAGTCCGTTTTCCCCATTTTCGGCCAGTAGACCAGTTTCGGATCTTCATTTGGGATCTCTTCTAGGGAATGAGATACAAGTAATAGAGGCTTCTCATTGTACTATTATGAGTCTCAGATGACTATTTCAAGCCTATTTACTCCATTTTCTTTGTATGATTCATCAG	60	30001	-17001	TRUE	FALSE	FALSE	30001	TRUE	8	11	11	TRUE	48.096	1099	AK34W	2.966e+07	29447000	29774999	19447000	39774999
Summary.of.repetitive.regions.Tarvensevar_AK34W_873_v1.0.fa.csv	266	Chr02	29682000	29738999	52.5246	166	CATTTTCTTTGTATGATTCATCAGAAGTCCGTTTTCCCCATTTTCGGCTAGTAGACCAGTTTCGGATCTTCATTTGGGATCTCTTCTAGGGAATGAGATACAAGTAATAGAGGCTTCTCATTGACTATTATGAGTCTCAGAGATGACTATTTCAAGCCTATTTATC	352	56999	Chr02		CATTTTCTTTGTATGATTCATCAGAAGTCCGTTTTCCCCATTTTCGGCTAGTAGACCAGTTTCGGATCTTCATTTGGGATCTCTTCTAGGGAATGAGATACAAGTAATAGAGGCTTCTCATTGTACTATTATGAGTCTCAGATGACTATTTCAAGCCTATTTACTC	352	17001	-6001	TRUE	FALSE	FALSE	17001	TRUE	8	11	11	TRUE	48.096	1099	AK34W	2.97105e+07	29447000	29774999	19447000	39774999
Summary.of.repetitive.regions.Tarvensevar_AK34W_873_v1.0.fa.csv	267	Chr02	29745000	29774999	52.39	166	AAGTCCGTTTTCCCCATTTTCGGCTAGTAGACCAGTTTCGGATCTTCATTTGGGATCTCTTCTAGGGAATGAGATACAAGTAATAGAGGCTTCTCATTGTACTATTTATGAGTCTGAGATGACTATTTCAAGCCTATTTATCCATTTTCTTTGTATGATTCATCAG	186	29999	Chr02		AAGTCCGTTTTCCCCATTTTCGGCTAGTAGACCAGTTTCGGATCTTCATTTGGGATCTCTTCTAGGGAATGAGATACAAGTAATAGAGGCTTCTCATTGTACTATTATGAGTCTCAGATGACTATTTCAAGCCTATTTACTCCATTTTCTTTGTATGATTCATCAG	186	6001	-10647001	TRUE	FALSE	TRUE	6001	TRUE	8	11	11	TRUE	48.096	1099	AK34W	2.976e+07	29447000	29774999	19447000	39774999
Summary.of.repetitive.regions.Tarvensevar_AK34W_873_v1.0.fa.csv	277	Chr02	40422000	40453999	40.4937	166	CATTTTCTTTGTATGATTCATCAGAAGTCCGTTTTCCCCATTTTCGGCAAGTAGACCAGTTTCAGATCTTCATTTGGGATCTCTTCTACGGAATGAGATACAAGTAACAGAGGCTTCTCCTTGTACTATTATGAGTCCCAGATGACTATTTCAAGCCTATTTACTC	195	31999	Chr02		CATTTTCTTTGTATGATTCATCAGAAGTCCGTTTTCCCCATTTTCGGCAAGTAGACCAGTTTCAGATCTTCATTTGGGATCTCTTCTACGGAATGAGATACAAGTAACAGAGGCTTCTCCTTGTACTATTATGAGTCCCAGATGACTATTTCAAGCCTATTTACTC	194	10647001	-15001	TRUE	TRUE	FALSE	10647001	FALSE	9	3	11	FALSE	36.3884	306	AK34W	4.0438e+07	29447000	29774999	19447000	39774999
Summary.of.repetitive.regions.Tarvensevar_AK34W_873_v1.0.fa.csv	278	Chr02	40469000	40479999	35.9091	166	CATTTTCTTTGTATGATTCATCAGAAGTCCGTTTTCCCCATTTTCGGCAAGTAGACCAGTTTCAGATCTTCATTTGGGATCTCTTCTACGGAATGAGATACAAGTAATAGAGGCTTCTCCTTGTACTATTATGAGTCCCAGATGACTATTTCAAGCCTATTTACTC	65	10999	Chr02		CATTTTCTTTGTATGATTCATCAGAAGTCCGTTTTCCCCATTTTCGGCAAGTAGACCAGTTTCAGATCTTCATTTGGGATCTCTTCTACGGAATGAGATACAAGTAATAGAGGCTTCTCCTTGTACTATTATGAGTCCCAGATGACTATTTCAAGCCTATTTACTC	63	15001	-37001	TRUE	FALSE	FALSE	15001	TRUE	9	3	11	FALSE	36.3884	306	AK34W	4.04745e+07	29447000	29774999	19447000	39774999
Summary.of.repetitive.regions.Tarvensevar_AK34W_873_v1.0.fa.csv	279	Chr02	40517000	40524999	32.7625	166	CATTTTCTTTGTATGATTCATCAGAAGTCCGTTTTCCCCATTTTCGGCAAGTAGACCAGTTTCAGATCTTCATTTGGGATCTCTTCTACGGAATGAGATACAAGTAATAGAGGCTTCTCCTTGTACTATTATGAGTCCCAGATGACTATTTCAAGCCTATTTACTC	46	7999	Chr02		CATTTTCTTTGTATGATTCATCAGAAGTCCGTTTTCCCCATTTTCGGCAAGTAGACCAGTTTCAGATCTTCATTTGGGATCTCTTCTACGGAATGAGATACAAGTAATAGAGGCTTCTCCTTGTACTATTATGAGTCCCAGATGACTATTTCAAGCCTATTTACTC	45	37001	-6953001	TRUE	FALSE	TRUE	37001	TRUE	9	3	11	FALSE	36.3884	306	AK34W	4.0521e+07	29447000	29774999	19447000	39774999
Summary.of.repetitive.regions.Tarvensevar_AK34W_873_v1.0.fa.csv	284	Chr02	47478000	47481999	38.35	166	CATTTTCTTTGTATGATTCATCAGAAGTCCGTTTTCCCATTTTCGGCTAGTAGACCAGTTTCGGATCTTCATTTGGGATGATCTCTTCTAGGAATGAGATACAAGTAATAGAGGCTTCTCATTGTACTATTATGAGTCCCAGATGACTATTTAAGCCTATTTACTC	20	3999	Chr02		CATTTTCTTTGTATGATTCATCAGAAGTCCGTTTTCCCCATTTTCGGCTAGTAGACCAGTTTCGGATCTTCATTTGGGATCTCTTCTAGGGAATGAGATACAAGTAATAGAGGCTTCTCATTGTACTATTATGAGTCCCAGATGACTATTTCAAGCCTATTTACTC	20	6953001					6953001	FALSE	10	1	11	FALSE	38.35	20	AK34W	4.748e+07	29447000	29774999	19447000	39774999
Summary.of.repetitive.regions.Tarvensevar_AK34W_873_v1.0.fa.csv	321	Chr02	63537000	63540999	14.55	73	GAGGGACATGTACTGCGGTAAGGCAATGATCGAGGGACATGTTCGGATGGGATAACATCTCTCGATGATAGCC	9	3999	Chr02		GAGGAACATGTACTGCGGTAAGGCAATGATCGAGGGACATGTTCGGATGGGATACAATATCTCGGATATAGCC	10	53729001					53729001	FALSE	1	1	11	FALSE	14.55	9	AK34W	6.3539e+07	29447000	29774999	19447000	39774999
Summary.of.repetitive.regions.Tarvensevar_AK34W_873_v1.0.fa.csv	387	Chr03	14184000	14189999	39.8667	166	AAGTCCGTTTTCCCCATTTTCGGCTAGTAGACCAGTTTCGGATCTTCATTTGGGATCTCTTCTAGGGAATGAGATACAAGTAATAGAGGCTTCTCCTTGTACTATTAAGAGTCCCAGATGACTATTTCAAGCCTATTTACTCCATTTTATTTGTATGATTCATCAG	31	5999	Chr03		AAGTCCGTTTTCCCCATTTTCGGCTAGTAGACCAGTTTCGGATCTTCATTTGGGATCTCTTCTAGGGAATGAGATACAAGTAATAGAGGCTTCTCCTTGTACTATTATGAGTCCCAGATGACTATTTCAAGCCTATTTACTCCATTTTCTTTGTATGATTCATCAG	30		-47001	TRUE	TRUE	FALSE	0	TRUE	0	4	28	FALSE	43.6779	103	AK34W	1.4187e+07	16074000	16886999	6074000	26886999
Summary.of.repetitive.regions.Tarvensevar_AK34W_873_v1.0.fa.csv	388	Chr03	14237000	14240999	40.55	166	AAGTCCGTTTTCCCCATTTTCGGCTAGTAGACCAGTTTCGGATCTTCATTTGGGATCTCTTCTAGGGAATGAGATACAAGTAATAGAGGCTTCTCCTTGTACTATTATGAGTCCCAGATGACTATTTCAAGCCTATTTACTCCATTTTATTTGTATGATTCATCAG	20	3999	Chr03		AAGTCCGTTTTCCCCATTTTCGGCTAGTAGACCAGTTTCGGATCTTCATTTGGGATCTCTTCTAGGGAATGAGATACAAGTAATAGAGGCTTCTCCTTGTACTATTATGAGTCCCAGATGACTATTTCAAGCCTATTTACTCCATTTTATTTGTATGATTCATCAG	19	47001	-49001	TRUE	FALSE	FALSE	47001	TRUE	0	4	28	FALSE	43.6779	103	AK34W	1.4239e+07	16074000	16886999	6074000	26886999
Summary.of.repetitive.regions.Tarvensevar_AK34W_873_v1.0.fa.csv	389	Chr03	14290000	14293999	51.175	166	CATTTTCTTTGTATGATTCATCAGAAGTCCGTTTTCCCCATTTTCGGCTAGTAGACCAGTTTCGGATCTTCATTTGGGATCTCTTCTAGGGAATGAGATACAAGTAATAGAGGCTTCTCCTTGTACTATTATGAGTCCCAGATGACTATTTCAAGCCTATTTACTC	23	3999	Chr03		CATTTTATTTGTATGATTCATCAGAAGTCCGTTTTCCCCATTTTCGGCTAGTAGACCAGTTTCGGATCTTCATTTGGGATCTCTTCTAGGGAATGAGATACAAGTAATAGAGGCTTCTCCTTGTACTATTATGAGTCCCAGATGACTATTTCAAGCCTATTTACTC	23	49001	-12001	TRUE	FALSE	FALSE	49001	TRUE	0	4	28	FALSE	43.6779	103	AK34W	1.4292e+07	16074000	16886999	6074000	26886999
Summary.of.repetitive.regions.Tarvensevar_AK34W_873_v1.0.fa.csv	390	Chr03	14306000	14310999	43.12	166	AAGTCCGTTTTCCCCATTTTCGGCTAGTAGACCAGTTTCGGATCTTCATTTGGGATCTCTTCTAGGAATGAGATACAAGTAATAGAGGCTTCTCCTTGTACTATTATGAGTCCCAGATGACTATTTCAAGCCTATTTACTCCATTTTTATTTGTATGATTCATCAG	29	4999	Chr03		AAGTCCGTTTTCCCCATTTTCGGCTAGTAGACCAGTTTCGGATCTTCATTTGGGATCTCTTCTAGGGAATGAGATACAAGTAATAGAGGCTTCTCCTTGTACTATTATGAGTCCCAGATGACTATTTCAAGCCTATTTACTCCATTTTATTTGTATGATTCATCAG	28	12001	-658001	TRUE	FALSE	TRUE	12001	TRUE	0	4	28	FALSE	43.6779	103	AK34W	1.43085e+07	16074000	16886999	6074000	26886999
Summary.of.repetitive.regions.Tarvensevar_AK34W_873_v1.0.fa.csv	391	Chr03	14659000	14663999	39.94	73	TAGCCGAGGGACATGTACCGCGGTAAGGCAATGATCGAGGGACATGTTCGGATGGGATAACATCCCTCGATCA	25	4999	Chr03		TAGCCGAGGGACATGTACCGCGGTAAGGCAATGATCGAGGGACATGTTCGGATGGGATAACTTTCCTCGATCA	37		-177001				0	TRUE	0	1	28	FALSE	39.94	25	AK34W	1.46615e+07	16074000	16886999	6074000	26886999
Summary.of.repetitive.regions.Tarvensevar_AK34W_873_v1.0.fa.csv	392	Chr03	14841000	14844999	35.8	73	TCGAGGGACATGTTCGGATGGGATAACATCTCTCGATGATAGCCGAGGGACATGTACCGCGGTAAGGCAATGA	23	3999	Chr03		TCGAGGGACATGTTCGGATGGGATAACATCTCTCGATGATAGCCGAGGGACATGTACCGCGGTAAGGCAATGA	23	177001					177001	FALSE	1	1	28	FALSE	35.8	23	AK34W	1.4843e+07	16074000	16886999	6074000	26886999
Summary.of.repetitive.regions.Tarvensevar_AK34W_873_v1.0.fa.csv	393	Chr03	14969000	14974999	35.65	166	CATTTTCTTTGTATGATTCATCAGAAGTCCGTTTTCCCCATTTTCGGCTAGTAGACCAGTTTCGGATCTTCATTTGGGATCTCTTCTACGGAATGAGATACAAGTAAAAGAGGCTTCTCATTGTACTATTATGAGTCCCAGATGACTATTTCAAGCCTATTTACTC	25	5999	Chr03		CATTTTCTTTGTATGATTCATCAGAAGTCCGTTTTCCCCATTTTCGGCTAGTAGACCAGTTTCGGATCTTCATTTGGGATCTCTTCTACGGAATGAGATACAAGTAAAAGAGGCTTCTCATTGTACTATTATGAGTCCCAGATGACTATTTCAAGCCTATTTACTC	25	658001	-12001	TRUE	TRUE	FALSE	658001	FALSE	1	15	28	FALSE	44.0194	533	AK34W	1.4972e+07	16074000	16886999	6074000	26886999
Summary.of.repetitive.regions.Tarvensevar_AK34W_873_v1.0.fa.csv	394	Chr03	14987000	14991999	30.94	166	CATTTTCTTTGTATGATTCATCAGAAGTCCGTTTTCCCCATTTTCGGCTAGTAGACCAGTTTCGGATCTTCATTTGGGATCTCTTCTACGGAATGAGATACAAGTAAAAGAGGCTTCTCATTGTACTATTATGAGTCCCAGATGACTATTTCAAGCCTATTTACTC	19	4999	Chr03		CATTTTCTTTGTATGATTCATCAGAAGTCCGTTTTCCCCATTTTCGGCTAGTAGACCAGTTTCGGATCTTCATTTGGGATCTCTTCTACGGAATGAGATACAAGTAAAAGAGGCTTCTCATTGTACTATTATGAGTCCCAGATGACTATTTCAAGCCTATTTACTC	19	12001	-20001	TRUE	FALSE	FALSE	12001	TRUE	1	15	28	FALSE	44.0194	533	AK34W	1.49895e+07	16074000	16886999	6074000	26886999
Summary.of.repetitive.regions.Tarvensevar_AK34W_873_v1.0.fa.csv	395	Chr03	15012000	15016999	61.86	166	CATTTTCTTTGTATGATTCATCAGAAGTCCGTTTTCCCCATTTTCGGCTAGTAGACCAGTTTCGGATCTTCATTTGGGATATCTTCTAGGGAATGAGATACAAGTAATAGAGGCTTCTCCTTGTACTATTATGAGTCCCAGATGACTATTTCAAGCCTATTTACTC	30	4999	Chr03		CATTTTCTTTGTATGATTCATCAGAAGTCCGTTTTCCCCATTTTCGGCTAGTAGACCAGTTTCGGATCTTCATTTGGGATATCTTCTAGGGAATGAGATACAAGTAATAGAGGCTTCTCCTTGTACTATTATGAGTCCCAGATGACTATTTCAAGCCTATTTACTC	30	20001	-7001	TRUE	FALSE	FALSE	20001	TRUE	1	15	28	FALSE	44.0194	533	AK34W	1.50145e+07	16074000	16886999	6074000	26886999
Summary.of.repetitive.regions.Tarvensevar_AK34W_873_v1.0.fa.csv	396	Chr03	15024000	15027999	57.425	166	CATTTTCTTTGTATGATTCATCAGAAGTCCGTTTTCCCCATTTTCGGCTAGTAGACCAGTTTCGGATCTTCATTTGGGATATCTTCTAGGGAATGAGATACAAGTAATAGAGGCTTCTCCTTGTACTATTATGAGTCCCAGATGACTATTTCAAGCCTATTTACTC	24	3999	Chr03		CATTTTCTTTGTATGATTCATCAGAAGTCCGTTTTCCCCATTTTCGGCTAGTAGACCAGTTTCGGATCTTCATTTGGGATATCTTCTAGGGAATGAGATACAAGTAATAGAGGCTTCTCCTTGTACTATTATGAGTCCCAGATGACTATTTCAAGCCTATTTACTC	24	7001	-4001	TRUE	FALSE	FALSE	7001	TRUE	1	15	28	FALSE	44.0194	533	AK34W	1.5026e+07	16074000	16886999	6074000	26886999
Summary.of.repetitive.regions.Tarvensevar_AK34W_873_v1.0.fa.csv	397	Chr03	15032000	15039999	46.1625	166	CATTTTCTTTGTATGATTCATCAGAAGTCCGTTTTCCCCATTTTCGGCTAGTAGACCAGTTTCGGATCTTCATTTGGGATCTCTTCTAGGGAATGAGATACAAGTAATAGAGGCTTCTCCTTGTACTATTATGAGTCCCAGATGACTATTTCAAGCCTATTTACTC	44	7999	Chr03		CATTTTCTTTGTATGATTCATCAGAAGTCCGTTTTCCCCATTTTCGGCTAGTAGACCAGTTTCGGATCTTCATTTGGGATCTCTTCTAGGGAATGAGATACAAGTAATAGAGGCTTCTCCTTGTACTATTATGAGTCCCAGATGACTATTTCAAGCCTATTTACTC	44	4001	-6001	TRUE	FALSE	FALSE	4001	TRUE	1	15	28	FALSE	44.0194	533	AK34W	1.5036e+07	16074000	16886999	6074000	26886999
Summary.of.repetitive.regions.Tarvensevar_AK34W_873_v1.0.fa.csv	398	Chr03	15046000	15057999	48.6583	166	CATTTTCTTTGTATGATTCATCAGAAGTCCGTTTTCCCCATTTTCGGCTAGTAGACCAGTTTCGGATCTTCATTTGGGATCTCTTCTAGGGAATGAGATACAAGTAATAGAGGCTTCTCCTTGTACTATTATGAGTCCCAGATGACTATTTCAAGCCTATTTACTC	67	11999	Chr03		CATTTTCTTTGTATGATTCATCAGAAGTCCGTTTTCCCCATTTTCGGCTAGTAGACCAGTTTCGGATCTTCATTTGGGATCTCTTCTAGGGAATGAGATACAAGTAATAGAGGCTTCTCCTTGTACTATTATGAGTCCCAGATGACTATTTCAAGCCTATTTACTC	66	6001	-44001	TRUE	FALSE	FALSE	6001	TRUE	1	15	28	FALSE	44.0194	533	AK34W	1.5052e+07	16074000	16886999	6074000	26886999
Summary.of.repetitive.regions.Tarvensevar_AK34W_873_v1.0.fa.csv	399	Chr03	15102000	15106999	52.52	166	CATTTTCTTTGTATGATTCATCAGAAGTCCGTTTTCCGTTTTCCCCATTTTCGGCTAGTAGACCAGTTTCGGATCTTCATTTGGGATCTCTTCTAGGGAATGAGATACAAGTAATAGAGGCTTCACTATTATGAGTCCCAGATGACTATTTCAAGCCTATTTACTC	28	4999	Chr03		CATTTTCTTTGTATGATTCATCAGAAGTCCGTTTTCCCCATTTTCGGCTAGTAGACCAGTTTCGGATCTTCATTTGGGATCTCTTCTAGGGAATGAGATACAAGTAATAGAGGCTTCTCCTTGTACTATTATGAGTCCCAGATGACTATTTCAAGCCTATTTACTC	29	44001	-59001	TRUE	FALSE	FALSE	44001	TRUE	1	15	28	FALSE	44.0194	533	AK34W	1.51045e+07	16074000	16886999	6074000	26886999
Summary.of.repetitive.regions.Tarvensevar_AK34W_873_v1.0.fa.csv	400	Chr03	15166000	15180999	50.6333	166	AAGTCCGTTTTCCCCATTTTCGGCTAGTAGACCAGTTTCGGATCTTCATTTGGGATCTCTTCTAGGGAATGAGATACAAGTAATAGAGGCTTCTCCTTGTACTATTATGAGTCCCAGATGACTATTTCAAGCCTAGTTACTCCATTTTCTTTGTATGATTCATCAG	86	14999	Chr03		AAGTCCGTTTTCCCCATTTTCGGCTAGTAGACCAGTTTCGGATCTTCATTTGGGATCTCTTCTAGGGAATGAGATACAAGTAATAGAGGCTTCTCCTTGTACTATTATGAGTCCCAGATGACTATTTCAAGCCTAGTTACTCCATTTTCTTTGTATGATTCATCAG	86	59001	-2001	TRUE	FALSE	FALSE	59001	TRUE	1	15	28	FALSE	44.0194	533	AK34W	1.51735e+07	16074000	16886999	6074000	26886999
Summary.of.repetitive.regions.Tarvensevar_AK34W_873_v1.0.fa.csv	401	Chr03	15183000	15188999	39.2833	166	CATTTTCTTTGTATGATTCATCAGAAGTCCGTTTTCCCCATTTTCGGCTAGTAGACCAGTTTCGGATCTTCATTTGGGATCTCTTCTAGGGAATGAGATACAAGTAATAGAGGCTTCTCCTTGTACTATTATGAGTCCCAGATGACTATTTCAAGCCTATTTACTC	28	5999	Chr03		CATTTTCTTTGTATGATTCATCAGAAGTCCGTTTTCCCCATTTTCGGCTAGTAGACCAGTTTCGGATCTTCATTTGGGATCTCTTCTAGGGAATGAGATACAAGTAATAGAGGCTTCTCCTTGTACTATTATGAGTCCCAGATGACTATTTCAAGCCTATTTACTC	28	2001	-31001	TRUE	FALSE	FALSE	2001	TRUE	1	15	28	FALSE	44.0194	533	AK34W	1.5186e+07	16074000	16886999	6074000	26886999
Summary.of.repetitive.regions.Tarvensevar_AK34W_873_v1.0.fa.csv	402	Chr03	15220000	15226999	37.5714	166	CATTTTCTTTGTATGATTCATCAGAAGTCCGTTTTCCCCATTTTCGGCTAGTAGACCAGTTTCGGATCTTCATTTGGGATCTCTTCTAGGGAATGAGATACAAGTAATAGAGGCTTCTCCTTGTACTATTATGAGTCCCAGATGACTATTTCAAGCCTATTTACTC	33	6999	Chr03		CATTTTCTTTGTATGATTCATCAGAAGTCCGTTTTCCCCATTTTCGGCTAGTAGACCAGTTTCGGATCTTCATTTGGGATCTCTTCTAGGGAATGAGATACAAGTAATAGAGGCTTCTCCTTGTACTATTATGAGTCCCAGATGACTATTTCAAGCCTATTTACTC	34	31001	-74001	TRUE	FALSE	FALSE	31001	TRUE	1	15	28	FALSE	44.0194	533	AK34W	1.52235e+07	16074000	16886999	6074000	26886999
Summary.of.repetitive.regions.Tarvensevar_AK34W_873_v1.0.fa.csv	403	Chr03	15301000	15307999	48.3	166	CATTTTCTTTGTATGATTCATCAGAAGTCCGTTTTCCCCATTTTCGGCTAGTAGACCAGTTTCGGATCTTCATTTGGGATCTCTTCTAGGGAATGAGATACAAGTAATAGAGGCTTCTCATTGTACTATTATGAGTCCCAGATGACTATTTCAAGCCTATTTACTC	39	6999	Chr03		CATTTTCTTTGTATGATTCATCAGAAGTCCGTTTTCCCCATTTTCGGCTAGTAGACCAGTTTCGGATCTTCATTTGGGATCTCTTCTAGGGAATGAGATACAAGTAATAGAGGCTTCTCATTGTACTATTATGAGTCCCAGATGACTATTTCAAGCCTATTTACTC	39	74001	-11001	TRUE	FALSE	FALSE	74001	TRUE	1	15	28	FALSE	44.0194	533	AK34W	1.53045e+07	16074000	16886999	6074000	26886999
Summary.of.repetitive.regions.Tarvensevar_AK34W_873_v1.0.fa.csv	404	Chr03	15319000	15324999	49.2167	166	AAGTCCGTTTTCCCCATTTTCGGCTAGTAGACCAGTTTCGGATCTTCATTTGGGATCTCTTCTAGGGAATGAGATACAAGTAATAGAGGCTTCTCCTTGTACTATTATGAGTCCCAGATGACTATTTCAAGTCTATTTACTCCATTTTCTTTGTATGATTCATCAG	35	5999	Chr03		AAGTCCGTTTTCCCCATTTTCGGCTAGTAGACCAGTTTCGGATCTTCATTTGGGATCTCTTCTAGGGAATGAGATACAAGTAATAGAGGCTTCTCCTTGTACTATTATGAGTCCCAGATGACTATTTCAAGTCTATTTACTCCATTTTCTTTGTATGATTCATCAG	34	11001	-64001	TRUE	FALSE	FALSE	11001	TRUE	1	15	28	FALSE	44.0194	533	AK34W	1.5322e+07	16074000	16886999	6074000	26886999
Summary.of.repetitive.regions.Tarvensevar_AK34W_873_v1.0.fa.csv	405	Chr03	15389000	15397999	28.0111	166	CATTTTCTTTGTATGATTCATCAGAAGTCCGTTTTCCCCATTTTCGGCTAGTAGACCAGTTTCGGATCTTCATTTGGGATATCTTCTAGGGAATGAGATACAAGTAATAGAGGCTTCTCCTTGTACTATTATGAGTCCCAGATGACTATTTCAAGCCTATTTACTC	33	8999	Chr03		CATTTTCTTTGTATGATTCATCAGAAGTCCGTTTTCCCCATTTTCGGCTAGTAGACCAGTTTCGGATCTTCATTTGGGATATCTTCTAGGGAATGAGATACAAGTAATAGAGGCTTCTCCTTGTACTATTATGAGTCCCAGATGACTATTTCAAGCCTATTTACTC	33	64001	-3001	TRUE	FALSE	FALSE	64001	TRUE	1	15	28	FALSE	44.0194	533	AK34W	1.53935e+07	16074000	16886999	6074000	26886999
Summary.of.repetitive.regions.Tarvensevar_AK34W_873_v1.0.fa.csv	406	Chr03	15401000	15405999	35.16	166	CATTTTCTTTGTATGATTCATCAGAAGTCCGTTTTCCCCATTTTCGGCTAGTAGACCAGTTTCGGATCTTCATTTGGGATATCTTCTAGGAAATGAGATACAAGTAATAGAGGCTTCTTCTTGTACTATTATGAGTCCCAGATGACTATTTCAAGCCTATTTACTC	23	4999	Chr03		CATTTTCTTTGTATGATTCATCAGAAGTCCGTTTTCCCCATTTTCGGCTAGTAGACCAGTTTCGGATCTTCATTTGGGATATCTTCTAGGGAATGAGATACAAGTAATAGAGGCTTCTCCTTGTACTATTATGAGTCCCAGATGACTATTTCAAGCCTATTTACTC	21	3001	-20001	TRUE	FALSE	FALSE	3001	TRUE	1	15	28	FALSE	44.0194	533	AK34W	1.54035e+07	16074000	16886999	6074000	26886999
Summary.of.repetitive.regions.Tarvensevar_AK34W_873_v1.0.fa.csv	407	Chr03	15426000	15429999	38.9	166	CATTTTCTTTGTATGATTCATCAGAAGTCCGTTTTCCCCATTTTTGGCTAGTAGACCAGTTTCGGATCTTCATTTGGGATATCTTCTAGGGAATGAGATACAAGTAATAGAGGCTTCTCCTTGTACTATTATGAGTCCCAGATGACTATTTCAAGCCTATTTACTC	19	3999	Chr03		CATTTTCTTTGTATGATTCATCAGAAGTCCGTTTTCCCCATTTTCGGCTAGTAGACCAGTTTCGGATCTTCATTTGGGATATCTTCTAGGGAATGAGATACAAGTAATAGAGGCTTCTCCTTGTACTATTATGAGTCCCAGATGACTATTTCAAGCCTATTTACTC	16	20001	-128001	TRUE	FALSE	TRUE	20001	TRUE	1	15	28	FALSE	44.0194	533	AK34W	1.5428e+07	16074000	16886999	6074000	26886999
Summary.of.repetitive.regions.Tarvensevar_AK34W_873_v1.0.fa.csv	408	Chr03	15558000	15561999	44.575	166	CATTTTCTTTGTATGATTCATCAGAAGTCCGTTTTCCCCATTTTCGGCTAGTAGACCAGTTTCGGATCTTCATTTGGGATCTCTTCTAGGGAATGAGATACAAGTAATAGAGGCTTCTCCTTGTACTATTATGAGTCCCAGATGACTATTTCAAGCCTATTTACTC	20	3999	Chr03		CATTTTCTTTGTATGATTCATCAGAAGTCCGTTTTCCCCATTTTCGGCTAGTAGACCAGTTTCGGATCTTCATTTGGGATCTCTTCTAGGGAATGAGATACAAGTAATAGAGGCTTCTCCTTGTACTATTATGAGTCCCAGATGACTATTTCAAGCCTATTTACTC	19	128001	-5001	TRUE	TRUE	FALSE	128001	FALSE	2	4	28	FALSE	51.851	172	AK34W	1.556e+07	16074000	16886999	6074000	26886999
Summary.of.repetitive.regions.Tarvensevar_AK34W_873_v1.0.fa.csv	409	Chr03	15567000	15574999	49.4625	166	CATTTTCTTTGTATGATTCATCAGAAGTCCGTTTTCCCCATTTTCGGCTAGTAGACCAGTTTCGGATCTTCATTTGGGATCTCTTCTAGGGAATGAGATACAAGTAATAGAGGCTTCTCCTTGTACTATTATGAGTCCCAGATGACTATTTCAAGCCTATTTACTC	43	7999	Chr03		CATTTTCTTTGTATGATTCATCAGAAGTCCGTTTTCCCCATTTTCGGCTAGTAGACCAGTTTCGGATCTTCATTTGGGATCTCTTCTAGGGAATGAGATACAAGTAATAGAGGCTTCTCCTTGTACTATTATGAGTCCCAGATGACTATTTCAAGCCTATTTACTC	42	5001	-61001	TRUE	FALSE	FALSE	5001	TRUE	2	4	28	FALSE	51.851	172	AK34W	1.5571e+07	16074000	16886999	6074000	26886999
Summary.of.repetitive.regions.Tarvensevar_AK34W_873_v1.0.fa.csv	410	Chr03	15636000	15639999	59.8	166	CATTTTCTTTGTATGATTCATCAGAAGTCCGTTTTCCCCATTTTCGGCTAGTAGACCAGTTTCGGATCTTCATTTGGGATCTCTTCTAGGGAATGAGATACAAGTAATAGAGGCTTCTCCTTGTACTATTATGAGTCCCAGATGACTATTTCAAGCCTATTTACTC	24	3999	Chr03		CATTTTCTTTGTATGATTCATCAGAAGTCCGTTTTCCCCATTTTCGGCTAGTAGACCAGTTTCGGATCTTCATTTGGGATCTCTTCTAGGGAATGAGATACAAGTAATAGAGGCTTCTCCTTGTACTATTATGAGTCCCAGATGACTATTTCAAGCCTATTTACTC	24	61001	-85001	TRUE	FALSE	FALSE	61001	TRUE	2	4	28	FALSE	51.851	172	AK34W	1.5638e+07	16074000	16886999	6074000	26886999
Summary.of.repetitive.regions.Tarvensevar_AK34W_873_v1.0.fa.csv	411	Chr03	15725000	15739999	53.5667	166	CATTTTCTTTGTATGATTCATCAGAAGTCCGTTTTCCCCATTTTCGGCTAGGACACCAGTTTCGGATCTTCATTTGGGATCTCTTCTACGGAATGAGATACAAGTAAAAGAGGCTTCTCATTGTACTATTATGAGTCCCAGATGACTATTTCAAGCCTATTTACTC	85	14999	Chr03		CATTTTCTTTGTATGATTCATCAGAAGTCCGTTTTCCCCATTTTCGGCTAGTAGACCAGTTTCGGATCTTCATTTGGGATCTCTTCTACGGAATGAGATACAAGTAAAAGAGGCTTCTCATTGTACTATTATGAGTCCCAGATGACTATTTCAAGCCTATTTACTC	85	85001	-334001	TRUE	FALSE	TRUE	85001	TRUE	2	4	28	FALSE	51.851	172	AK34W	1.57325e+07	16074000	16886999	6074000	26886999
Summary.of.repetitive.regions.Tarvensevar_AK34W_873_v1.0.fa.csv	412	Chr03	16074000	16078999	32.98	166	CATTTTCTTTGTATGATTCATCAGAAGTCCGTTTTCCCCATTTTCGGCTAGTAGACCAGTTTCGGATCTTCATTTGGGATCTCTTCTACGGAATGAGATACAAGTAATAGAGGCTTCTCATTGTACTATTATGAGTCCCAGATGACTATTTCAAGTCTATTTACTC	19	4999	Chr03		CATTTTCTTTGTATGATTCATCAGAAGTCCGTTTTCCCCATTTTCGGCTAGTAGACCAGTTTCGGATCTTCATTTGGGATCTCTTCTACGGAATGAGATACAAGTAATAGAGGCTTCTCATTGTACTATTATGAGTCCCAGATGACTATTTCAAGTCTATTTACTC	19	334001	-22001	TRUE	TRUE	FALSE	334001	FALSE	3	28	28	TRUE	47.8831	1407	AK34W	1.60765e+07	16074000	16886999	6074000	26886999
Summary.of.repetitive.regions.Tarvensevar_AK34W_873_v1.0.fa.csv	413	Chr03	16101000	16104999	40.725	166	CATTTTCTTTGTATGATTCATCAGAAGTCCGTTTCCCCATTTTCGGCTAGTAGACCAGTTTCGGATCTTCATTTGGGATCTCTTCTCTACGGAATGAGATACAAGTAATAGAGGCTTCTCATTGTACTATTATGAGTCCAGATGACTATTTCAAGTCTATTTACTC	20	3999	Chr03		CATTTTCTTTGTATGATTCATCAGAAGTCCGTTTTCCCCATTTTCGGCTAGTAGACCAGTTTCGGATCTTCATTTGGGATCTCTTCTACGGAATGAGATACAAGTAATAGAGGCTTCTCATTGTACTATTATGAGTCCCAGATGACTATTTCAAGTCTATTTACTC	19	22001	-17001	TRUE	FALSE	FALSE	22001	TRUE	3	28	28	TRUE	47.8831	1407	AK34W	1.6103e+07	16074000	16886999	6074000	26886999
Summary.of.repetitive.regions.Tarvensevar_AK34W_873_v1.0.fa.csv	414	Chr03	16122000	16126999	47.62	166	CATTTTCTTTGTATGATTCATCAGAAGTCCGTTTTCCCCATTTTCGGCTAGTAGACCAGTTTCGGATCTTCATTTGGGATCTCTTCTAGGGAATGAGATACAAGTAATAGAGGCTTCTCATTGTACTATTATGAGTCCCAGATGACTATTTCAAGCCTATTTACTC	28	4999	Chr03		CATTTTCTTTGTATGATTCATCAGAAGTCCGTTTTCCCCATTTTCGGCTAGTAGACCAGTTTCGGATCTTCATTTGGGATCTCTTCTAGGGAATGAGATACAAGTAATAGAGGCTTCTCATTGTACTATTATGAGTCCCAGATGACTATTTCAAGCCTATTTACTC	28	17001	-50001	TRUE	FALSE	FALSE	17001	TRUE	3	28	28	TRUE	47.8831	1407	AK34W	1.61245e+07	16074000	16886999	6074000	26886999
Summary.of.repetitive.regions.Tarvensevar_AK34W_873_v1.0.fa.csv	415	Chr03	16177000	16182999	48.0833	166	CATTTTCTTTGTATGATTCATCAGAAGTCCGTTTTCCCCATTTTCGGCTAGTAGACCCAGTTTCGGATCTTCATTTGGGATATCTTCTAGGGAATGAGATACAAGTAAAAGAGGCTTCTCATTGTCTATTATGAGTCCCAGATGACTATTTCAAGTCTATTTACTC	32	5999	Chr03		CATTTTCTTTGTATGATTCATCAGAAGTCCGTTTTCCCCATTTTCGGCTAGTAGACCAGTTTCGGATCTTCATTTGGGATATCTTCTAGGGAATGAGATACAAGTAAAAGAGGCTTCTCATTGTACTATTATGAGTCCCAGATGACTATTTCAAGCCTATTTACTC	32	50001	-45001	TRUE	FALSE	FALSE	50001	TRUE	3	28	28	TRUE	47.8831	1407	AK34W	1.618e+07	16074000	16886999	6074000	26886999
Summary.of.repetitive.regions.Tarvensevar_AK34W_873_v1.0.fa.csv	416	Chr03	16228000	16233999	55.9667	166	AAGTCCGTTTTCCCCATTTTCGGCTAGTAGACCAGTTTCGGATCTTCATTTGGGATCTCTTCTAGGGAATGAGATACAAGTAATAGAGGCTTCTCCTTGTACTATTATGAGTCCCAGATGACTATTTCAAGTCTATTTACTCCATTTTCTTTGTATGATTCATCAG	34	5999	Chr03		AAGTCCGTTTTCCCCATTTTCGGCTAGTAGACCAGTTTCGGATCTTCATTTGGGATCTCTTCTAGGGAATGAGATACAAGTAATAGAGGCTTCTCCTTGTACTATTATGAGTCCCAGATGACTATTTCAAGTCTATTTACTCCATTTTCTTTGTATGATTCATCAG	34	45001	-71001	TRUE	FALSE	FALSE	45001	TRUE	3	28	28	TRUE	47.8831	1407	AK34W	1.6231e+07	16074000	16886999	6074000	26886999
Summary.of.repetitive.regions.Tarvensevar_AK34W_873_v1.0.fa.csv	417	Chr03	16305000	16308999	41.275	166	AAGTCCGTTTTCCCCATTTTCGGCTAGTAGACCAGTTTCGGATCTTCATTTGGGATCTCTTCTAGGGAATGAGATACAAGTAATAGAGGCTTCTCCTTGTACTATTATGAGTCCCAGATGACTATTTCAAGTCTATTTACTCCATTTTCTTTGTATGATTCATCAG	19	3999	Chr03		AAGTCCGTTTTCCCCATTTTCGGCTAGTAGACCAGTTTCGGATCTTCATTTGGGATCTCTTCTAGGGAATGAGATACAAGTAATAGAGGCTTCTCCTTGTACTATTATGAGTCCCAGATGACTATTTCAAGTCTATTTACTCCATTTTCTTTGTATGATTCATCAG	20	71001	-9001	TRUE	FALSE	FALSE	71001	TRUE	3	28	28	TRUE	47.8831	1407	AK34W	1.6307e+07	16074000	16886999	6074000	26886999
Summary.of.repetitive.regions.Tarvensevar_AK34W_873_v1.0.fa.csv	418	Chr03	16318000	16322999	43.18	166	AAGTCTGTTTTCCCCATTTTCGGCTAGTAGACCAGTTTCGGATCTTCATTTGGGATCTCTTCTAGGGAATGAGATACAAGTAATAGAGGCTTCTCCTTGTACTATTATGAGTCCCAGATGACTATTTCAAGTCTATTTACTCCATTTTCTTTGTATGATTCATCAG	24	4999	Chr03		AAGTCCGTTTTCCCCATTTTCGGCTAGTAGACCAGTTTCGGATCTTCATTTGGGATCTCTTCTAGGGAATGAGATACAAGTAATAGAGGCTTCTCATTGTACTATTATGAGTCCCAGATGACTATTTCAAGTCTATTTACTCCATTTTCTTTGTATGATTCATCAG	23	9001	-84001	TRUE	FALSE	FALSE	9001	TRUE	3	28	28	TRUE	47.8831	1407	AK34W	1.63205e+07	16074000	16886999	6074000	26886999
Summary.of.repetitive.regions.Tarvensevar_AK34W_873_v1.0.fa.csv	419	Chr03	16407000	16414999	43.6875	166	AAGTCCGTTTTCCCCTTTTCGGCTAGTAGACCAGTTTCGGATCTTCATTTGGGATCTCTTCTAGGGAATGAGATACAAGTAATAGAGGCTTCTCATTGTACTATTATGAGTCCCAGATGACTATTTCAAGCCTATTTACTCCATTTTCTTTGTATGATTCCATCAG	42	7999	Chr03		AAGTCCGTTTTCCCCATTTTCGGCTAGTAGACCAGTTTCGGATCTTCATTTGGGATCTCTTCTAGGGAATGAGATACAAGTAATAGAGGCTTCTCATTGTACTATTATGAGTCCCAGATGACTATTTCAAGCCTATTTACTCCATTTTCTTTGTATGATTCATCAG	42	84001	-5001	TRUE	FALSE	FALSE	84001	TRUE	3	28	28	TRUE	47.8831	1407	AK34W	1.6411e+07	16074000	16886999	6074000	26886999
Summary.of.repetitive.regions.Tarvensevar_AK34W_873_v1.0.fa.csv	420	Chr03	16420000	16426999	44.6857	166	AAGTCCGTTTTCCCCATTTTCGGCGCTAGTAGACCAGTTTCGGATCTTCATTTGGGATCTCTTCTAGGGAATGAGATAAGTAATAGAGGCTTCTCCTTGTACTATTATGAGTCCCAGATGACTATTTCAAGCCTATTTACTCCATTTTCTTTGTATGATTCATCAG	39	6999	Chr03		AAGTCCGTTTTCCCCATTTTCGGCTAGTAGACCAGTTTCGGATCTTCATTTGGGATCTCTTCTAGGGAATGAGATACAAGTAATAGAGGCTTCTCCTTGTACTATTATGAGTCCCAGATGACTATTTCAAGCCTATTTACTCCATTTTCTTTGTATGATTCATCAG	38	5001	-24001	TRUE	FALSE	FALSE	5001	TRUE	3	28	28	TRUE	47.8831	1407	AK34W	1.64235e+07	16074000	16886999	6074000	26886999
Summary.of.repetitive.regions.Tarvensevar_AK34W_873_v1.0.fa.csv	421	Chr03	16451000	16454999	42.35	166	CATTTTCTTTGTATGATTCATCAGAAGTCCGTTTTCCTCATTTTCGGCTAGTAGACCAGTTTCGGATCTTCATTTGGGATCTCTTCTACGGAATGAGATACAAGTAATAGAGGCTTCTCATTGTACTATTATGAGTCCCAGATGACTATTTCAAGCCTATTTACTC	18	3999	Chr03		CATTTTCTTTGTATGATTCATCAGAAGTCCGTTTTCCTCATTTTCGGCTAGTAGACCAGTTTCGGATCTTCATTTGGGATCTCTTCTACGGAATGAGATACAAGTAATAGAGGCTTCTCATTGTACTATTATGAGTCCCAGATGACTATTTCAAGCCTATTTACTC	18	24001	-69001	TRUE	FALSE	FALSE	24001	TRUE	3	28	28	TRUE	47.8831	1407	AK34W	1.6453e+07	16074000	16886999	6074000	26886999
Summary.of.repetitive.regions.Tarvensevar_AK34W_873_v1.0.fa.csv	422	Chr03	16524000	16527999	54.05	166	CATTTTCTTTGTATGATTCATCAGAAGTCCGTTTTCCCCATTTTCGGCTAGTAGACCAGTTTCGGATCTTCATTTGGGATCTCTTCTAGGGAATGAGATACAAGTAATAGAGGCTTCTCCTTGTACTATTATGAGTCCCAGATGACTATTTCAAGCCTATTTACTC	24	3999	Chr03		CATTTTCTTTGTATGATTCATCAGAAGTCCGTTTTCCCCATTTTCGGCTAGTAGACCAGTTTCGGATCTTCATTTGGGATCTCTTCTAGGGAATGAGATACAAGTAATAGAGGCTTCTCCTTGTACTATTATGAGTCCCAGATGACTATTTCAAGCCTATTTACTC	24	69001	-34001	TRUE	FALSE	FALSE	69001	TRUE	3	28	28	TRUE	47.8831	1407	AK34W	1.6526e+07	16074000	16886999	6074000	26886999
Summary.of.repetitive.regions.Tarvensevar_AK34W_873_v1.0.fa.csv	423	Chr03	16562000	16565999	54.575	166	CATTTTCTTTGTATGATTCATCAGAAGTCCGTTTTCCCCATTTTCGGCTAGTAGACCAGTTTCGGATCTTCATTTGGGATCTCTTCTAGGGAATGAGATACAAGTAATAGAGGCTTCTCCTTGTACTATTATGAGTCCCAGATGACTATTTCAAGCCTATTTACTC	24	3999	Chr03		CATTTTCTTTGTATGATTCATCAGAAGTCCGTTTTCCCCATTTTCGGCTAGTAGACCAGTTTCGGATCTTCATTTGGGATCTCTTCTAGGGAATGAGATACAAGTAATAGAGGCTTCTCCTTGTACTATTATGAGTCCCAGATGACTATTTCAAGCCTATTTACTC	24	34001	-12001	TRUE	FALSE	FALSE	34001	TRUE	3	28	28	TRUE	47.8831	1407	AK34W	1.6564e+07	16074000	16886999	6074000	26886999
Summary.of.repetitive.regions.Tarvensevar_AK34W_873_v1.0.fa.csv	424	Chr03	16578000	16594999	53.4353	166	CATTTTCTTTGTATGATTCATCAGAAGTCCGTTTTCCCCATTTTCGGCTAGTAGACCAGTTTCGGATCTTCATTTGGGATCTCTTCTAGGGAATGAGATACAAGTAATAGAGGCTTCTCCTTGTACTATTATGAGTCCCAGATGACTATTTCAAGCCTATTTACTC	101	16999	Chr03		CATTTTCTTTGTATGATTCATCAGAAGTCCGTTTTCCCCATTTTCGGCTAGTAGACCAGTTTCGGATCTTCATTTGGGATCTCTTCTAGGGAATGAGATACAAGTAATAGAGGCTTCTCCTTGTACTATTATGAGTCCCAGATGACTATTTCAAGCCTATTTACTC	101	12001	-5001	TRUE	FALSE	FALSE	12001	TRUE	3	28	28	TRUE	47.8831	1407	AK34W	1.65865e+07	16074000	16886999	6074000	26886999
Summary.of.repetitive.regions.Tarvensevar_AK34W_873_v1.0.fa.csv	425	Chr03	16600000	16608999	43.9333	166	CATTTTCTTTGTATGATTCATCAGAAGTCCGTTTTCCCCATTTTCGGCTAGTAGACCAGTTTCGGATCTTCATTTGGGATCTCTTCTAGGGAATGAGATACAAGTAATAGAGGCTTCTCCTTGTACTATTATGAGTCCCAGATGACTATTTCAAGCCTATTTACTC	48	8999	Chr03		CATTTTCTTTGTATGATTCATCAGAAGTCCGTTTTCCCCATTTTCGGCTAGTAGACCAGTTTCGGATCTTCATTTGGGATCTCTTCTAGGGAATGAGATACAAGTAATAGAGGCTTCTCCTTGTACTATTATGAGTCCCAGATGACTATTTCAAGCCTATTTACTC	48	5001	-9001	TRUE	FALSE	FALSE	5001	TRUE	3	28	28	TRUE	47.8831	1407	AK34W	1.66045e+07	16074000	16886999	6074000	26886999
Summary.of.repetitive.regions.Tarvensevar_AK34W_873_v1.0.fa.csv	426	Chr03	16618000	16622999	48.56	166	CATTTTCTTTGTATGATTCATCAGAAGTCCGTTTTCCCCATTTTCGGCTAGTAGACCAGTTTCGGATCTTCATTTGGGATCTCTTCTAGGGAATGAGATACAAGTAATAGAGGCTTCTCCTTGTACTATTATGAGTCCCAGATGACTATTTCAAGCCTATTTACTC	26	4999	Chr03		CATTTTCTTTGTATGATTCATCAGAAGTCCGTTTTCCCCATTTTCGGCTAGTAGACCAGTTTCGGATCTTCATTTGGGATCTCTTCTAGGGAATGAGATACAAGTAATAGAGGCTTCTCCTTGTACTATTATGAGTCCCAGATGACTATTTCAAGCCTATTTACTC	26	9001	-24001	TRUE	FALSE	FALSE	9001	TRUE	3	28	28	TRUE	47.8831	1407	AK34W	1.66205e+07	16074000	16886999	6074000	26886999
Summary.of.repetitive.regions.Tarvensevar_AK34W_873_v1.0.fa.csv	427	Chr03	16647000	16670999	52.3	166	CATTTTCTTTGTATGATTCATCAGAAGTCCGTTTTCCCCATTTTCGGCTAGTAGACCAGTTTCGGATCTTCATTTGGGATCTCTTCTAGGGAATGAGATACAAGTAATAGAGGCTTCTCATTGTACTATTATGAGTCCCAGATGACTATTTCAAGCCTATTTACTC	139	23999	Chr03		CATTTTCTTTGTATGATTCATCAGAAGTCCGTTTTCCCCATTTTCGGCTAGTAGACCAGTTTCGGATCTTCATTTGGGATCTCTTCTAGGGAATGAGATACAAGTAATAGAGGCTTCTCATTGTACTATTATGAGTCCCAGATGACTATTTCAAGCCTATTTACTC	140	24001	-5001	TRUE	FALSE	FALSE	24001	TRUE	3	28	28	TRUE	47.8831	1407	AK34W	1.6659e+07	16074000	16886999	6074000	26886999
Summary.of.repetitive.regions.Tarvensevar_AK34W_873_v1.0.fa.csv	428	Chr03	16676000	16679999	44.1	166	CATTTTCTTTGTATGATTCATCAGAAGTCCGTTTTCCCCATTTTCGGCTAGTAGACCAGTTTCGGATCTTCATTTGGGATCTCTTCTACGGAATGATGAGATACAAGTAATAGAGCTTCTCATTGTACTATTATGAGTCCCAGATGACTATTTCACCTATTTACTC	19	3999	Chr03		CATTTTCTTTGTATGATTCATCAGAAGTCCGTTTTCCCCATTTTCGGCTAGTAGACCAGTTTCGGATCTTCATTTGGGATCTCTTCTACGGAATGAGATACAAGTAATAGAGGCTTCTCATTGTACTATTATGAGTCCCAGATGACTATTTCAAGCCTATTTACTC	19	5001	-6001	TRUE	FALSE	FALSE	5001	TRUE	3	28	28	TRUE	47.8831	1407	AK34W	1.6678e+07	16074000	16886999	6074000	26886999
Summary.of.repetitive.regions.Tarvensevar_AK34W_873_v1.0.fa.csv	429	Chr03	16686000	16689999	47.375	166	CATTTTCTTTGTATGATTCATCAGAAGTCCGTTTTCCCCATTTTCGGCTAGTAGACCAGTTTCGGATCTTCATTTGGGATCTCTTCTAGGGAATGAGATACAAGTAATAGAGGCTTCTCCTTGTACTATTATGAGTCCCAGATGACTATTTCAAACCTATTTACTC	22	3999	Chr03		CATTTTCTTTGTATGATTCATCAGAAGTCCGTTTTCCCCATTTTCGGCTAGTAGACCAGTTTCGGATCTTCATTTGGGATCTCTTCTAGGGAATGAGATACAAGTAATAGAGGCTTCTCCTTGTACTATTATGAGTCCCAGATGACTATTTCAAACCTATTTACTC	21	6001	-16001	TRUE	FALSE	FALSE	6001	TRUE	3	28	28	TRUE	47.8831	1407	AK34W	1.6688e+07	16074000	16886999	6074000	26886999
Summary.of.repetitive.regions.Tarvensevar_AK34W_873_v1.0.fa.csv	430	Chr03	16706000	16716999	55.1	166	CATTTTCTTTGTATGATTCATCAGAAGTCCGTTTTCCCCATTTTCGGCTAGTAGACCAGTTTCGGATCTTCATTTGGGATCTCTTCTAGGGAATGAGATACAAGTAATAGAGGCTTCTCATTGTACTATTATGAGTCCCAGATGACTATTTCAAGCCTATTTACTC	64	10999	Chr03		CATTTTCTTTGTATGATTCATCAGAAGTCCGTTTTCCCCATTTTCGGCTAGTAGACCAGTTTCGGATCTTCATTTGGGATCTCTTCTAGGGAATGAGATACAAGTAATAGAGGCTTCTCATTGTACTATTATGAGTCCCAGATGACTATTTCAAGCCTATTTACTC	64	16001	-7001	TRUE	FALSE	FALSE	16001	TRUE	3	28	28	TRUE	47.8831	1407	AK34W	1.67115e+07	16074000	16886999	6074000	26886999
Summary.of.repetitive.regions.Tarvensevar_AK34W_873_v1.0.fa.csv	431	Chr03	16724000	16736999	54.0538	166	CATTTTCTTTGTATGATTCATCAGAAGTCCGTTTTCCCCATTTTCGGCTAGTAGACCAGTTTCGGATCTTCATTTGGGATCTCTTCTAGGGAATGAGATACAAGTAATAGAGGCTTCTCATTGTACTATTATGAGTCCCAGATGACTATTTCAAGCCTATTTACTC	76	12999	Chr03		CATTTTCTTTGTATGATTCATCAGAAGTCCGTTTTCCCCATTTTCGGCTAGTAGACCAGTTTCGGATCTTCATTTGGGATCTCTTCTAGGGAATGAGATACAAGTAATAGAGGCTTCTCATTGTACTATTATGAGTCCCAGATGACTATTTCAAGCCTATTTACTC	76	7001	-5001	TRUE	FALSE	FALSE	7001	TRUE	3	28	28	TRUE	47.8831	1407	AK34W	1.67305e+07	16074000	16886999	6074000	26886999
Summary.of.repetitive.regions.Tarvensevar_AK34W_873_v1.0.fa.csv	432	Chr03	16742000	16749999	42.975	166	AAGTCCGTTTTCCCCATTTTCGGCTAGTAGACCAGTTTCGGATCTTCATTTGGGATCTCTTCTAGGGAATGAGATACAAGTAATAGAGGCTTCTCCTTGTACTATTATGAGTCCCAGATGACTATTTCAAGTCTATTTACTCCATTTTCTTTGTATGATTCATCAG	44	7999	Chr03		AAGTCCGTTTTCCCCATTTTCGGCTAGTAGACCAGTTTCGGATCTTCATTTGGGATCTCTTCTAGGGAATGAGATACAAGTAATAGAGGCTTCTCCTTGTACTATTATGAGTCCCAGATGACTATTTCAAGCCTATTTACTCCATTTTCTTTGTATGATTCATCAG	42	5001	-5001	TRUE	FALSE	FALSE	5001	TRUE	3	28	28	TRUE	47.8831	1407	AK34W	1.6746e+07	16074000	16886999	6074000	26886999
Summary.of.repetitive.regions.Tarvensevar_AK34W_873_v1.0.fa.csv	433	Chr03	16755000	16762999	49.925	166	CATTTTCTTTGTATGATTCATCAGAAGTCCGTTTTCCCCATTTTCGGCTAGTAGACCAGTTTCGGATCTTCATTTGGGATCTCTTCTAGGGAATGAGATACAAGTAATAGAGGCTTCTCCTTGTACTATTATGAGTCCCAGATGACTATTTCAAGCCTATTTACTC	47	7999	Chr03		CATTTTCTTTGTATGATTCATCAGAAGTCCGTTTTCCCCATTTTCGGCTAGTAGACCAGTTTCGGATCTTCATTTGGGATCTCTTCTAGGGAATGAGATACAAGTAATAGAGGCTTCTCCTTGTACTATTATGAGTCCCAGATGACTATTTCAAGCCTATTTACTC	47	5001	-5001	TRUE	FALSE	FALSE	5001	TRUE	3	28	28	TRUE	47.8831	1407	AK34W	1.6759e+07	16074000	16886999	6074000	26886999
Summary.of.repetitive.regions.Tarvensevar_AK34W_873_v1.0.fa.csv	434	Chr03	16768000	16783999	55.3125	166	CATTTTCTTTGTATGATTCATCAGAAGTCCGTTTTCCCCATTTTCGGCTAGTAGACCAGTTTCGGATCTTCATTTGGGATCTCTTCTAGGGAATGAGATACAAGTAATAGAGGCTTCTCATTGTACTATTATGAGTCCCAGATGACTATTTCAAGCCTATTTACTC	94	15999	Chr03		CATTTTCTTTGTATGATTCATCAGAAGTCCGTTTTCCCCATTTTCGGCTAGTAGACCAGTTTCGGATCTTCATTTGGGATCTCTTCTAGGGAATGAGATACAAGTAATAGAGGCTTCTCATTGTACTATTATGAGTCCCAGATGACTATTTCAAGCCTATTTACTC	94	5001	-5001	TRUE	FALSE	FALSE	5001	TRUE	3	28	28	TRUE	47.8831	1407	AK34W	1.6776e+07	16074000	16886999	6074000	26886999
Summary.of.repetitive.regions.Tarvensevar_AK34W_873_v1.0.fa.csv	435	Chr03	16789000	16801999	50.5385	166	CATTTTCTTTGTATGATTCATCAGAAGTCCGTTTTCCCCATTTTCGGCTAGTAGACCAGTTTCGGATCTTCATTTGGGATCTCTTCTAGGGAATGAGATACAGATAATAGAGGCTTCTCATTGTACTATTATGAGTCCCAGATGACTATTTCAAGCCTATTTACTC	89	12999	Chr03		CATTTTCTTTGTATGATTCATCAGAAGTCCGTTTTCCCCATTTTCGGCTAGTAGACCAGTTTCGGATCTTCATTTGGGATCTCTTCTAGGGAATGAGATACAAGTAATAGAGGCTTCTCATTGTACTATTATGAGTCCCAGATGACTATTTCAAGCCTATTTACTC	74	5001	-9001	TRUE	FALSE	FALSE	5001	TRUE	3	28	28	TRUE	47.8831	1407	AK34W	1.67955e+07	16074000	16886999	6074000	26886999
Summary.of.repetitive.regions.Tarvensevar_AK34W_873_v1.0.fa.csv	436	Chr03	16811000	16826999	54.4625	166	CATTTTCTTTGTATGATTCATCAGAAGTCCGTTTTCCCCATTTTCGGCTAGTAGACCAGTTTCGGATCTTCATTTGGGATCTCTTCTAGGGAATGAGATACAAGTAATAGAGGCTTCTCCTTGTACTATTATGAGTCCCAGATGACTATTTCAAGCCTATTTACTC	96	15999	Chr03		CATTTTCTTTGTATGATTCATCAGAAGTCCGTTTTCCCCATTTTCGGCTAGTAGACCAGTTTCGGATCTTCATTTGGGATCTCTTCTAGGGAATGAGATACAAGTAATAGAGGCTTCTCCTTGTACTATTATGAGTCCCAGATGACTATTTCAAGCCTATTTACTC	95	9001	-5001	TRUE	FALSE	FALSE	9001	TRUE	3	28	28	TRUE	47.8831	1407	AK34W	1.6819e+07	16074000	16886999	6074000	26886999
Summary.of.repetitive.regions.Tarvensevar_AK34W_873_v1.0.fa.csv	437	Chr03	16832000	16837999	37.1667	166	CATTTTCTTTGTATGATTCATCAGAAGTCCGTTTTCCCCATTTTCGGCTAGTAGACCAGTTTCGGATCTTCATTTGGGATCTCTTCTAGGGAATGAGATACAAGTAATAGAGGCTTCTCCTTGTACTATTATGAGTCCCAGATGACTATTTCAAGCCTATTTACTC	29	5999	Chr03		CATTTTCTTTGTATGATTCATCAGAAGTCCGTTTTCCCCATTTTCGGCTAGTAGACCAGTTTCGGATCTTCATTTGGGATCTCTTCTAGGGAATGAGATACAAGTAATAGAGGCTTCTCCTTGTACTATTATGAGTCCCAGATGACTATTTCAAGCCTATTTACTC	30	5001	-5001	TRUE	FALSE	FALSE	5001	TRUE	3	28	28	TRUE	47.8831	1407	AK34W	1.6835e+07	16074000	16886999	6074000	26886999
Summary.of.repetitive.regions.Tarvensevar_AK34W_873_v1.0.fa.csv	438	Chr03	16843000	16863999	52.119	166	CATTTTTTTGTATGATTCATCAGAAGTCCGTTTTCCCCATTTTCGGCTAGTAGACCAGTTTCGGATCTTCATTGGGATCTCTTCTAGGGAATGAGATACAAGTAAAGAGGCTTCTCATTGTATATTATGAGTCCCAGATGACTATTTCAAGCCTATTTATTTACTC	125	20999	Chr03		CATTTTCTTTGTATGATTCATCAGAAGTCCGTTTTCCCCATTTTCGGCTAGTAGACCAGTTTCGGATCTTCATTTGGGATCTCTTCTAGGGAATGAGATACAAGTAATAGAGGCTTCTCATTGTACTATTATGAGTCCCAGATGACTATTTCAAGCCTATTTACTC	123	5001	-12001	TRUE	FALSE	FALSE	5001	TRUE	3	28	28	TRUE	47.8831	1407	AK34W	1.68535e+07	16074000	16886999	6074000	26886999
Summary.of.repetitive.regions.Tarvensevar_AK34W_873_v1.0.fa.csv	439	Chr03	16876000	16886999	50.1909	166	CATTTTCTTTGTATGATTCATCAGAAGTCCGTTTTCCCCATTTTCGGCTAGTAGACCAGTTTCGGATCTTCATTTGGGATCTCTTCTAGGGAATGAGATACAAGTAATAGAGGCTTCTCCTTGTACTATTATGAGTCCCAGATGACTATTTCAAGCCTATTTACTC	65	10999	Chr03		CATTTTCTTTGTATGATTCATCAGAAGTCCGTTTTCCCCATTTTCGGCTAGTAGACCAGTTTCGGATCTTCATTTGGGATCTCTTCTAGGGAATGAGATACAAGTAATAGAGGCTTCTCCTTGTACTATTATGAGTCCCAGATGACTATTTCAAGCCTATTTACTC	65	12001	-2023001	TRUE	FALSE	TRUE	12001	TRUE	3	28	28	TRUE	47.8831	1407	AK34W	1.68815e+07	16074000	16886999	6074000	26886999
Summary.of.repetitive.regions.Tarvensevar_AK34W_873_v1.0.fa.csv	442	Chr03	18910000	18952999	37.1907	166	CATTTTCTTTGTATGATTCATCAGAAGTCCGTTTTCCCCATTTTCGGCTATTAGACCAGTTTCAGATCTTCATTTGGGATCTCTTCCACGGAATGAGATACAAGTAATAGAGGCTTCTCCTTGTACTATTATGAGTCCCAGATGACTATTTCAAGCCTATTTACTC	264	42999	Chr03		CATTTTCTTTGTATGATTCATCAGAAGTCCGTTTTCCCCATTTTCGGCTATTAGACCAGTTTCAGATCTTCATTTGGGATCTCTTCCACGGAATGAGATACAAGTAATAGAGGCTTCTCCTTGTACTATTATGAGTCCCAGATGACTATTTCAAGCCTATTTACTC	264	2023001	-7001	TRUE	TRUE	FALSE	2023001	FALSE	4	2	28	FALSE	35.3053	294	AK34W	1.89315e+07	16074000	16886999	6074000	26886999
Summary.of.repetitive.regions.Tarvensevar_AK34W_873_v1.0.fa.csv	443	Chr03	18960000	18964999	33.42	166	CATTTTCTTTGTATGATTCATCAGAAGTCCGTTTTCCCCAATTTCGGCTATTAGACCAGTTTCGGATCTTCATTTGGGATCTCTTCTACGGAATGAGATACAAGTAATAGAGGCTTCTCCTTGTACTATTATGAGTCCCAGATGACTATTTCAAGCCTATTTACTC	30	4999	Chr03		CATTTTCTTTGTATGATTCATCAGAAGTCCGTTTTCCCCAATTTCGGCTATTAGACCAGTTTCGGATCTTCATTTGGGATCTCTTCTACGGAATGAGATACAAGTAATAGAGGCTTCTCCTTGTACTATTATGAGTCCCAGATGACTATTTCAAGCCTATTTACTC	30	7001	-3819001	TRUE	FALSE	TRUE	7001	TRUE	4	2	28	FALSE	35.3053	294	AK34W	1.89625e+07	16074000	16886999	6074000	26886999
Summary.of.repetitive.regions.Tarvensevar_AK34W_873_v1.0.fa.csv	450	Chr03	22784000	23149999	54.4533	166	CATTTTCTTTGTATGATTCATCAGAAGTCCGTTTTCCCCATTTTCGGCCAGTAGACCAGTTTCGGATCTTCATTTGGGATCTCTTCTAGGGAATGAGATACAAGTAATAGAGGCTTCTCATTGTACTATTATGAGTCCCAGATGACTATTTCAAGCCTATTTACTC	2216	365999	Chr03		CATTTTCTTTGTATGATTCATCAGAAGTCCGTTTTCCCCATTTTCGGCCAGTAGACCAGTTTCGGATCTTCATTTGGGATCTCTTCTAGGGAATGAGATACAAGTAATAGAGGCTTCTCATTGTACTATTATGAGTCCCAGATGACTATTTCAAGCCTATTTACTC	2218	3819001	-9001	TRUE	TRUE	FALSE	3819001	FALSE	5	4	28	FALSE	44.595	2530	AK34W	2.2967e+07	16074000	16886999	6074000	26886999
Summary.of.repetitive.regions.Tarvensevar_AK34W_873_v1.0.fa.csv	451	Chr03	23159000	23162999	28.15	166	CATTTTCTTTGTATGATTCATCAGAAGTCCGTTTTCCCCATTTTCGGCCAGTAGACCAGTTTCGGATCTTCATTTGGGATCTCTTCTAGGGAATGAGATACAAGTAATAGAGGCTTCTCATTGTACTATTATGAGTCTCAGATGACTATTTCAAGCCTATTTACTC	14	3999	Chr03		CATTTTCTTTGTATGATTCATCAGAAGTCCGTTTTCCCCATTTTCGGCCAGTAGACCAGTTTCGGATCTTCATTTGGGATCTCTTCTAGGGAATGAGATACAAGTAATAGAGGCTTCTCATTGTACTATTATGAGTCCCAGATGACTATTTCAAGCCTATTTACTC	14	9001	-1001	TRUE	FALSE	FALSE	9001	TRUE	5	4	28	FALSE	44.595	2530	AK34W	2.3161e+07	16074000	16886999	6074000	26886999
Summary.of.repetitive.regions.Tarvensevar_AK34W_873_v1.0.fa.csv	452	Chr03	23164000	23169999	40.3833	166	CATTTTCTTTGTATGATTCATCAGAAGTCCGTTTTCCCCATTTTCGGCCAGTAGACCAGTTTCGGATCTTCATTTGGGATCTCTTCTAGGGAATGAGATACAAGTAATAGAGGCTTCTCATTGTACTATTATGAGTCTCAGATGACTATTTCAAGCCTATTTACTC	29	5999	Chr03		CATTTTCTTTGTATGATTCATCAGAAGTCCGTTTTCCCCATTTTCGGCCAGTAGACCAGTTTCGGATCTTCATTTGGGATCTCTTCTAGGGAATGAGATACAAGTAATAGAGGCTTCTCATTGTACTATTATGAGTCTCAGATGACTATTTCAAGCCTATTTACTC	29	1001	-5001	TRUE	FALSE	FALSE	1001	TRUE	5	4	28	FALSE	44.595	2530	AK34W	2.3167e+07	16074000	16886999	6074000	26886999
Summary.of.repetitive.regions.Tarvensevar_AK34W_873_v1.0.fa.csv	453	Chr03	23175000	23219999	55.3933	166	CATTTTCTTTGTATGATTCATCAGAAGTCCGTTTTCCCCATTTTCGGCCAGTAGACCAGTTTCGGATCTTCATTTGGGATCTCTTCTAGGGAATGAGATACAAGTAATAGAGGCTTCTCATTGTACTATTATGAGTCCCAGATGACTATTTCAAGCCTATTTACTC	271	44999	Chr03		CATTTTCTTTGTATGATTCATCAGAAGTCCGTTTTCCCCATTTTCGGCCAGTAGACCAGTTTCGGATCTTCATTTGGGATCTCTTCTAGGGAATGAGATACAAGTAATAGAGGCTTCTCATTGTACTATTATGAGTCCCAGATGACTATTTCAAGCCTATTTACTC	267	5001	-206001	TRUE	FALSE	TRUE	5001	TRUE	5	4	28	FALSE	44.595	2530	AK34W	2.31975e+07	16074000	16886999	6074000	26886999
Summary.of.repetitive.regions.Tarvensevar_AK34W_873_v1.0.fa.csv	454	Chr03	23426000	23430999	25.78	166	CATTTTCTTTGTATGATTCATCAGAAGTCTGTTTTACCCATTTTCGGCTATTAGACCAGTTTCAGATCTTCATTTGGGATCTCTTCTACGGAATGAGAAACAAGTAATAGACGCTTCTCCTTGTACTATTATGAGTCCCACATGACTATTTCAAGCCTAGTTACTC	28	4999	Chr03		CATTTTCTTTGTATGATTCATCAGAAGTCTGTTTTACCCATTTTCGGCTATTAGACCAGTTTCAGATCTTCATTTGGGATCTCTTCTACGGAATGAGAAACAAGTAATAGACGCTTCTCCTTGTACTATTATGAGTCCCACATGACTATTTCAAGCCTAGTTACTC	28	206001	-4070001	FALSE	FALSE	FALSE	206001	FALSE	6	1	28	FALSE	25.78	28	AK34W	2.34285e+07	16074000	16886999	6074000	26886999
Summary.of.repetitive.regions.Tarvensevar_AK34W_873_v1.0.fa.csv	463	Chr03	27501000	27505999	30.92	166	CATTTTCTTTGTATGATTCATCAGAAGTCTGTTTTCCCCTTTTCGGCTATTAGACCAGTTTTGGATCTTCATTTGGGATCTCTTCCACGGAATGAGATACAAGTAATAGAGGCTTCTTCTTGTTACTATTATGAGTCCCAGATGACTATTTCAAACCTATTTACTC	26	4999	Chr03		CATTTTCTTTGTATGATTCATCAGAAGTCTGTTTTCCCCATTTTCGGCTATTAGACCAGTTTTGGATCTTCATTTGGGATCTCTTCCACGGAATGAGATACAAGTAATAGAGGCTTCTTCTTGTACTATTATGAGTCCCAGATGACTATTTCAAGCCTATTTACTC	26	4070001	-13001	TRUE	TRUE	FALSE	4070001	FALSE	7	7	28	FALSE	34.2847	1376	AK34W	2.75035e+07	16074000	16886999	6074000	26886999
Summary.of.repetitive.regions.Tarvensevar_AK34W_873_v1.0.fa.csv	464	Chr03	27519000	27642999	36.554	166	CATTTTCTTTGTATGATTCATCAGAAGTCCGTTTTCCCCATTTCGGCTATTAGACCAGTTTTAGATCTTCGTTTGGGATCTCTTCCACGGAATGAGATACAAGTAATAGAGGCTTCTTCTTGTACTATTATGAGTCCCAGAATGACTATTTCAAACCTATTTACTC	766	123999	Chr03		CATTTTCTTTGTATGATTCATCAGAAGTCCGTTTTCCCCATTTTCGGCTATTAGACCAGTTTTAGATCTTCATTTGGGATCTCTTCCACGGAATGAGATACAAGTAATAGAGGCTTCTTCTTGTACTATTATGAGTCCCAGATGACTATTTCAAACATATTTACTC	751	13001	-4001	TRUE	FALSE	FALSE	13001	TRUE	7	7	28	FALSE	34.2847	1376	AK34W	2.7581e+07	16074000	16886999	6074000	26886999
Summary.of.repetitive.regions.Tarvensevar_AK34W_873_v1.0.fa.csv	465	Chr03	27647000	27702999	38.1696	166	CATTTTCTTTGTATGATTCATCAGAAGTCCGTTTCCCCATTTTCGGCTATTAGACCAGTTTCAGATCTTCATTTGGGATCTCTTCCACGGAATGAGATACAAGTAATAGAGGCTTCTTCTTGTACTATTATGAGTCCCAGATGACCTATTTCAAACCTATTTACTC	340	55999	Chr03		CATTTTCTTTGTATGATTCATCAGAAGTCCGTTTTCCCCAATTTCGGCTATTAGACCAGTTTCAGATCTTCATTTGGGATCTCTTCCACGGAATGAGATACAAGTAATAGAGGCTTCTTCTTGTACTATTATGAGTCCCAGATGACTATTTCAAACCTATTTACTC	341	4001	-75001	TRUE	FALSE	FALSE	4001	TRUE	7	7	28	FALSE	34.2847	1376	AK34W	2.7675e+07	16074000	16886999	6074000	26886999
Summary.of.repetitive.regions.Tarvensevar_AK34W_873_v1.0.fa.csv	467	Chr03	27778000	27782999	32.58	166	CATTTTCTTTGTATGATTCATCAGAAGTCCGTTTCCCCATTTTCGGCTATTAGACCAGTTTCGGATCTTCATTTGGGATCTCTTCCAGGGAATGAGATACAAGTAAATAGAGGCTTCTCATTGTACTATTATGAGTCCCAGATGACTATTTCAAGCCTATTTACTC	28	4999	Chr03		ATTTTCTTTGTATGATTCATCAGAAGTCCGTTTTCCCCATTTTCGGCTATTAGACCAGTTTCGGATCTTCATTTGGGATCTCTTCCAGGGAATGAGATACAAGTAATAGAGGCTTCTCATTGTACTATTATGAGTCCCAGATGACTATTTCAAGCCTATTTACTCA	27	75001	-2001	TRUE	FALSE	FALSE	75001	TRUE	7	7	28	FALSE	34.2847	1376	AK34W	2.77805e+07	16074000	16886999	6074000	26886999
Summary.of.repetitive.regions.Tarvensevar_AK34W_873_v1.0.fa.csv	468	Chr03	27785000	27796999	33.2417	166	CATTTTCTTTGTATGATTCATCAGAAGTCCGTTTTCCCCATTTTCGGCTATTAGACCAGTTTCGGATCTTCATTTGGGATCTCTTCCACGGAATGAGATACAAGTAATAGAGGCTTCTCCTTGTACTATTATGAGTCCCAGATGACTATTTCAAGCCTATTTACTC	73	11999	Chr03		CATTTTCTTTGTATGATTCATCAGAAGTCCGTTTTCCCCATTTTCGGCTATTAGACCAGTTTCGGATCTTCATTTGGGATCTCTTCCACGGAATGAGATACAAGTAATAGAGGCTTCTCCTTGTACTATTATGAGTCCCAGATGACTATTTCAAGCCTATTTACTC	73	2001	-12001	TRUE	FALSE	FALSE	2001	TRUE	7	7	28	FALSE	34.2847	1376	AK34W	2.7791e+07	16074000	16886999	6074000	26886999
Summary.of.repetitive.regions.Tarvensevar_AK34W_873_v1.0.fa.csv	469	Chr03	27809000	27821999	35.5	166	CATTTTCTTTGTATGATTCATCAGAAGTCCGTTTTCCCCATTTTCGGCTATTAGACCAGTTTCGGATCTTCATTTGGGATCTCTTCCACGGAATGAGATACAAGTAATAGAGGCTTCTTCTTGTACTATTATGAGTCCCAGATGACTATTTCAAGCCTATTTACTC	78	12999	Chr03		CATTTTCTTTGTATGATTCATCAGAAGTCCGTTTTCCCCATTTTCGGCTATTAGACCAGTTTCGGATCTTCATTTGGGATCTCTTCCACGGAATGAGATACAAGTAATAGAGGCTTCTTCTTGTACTATTATGAGTCCCAGATGACTATTTCAAGCCTATTTACTC	75	12001	-14001	TRUE	FALSE	FALSE	12001	TRUE	7	7	28	FALSE	34.2847	1376	AK34W	2.78155e+07	16074000	16886999	6074000	26886999
Summary.of.repetitive.regions.Tarvensevar_AK34W_873_v1.0.fa.csv	470	Chr03	27836000	27846999	33.0273	166	CATTTTCTTTGTATGATTCATCAGAAGTCCGTTTTCCCCATTTTCGGCTATTAGACCAGTTTCGGATCTTCATTTGGGATCTCTTCCACGGAATGAGATACAAGTAATAGAGGCTTCTTCTTGTACTATTATGAGTCCCAGATGACTATTTCAAGCCTATTTACTC	65	10999	Chr03		CATTTTCTTTGTATGATTCATCAGAAGTCCGTTTTCCCCATTTTCGGCTATTAGACCAGTTTCGGATCTTCATTTGGGATCTCTTCCACGGAATGAGATACAAGTAATAGAGGCTTCTTCTTGTACTATTATGAGTCCCAGATGACTATTTCAAGCCTATTTACTC	64	14001		TRUE	FALSE	TRUE	14001	TRUE	7	7	28	FALSE	34.2847	1376	AK34W	2.78415e+07	16074000	16886999	6074000	26886999
Summary.of.repetitive.regions.Tarvensevar_AK34W_873_v1.0.fa.csv	551	Chr04	19938000	19975999	47.9895	166	CATTTTCTTTGTATGATTCATCAGAAGTCCGTTTTCCCCATTTTCGGCCAGTAGACCAGTTTCGGATCTTCATTTGGGATCTCTTCTTGGGAATGAGATACAAGTAATAGAGGCTTCTCATTGTACTATTATGAGTCCCAGATGACTATTTCAAGCCTATTTACTC	228	37999	Chr04		CATTTTCTTTGTATGATTCATCAGAAGTCCGTTTTCCCCATTTTCGGCCAGTAGACCAGTTTCGGATCTTCATTTGGGATCTCTTCTTGGGAATGAGATACAAGTAATAGAGGCTTCTCATTGTACTATTATGAGTCCCAAATGACTATTTCAAGCCTATTTACTC	226		-8233001				0	TRUE	0	1	22	FALSE	47.9895	228	AK34W	1.9957e+07	29349000	30149999	19349000	40149999
Summary.of.repetitive.regions.Tarvensevar_AK34W_873_v1.0.fa.csv	553	Chr04	28209000	28213999	60	166	TCTGTGTGATTCATCAGAAGTCCGTTTTCCCCATTTTCGGCTAGTAGACCAGTTTCGGATCTTCATTTGGGATCTCTTCTAGGGAATGAGATTCTGAATGAGATACAAGTAATAGAGCTTCTCATTGTACTATTATGAGTCCCAGTGACTATTTCAAGCCTTTTAC	30	4999	Chr04		TCCATTTTCTTTGTGTGATTCATCAGAAGTCCGTTTTCCCCATTTTCGGCTAGTAGACCAGTTTCGGATCTTCATTTGGGATCTCTTCTAGGGAATGAGATACAAGTAATAGAGGCTTCTCATTGTACTATTATGAGTCCCAGATGACTATTTCAAGCCTATTTAC	30	8233001	-15001	TRUE	TRUE	FALSE	8233001	FALSE	1	14	22	FALSE	56.803	948	AK34W	2.82115e+07	29349000	30149999	19349000	40149999
Summary.of.repetitive.regions.Tarvensevar_AK34W_873_v1.0.fa.csv	554	Chr04	28229000	28261999	58.1424	166	CATTTTCTTTGTGTGATTCATCAGAAGTCCGTTTTCCCCATTTTCGGCTAGTAGACCAGTTTCGGATCTTCATTTGGGATCTCTTCTAGGGAATGAGATACCAAGTAATAGAGCTTCTCATTGTAGTATTATGAGTCCCAGATGACTATTTCAAGCCTATTTACTC	188	32999	Chr04		CATTTTCTTTGTGTGATTCATCAGAAGTCCGTTTTCCCCATTTTCGGCTAGTAGACCAGTTTCGGATCTTCATTTGGGATCTCTTCTAGGGAATGAGATACAAGTAATAGAGGCTTCTCATTGTAGTATTATGAGTCCCAGATGACTATTTCAAGCCTATTTACTC	189	15001	-5001	TRUE	FALSE	FALSE	15001	TRUE	1	14	22	FALSE	56.803	948	AK34W	2.82455e+07	29349000	30149999	19349000	40149999
Summary.of.repetitive.regions.Tarvensevar_AK34W_873_v1.0.fa.csv	555	Chr04	28267000	28284999	55.9889	166	CATTTTCTTTGTGTGATTCATCAGAAGTCCGTTTTCCCCATTTTCGGCTAGTAGACCAGTTTCGGATCTTCATTTGGGATCTCTTCTAGGGAATGAGATACAAGTAATAGAGGCTTCTCATTGTACTATTATGAGTCCCAGATGACTATTTCAAGCCTATTTACTC	104	17999	Chr04		CATTTTCTTTGTGTGATTCATCAGAAGTCCGTTTTCCCCATTTTCGGCTAGTAGACCAGTTTCGGATCTTCATTTGGGATCTCTTCTAGGGAATGAGATACAAGTAATAGAGGCTTCTCATTGTACTATTATGAGTCCCAGATGACTATTTCAAGCCTATTTACTC	104	5001	-14001	TRUE	FALSE	FALSE	5001	TRUE	1	14	22	FALSE	56.803	948	AK34W	2.8276e+07	29349000	30149999	19349000	40149999
Summary.of.repetitive.regions.Tarvensevar_AK34W_873_v1.0.fa.csv	556	Chr04	28299000	28304999	53.7833	166	CATTTTCTTTGTGTGATTCATCAGAAGTCCGTTTTCCCCATTTTCGGCTAGTAGACCAGTTTCGGATCTTCATTTGGGATCTCTTCTAGGGAATGAGATACAAGTAATAGAGGCTTCTCATTGTACTATTATGAGTCCCAGATGACTATTTCAAGCCTATTTACTC	36	5999	Chr04		CATTTTCTTTGTGTGATTCATCAGAAGTCCGTTTTCCCCATTTTCGGCTAGTAGACCAGTTTCGGATCTTCATTTGGGATCTCTTCTAGGGAATGAGATACAAGTAATAGAGGCTTCTCATTGTAGTATTATGAGTCCCAGATGACTATTTCAAGCCTATTTACTC	35	14001	-5001	TRUE	FALSE	FALSE	14001	TRUE	1	14	22	FALSE	56.803	948	AK34W	2.8302e+07	29349000	30149999	19349000	40149999
Summary.of.repetitive.regions.Tarvensevar_AK34W_873_v1.0.fa.csv	557	Chr04	28310000	28338999	57.0862	166	CATTTTCTTTGTGTGATTCATCAGAAGTCCGTTTTCCCCATTTTCGGCTAGTAGACCAGTTTCGGATCTTCATTTGGGATCTCTTCTAGGGAATGAGATACAAGTAATAGAGGCTTCTCATTGTACTATTATGAGTCCCAGATGACTATTTCAAGCCTATTTACTC	173	28999	Chr04		CATTTTCTTTGTGTGATTCATCAGAAGTCCGTTTTCCCCATTTTCGGCTAGTAGACCAGTTTCGGATCTTCATTTGGGATCTCTTCTAGGGAATGAGATACAAGTAATAGAGGCTTCTCATTGTACTATTATGAGTCCCAGATGACTATTTCAAGCCTATTTACTC	172	5001	-5001	TRUE	FALSE	FALSE	5001	TRUE	1	14	22	FALSE	56.803	948	AK34W	2.83245e+07	29349000	30149999	19349000	40149999
Summary.of.repetitive.regions.Tarvensevar_AK34W_873_v1.0.fa.csv	558	Chr04	28344000	28360999	56.8059	166	CATTTTCTTTGTGTGATTCATCAGAAGTCCGTTTTTCCCCATTTTCGGCTAGTAGACCAGTTTCGGATCTTCATTTGGGATCTCTTCTAGGGAATGAGATACAAGTAATAGAGCTTCTCATTGTAGTATTATGAGTCCCAGATGACTATTTCAAGCCTATTTACTC	101	16999	Chr04		CATTTTCTTTGTGTGATTCATCAGAAGTCCGTTTTCCCCATTTTCGGCTAGTAGACCAGTTTCGGATCTTCATTTGGGATCTCTTCTAGGGAATGAGATACAAGTAATAGAGGCTTCTCATTGTAGTATTATGAGTCCCAGATGACTATTTCAAGCCTATTTACTC	101	5001	-23001	TRUE	FALSE	FALSE	5001	TRUE	1	14	22	FALSE	56.803	948	AK34W	2.83525e+07	29349000	30149999	19349000	40149999
Summary.of.repetitive.regions.Tarvensevar_AK34W_873_v1.0.fa.csv	559	Chr04	28384000	28388999	60.58	166	CATTTTCTTTGTGTGATTCATCAGAAGTCCGTTTTCCCCATTTTCGGCTAGTAGACCAGTTTCGGATCTTCATTTGGGATCTCTTCTAGGGAATGAGATACAAGTTAATAGAGCTTCTCATTGTACTATTATGAGTCCCAGATGACTATTTCAAGCCTATTTACTC	30	4999	Chr04		CATTTTCTTTGTGTGATTCATCAGAAGTCCGTTTTCCCCATTTTCGGCCAGTAGACCAGTTTCGGATCTTCATTTGGGATCTCTTCTAGGGAATGAGATACAAGTAATAGAGGCTTCTCATTGTAGTATTATGAGTCCCAGATGACTATTTCAAGCCTATTTACTC	29	23001	-39001	TRUE	FALSE	FALSE	23001	TRUE	1	14	22	FALSE	56.803	948	AK34W	2.83865e+07	29349000	30149999	19349000	40149999
Summary.of.repetitive.regions.Tarvensevar_AK34W_873_v1.0.fa.csv	560	Chr04	28428000	28434999	50.1286	166	CATTTTCTTTGTGTGATTCATCAGAAGTCCGTTTTCCCCATTTTCGGCTAGTAGACCAGTTTCGGATCTTCATTTGGGATCTCTTCTAGGGAATGAGATACAAGTAATAGAGCTTCTCATTGTAGTATTATGAGTCCCAGATGACTATTTCAAGCCTATTTACTTC	36	6999	Chr04		CATTTTCTTTGTGTGATTCATCAGAAGTCCGTTTTCCCCATTTTCGGCTAGTAGACCAGTTTCGGATCTTCATTTGGGATCTCTTCTAGGGAATGAGATACAAGTAATAGAGGCTTCTCATTGTAGTATTATGAGTCCCAGATGACTATTTCAAGCCTATTTACTC	36	39001	-11001	TRUE	FALSE	FALSE	39001	TRUE	1	14	22	FALSE	56.803	948	AK34W	2.84315e+07	29349000	30149999	19349000	40149999
Summary.of.repetitive.regions.Tarvensevar_AK34W_873_v1.0.fa.csv	561	Chr04	28446000	28460999	58.32	166	CATTTTCTTTGTGTGATTCATCAGAAGTCCGTTTTCCCCATTTTCGGCTAGTAGACCAGTTTCGGATCTTCATTTGGGATCTCTTCTAGGGAATGAGATACAAGTAATAGAGGCTTCTCATTGTAGTATTATGAGTCCCAGATGACTATTTCAAGCCTATTTACTC	84	14999	Chr04		CATTTTCTTTGTGTGATTCATCAGAAGTCCGTTTTCCCCATTTTCGGCTAGTAGACCAGTTTCGGATCTTCATTTGGGATCTCTTCTAGGGAATGAGATACAAGTAATAGAGGCTTCTCATTGTAGTATTATGAGTCCCAGATGACTATTTCAAGCCTATTTACTC	84	11001	-5001	TRUE	FALSE	FALSE	11001	TRUE	1	14	22	FALSE	56.803	948	AK34W	2.84535e+07	29349000	30149999	19349000	40149999
Summary.of.repetitive.regions.Tarvensevar_AK34W_873_v1.0.fa.csv	562	Chr04	28466000	28475999	58.01	166	CATTTTCTTTGTGTGATTCATCAGAAGTCCGTTTTCCCCATTTTCGGCTAGTAGACCAGTTTCGGATCTTCATTTGGGATCTCTTCTAGGGAATGAGATACAAGTAATAGAGGCTTCTCATTGTAGTATTATGAGTCCCAGATGACTATTTCAAGCCTATTTACTC	56	9999	Chr04		CATTTTCTTTGTGTGATTCATCAGAAGTCCGTTTTCCCCATTTTCGGCTAGTAGACCAGTTTCGGATCTTCATTTGGGATCTCTTCTAGGGAATGAGATACAAGTAATAGAGGCTTCTCATTGTAGTATTATGAGTCCCAGATGACTATTTCAAGCCTATTTACTC	56	5001	-5001	TRUE	FALSE	FALSE	5001	TRUE	1	14	22	FALSE	56.803	948	AK34W	2.8471e+07	29349000	30149999	19349000	40149999
Summary.of.repetitive.regions.Tarvensevar_AK34W_873_v1.0.fa.csv	563	Chr04	28481000	28486999	67.3167	166	CATTTTTCTTTGTGTGATTCATCAGAAGTCCGTTTTCCCCATTTTCGGCTAGTAGACCAGTTTCGGATCTTCATTTGGGATCTCTTCTAGGGAATGAGATACAAGTAATAGGGCTTCTCATTGTAGTATTATGAGTCCCAGATGACTATTTCAAGCCTATTTACTC	36	5999	Chr04		CATTTTCTTTGTGTGATTCATCAGAAGTCCGTTTTCCCCATTTTCGGCTAGTAGACCAGTTTCGGATCTTCATTTGGGATCTCTTCTAGGGAATGAGATACAAGTAATAGAGGCTTCTCATTGTAGTATTATGAGTCCCAGATGACTATTTCAAGCCTATTTACTC	36	5001	-14001	TRUE	FALSE	FALSE	5001	TRUE	1	14	22	FALSE	56.803	948	AK34W	2.8484e+07	29349000	30149999	19349000	40149999
Summary.of.repetitive.regions.Tarvensevar_AK34W_873_v1.0.fa.csv	564	Chr04	28501000	28504999	55.3	166	CATTTTCTTTGTGTGATTCATCAGAAGTCCGTTTTCCCCATTTTCGGCTAGTAGACCAGTTTCGGATCTTCATTTGGGATCTCTTCTAGGGAATGAGATACAAGTAATAGAGGCTTCTCATTGTAGTATTATGAGTCCCAGATGACTATTTCAAGCCTATTTACTC	21	3999	Chr04		CATTTTCTTTGTGTGATTCATCAGAAGTCCGTTTTCCCCATTTTCGGCTAGTAGACCAGTTTCGGATCTTCATTTGGGATCTCTTCTAGGGAATGAGATACAAGTAATAGAGGCTTCTCATTGTAGTATTATGAGTCCCAGATGACTATTTCAAGCCTATTTACTC	21	14001	-23001	TRUE	FALSE	FALSE	14001	TRUE	1	14	22	FALSE	56.803	948	AK34W	2.8503e+07	29349000	30149999	19349000	40149999
Summary.of.repetitive.regions.Tarvensevar_AK34W_873_v1.0.fa.csv	565	Chr04	28528000	28532999	52	166	CATTTTCTTTGTGTGATTCATCAGAAGTCCGTTTTCCCCATTTTCGGCTAGTAGACCAGTTTCGGATCTTCATTTGGGATCTCTTCTAGGGAATGAGATACAAGTAATAGAGGCTTCTCATTGTAGTATTATGAGTCCCAGATGACTATTTCAAGCCTATTTACTC	27	4999	Chr04		CATTTTCTTTGTGTGATTCATCAGAAGTCCGTTTTCCCCATTTTCGGCTAGTAGACCAGTTTCGGATCTTCATTTGGGATCTCTTCTAGGGAATGAGATACAAGTAATAGAGGCTTCTCATTGTAGTATTATGAGTCCCAGATGACTATTTCAAGCCTATTTACTC	26	23001	-5001	TRUE	FALSE	FALSE	23001	TRUE	1	14	22	FALSE	56.803	948	AK34W	2.85305e+07	29349000	30149999	19349000	40149999
Summary.of.repetitive.regions.Tarvensevar_AK34W_873_v1.0.fa.csv	566	Chr04	28538000	28542999	51.78	166	CATTTTCTTTGTGTGATTCATCAGAAGTCCGTTTTCCCCATTTTCGGCTAGTAGACCAGTTTCGGATCTTCATTTGGGATCTCTTCTAGGGAATGAGATACAAGTAATAGAGGCTTCTCATTGTAGTATTATGAGTCCCAGATGACTATTTCAAGCCTATTTACTC	26	4999	Chr04		CATTTTCTTTGTGTGATTCATCAGAAGTCCGTTTTCCCCATTTTCGGCTAGTAGACCAGTTTCGGATCTTCATTTGGGATCTCTTCTAGGGAATGAGATACAAGTAATAGAGGCTTCTCATTGTAGTATTATGAGTCCCAGATGACTATTTCAAGCCTATTTACTC	26	5001	-191001	TRUE	FALSE	TRUE	5001	TRUE	1	14	22	FALSE	56.803	948	AK34W	2.85405e+07	29349000	30149999	19349000	40149999
Summary.of.repetitive.regions.Tarvensevar_AK34W_873_v1.0.fa.csv	568	Chr04	28734000	28744999	49.9636	166	CATTTTCTTTGTGTGATTCATCAGAAGTCCGTTTTCCCCATTTTCGGCCAGTAGACCAGTTTCGGATCTTCATTTGGGATCTCTTCTAGGGAATGAGATACAAGTAATAGAGGCTTCTCATTGTAGTATTATGAGTCCCAGATGACTATTTCAAGCCTATTTACTC	57	10999	Chr04		CATTTTCTTTGTGTGATTCATCAGAAGTCCGTTTTCCCCATTTTCGGCCAGTAGACCAGTTTCGGATCTTCATTTGGGATCTCTTCTAGGGAATGAGATACAAGTAATAGAGGCTTCTCATTGTAGTATTATGAGTCCCAGATGACTATTTCAAGCCTATTTACTC	56	191001	-11001	TRUE	TRUE	FALSE	191001	FALSE	2	18	22	FALSE	55.6618	996	AK34W	2.87395e+07	29349000	30149999	19349000	40149999
Summary.of.repetitive.regions.Tarvensevar_AK34W_873_v1.0.fa.csv	569	Chr04	28756000	28762999	52.3857	166	CATTTTCTTTGTGTGATTCATCAGAAGTCCGTTTTCCCCATTTTCGGCCAGTAGACCAGTTTCGGATCTTCATTTGGGATCTCTTCTAGGGAATGAGATACAAGTAATAGAGGCTTCTCATTGTAGTATTATGAGTCCCAGATGACTATTTCAAGCCTATTTACTC	36	6999	Chr04		CATTTTCTTTGTGTGATTCATCAGAAGTCCGTTTTCCCCATTTTCGGCCAGTAGACCAGTTTCGGATCTTCATTTGGGATCTCTTCTAGGGAATGAGATACAAGTAATAGAGGCTTCTCATTGTAGTATTATGAGTCCCAGATGACTATTTCAAGCCTATTTACTC	37	11001	-5001	TRUE	FALSE	FALSE	11001	TRUE	2	18	22	FALSE	55.6618	996	AK34W	2.87595e+07	29349000	30149999	19349000	40149999
Summary.of.repetitive.regions.Tarvensevar_AK34W_873_v1.0.fa.csv	570	Chr04	28768000	28772999	60.08	166	CATTTTCTTTGTGTGATTCATCAGAAGTCCGTTTTCCCTATTTTCGGCCAGTAGACCAGTTTCGGATCTTCATTTGGGATCTTTTCTAGGGAATGAGATACAAGTAATAGAGGCTTCTCATTGTAGTATTATGAGTCCCAGATGACTATTTCAAGCCTATTTACTC	29	4999	Chr04		CATTTTCTTTGTGTGATTCATCAGAAGTCCGTTTTCCCTATTTTCGGCCAGTAGACCAGTTTCGGATCTTCATTTGGGATCTCTTCTAGGGAATGAGATACAAGTAATAGAGGCTTCTCATTGTAGTATTATGAGTCCCAGATGACTATTTCAAGCCTATTTACTC	29	5001	-5001	TRUE	FALSE	FALSE	5001	TRUE	2	18	22	FALSE	55.6618	996	AK34W	2.87705e+07	29349000	30149999	19349000	40149999
Summary.of.repetitive.regions.Tarvensevar_AK34W_873_v1.0.fa.csv	571	Chr04	28778000	28789999	64.2	166	CATTTTCTTTGTGTGATTCATCAGAAGTCCGTTTTCCCTATTTTCGGCCAGTAGACCAGTTTCGGATCTTCATTTGGGATCTCTTCTAGGGAATGAGATACAAGTAATAGAGGCTTCTCATTGTAGTATTATGAGTCCCAGATGACTATTTCAAGCCTATTTACTC	66	11999	Chr04		CATTTTCTTTGTGTGATTCATCAGAAGTCCGTTTTCCCTATTTTCGGCCAGTAGACCAGTTTCGGATCTTCATTTGGGATCTCTTCTAGGGAATGAGATACAAGTAATAGAGGCTTCTCATTGTAGTATTATGAGTCCCAGATGACTATTTCAAGCCTATTTACTC	66	5001	-32001	TRUE	FALSE	FALSE	5001	TRUE	2	18	22	FALSE	55.6618	996	AK34W	2.8784e+07	29349000	30149999	19349000	40149999
Summary.of.repetitive.regions.Tarvensevar_AK34W_873_v1.0.fa.csv	572	Chr04	28822000	28829999	59.4625	166	CATTTTCTTTGTGTGATTCATCAGAAGTCCGTTTTCCCCATTTTCGGCCAGTAGACCAGTTTCGGATCTTCATTTGGGATCTCTTCTAGGGAATGAGATACAAGTAATAGAGGCTTCTCATTGTAGTATTATGAGTCCCAGATGACTATTTCAAGCCTATTTACTC	44	7999	Chr04		CATTTTCTTTGTGTGATTCATCAGAAGTCCGTTTTCCCCATTTTCGGCCAGTAGACCAGTTTCGGATCTTCATTTGGGATCTCTTCTAGGGAATGAGATACAAGTAATAGAGGCTTCTCATTGTAGTATTATGAGTCCCAGATGACTATTTCAAGCCTATTTACTC	44	32001	-11001	TRUE	FALSE	FALSE	32001	TRUE	2	18	22	FALSE	55.6618	996	AK34W	2.8826e+07	29349000	30149999	19349000	40149999
Summary.of.repetitive.regions.Tarvensevar_AK34W_873_v1.0.fa.csv	573	Chr04	28841000	28846999	50.9167	166	CATTTTCTTTGTGTGATTCATCAGAAGTCCGTTTTCCCCATTTTCGGCCAGTAGACCAGTTTCGGATCTTCATTTGGGATCTCTTCTAGGGAATGAGATACAAGTAATAGAGGCTTCTCATTGTAGTATTATGAGTCCCAGATGACTATTTCAAGCCTATTTACTC	32	5999	Chr04		CATTTTCTTTGTGTGATTCATCAGAAGTCCGTTTTCCCCATTTTCGGCCAGTAGACCAGTTTCGGATCTTCATTTGGGATCTCTTCTAGGGAATGAGATACAAGTAATAGAGGCTTCTCATTGTAGTATTATGAGTCCCAGATGACTATTTCAAGCCTATTTACTC	31	11001	-5001	TRUE	FALSE	FALSE	11001	TRUE	2	18	22	FALSE	55.6618	996	AK34W	2.8844e+07	29349000	30149999	19349000	40149999
Summary.of.repetitive.regions.Tarvensevar_AK34W_873_v1.0.fa.csv	574	Chr04	28852000	28857999	57.75	166	CATTTTCTTTGTGTGATTCATCAGAAGTCCGTTTTCCCCATTTTCGGCCAGTAGACCAGTTTCGGATCTTCATTTGGGATCTCTTCTAGGGAATGAGATACAAGTAATAGAGGCTTCTCATTGTAGTATTATGAGTCCCAGATGACTATTTCAAGCCTATTTACTC	34	5999	Chr04		CATTTTCTTTGTGTGATTCATCAGAAGTCCGTTTTCCCCATTTTCGGCCAGTAGACCAGTTTCGGATCTTCATTTGGGATCTCTTCTAGGGAATGAGATACAAGTAATAGAGGCTTCTCATTGTAGTATTATGAGTCCCAGATGACTATTTCAAGCCTATTTACTC	34	5001	-12001	TRUE	FALSE	FALSE	5001	TRUE	2	18	22	FALSE	55.6618	996	AK34W	2.8855e+07	29349000	30149999	19349000	40149999
Summary.of.repetitive.regions.Tarvensevar_AK34W_873_v1.0.fa.csv	575	Chr04	28870000	28873999	49.675	166	CATTTTCTTTGTGTGATTCATCAGAAGTCCGTTTTCCCCATTTTCGGCCAGTAGACCAGTTTCGGATCTTCATTTGGGATCTCTTCTAGGGAATGAGATACAAGTAATAGAGGCTTCTCATTGTAGTATTATGAGTCCCAGATGACTATTTCAAGCCTATTTACTC	21	3999	Chr04		CATTTTCTTTGTGTGATTCATCAGAAGTCCGTTTTCCCCATTTTCGGCCAGTAGACCAGTTTCGGATCTTCATTTGGGATCTCTTCTAGGGAATGAGATACAAGTAATAGAGGCTTCTCATTGTAGTATTATGAGTCCCAGATGACTATTTCAAGCCTATTTACTC	20	12001	-20001	TRUE	FALSE	FALSE	12001	TRUE	2	18	22	FALSE	55.6618	996	AK34W	2.8872e+07	29349000	30149999	19349000	40149999
Summary.of.repetitive.regions.Tarvensevar_AK34W_873_v1.0.fa.csv	576	Chr04	28894000	28911999	62.9778	166	CATTTTCTTTGTGTGATTCATCAGAAGTCCGTTTTCCCCATTTTCGGCCAGTAGACCAGTTTCGGATCTTCATTTGGGATCTCTTCTAGGGAATGAGATACAAGTAAATAGAGGCTTCTCATTGTAGTATTATGAGTCCCAGATGACTATTTCAGCCTATTTACTC	108	17999	Chr04		CATTTTCTTTGTGTGATTCATCAGAAGTCCGTTTTCCCCATTTTCGGCCAGTAGACCAGTTTCGGATCTTCATTTGGGATCTCTTCTAGGGAATGAGATACAAGTAATAGAGGCTTCTCATTGTAGTATTATGAGTCCCAGATGACTATTTCAAGCCTATTTACTC	108	20001	-5001	TRUE	FALSE	FALSE	20001	TRUE	2	18	22	FALSE	55.6618	996	AK34W	2.8903e+07	29349000	30149999	19349000	40149999
Summary.of.repetitive.regions.Tarvensevar_AK34W_873_v1.0.fa.csv	577	Chr04	28917000	28947999	60.3548	166	CATTTTCTTTGTGTGATTCATCAGAAGTCCGTTTTCCCCATTTTCGGCCAGTAGACCAGTTTCGGATCTTCATTTGGGATCTCTTCTAGGGAATGAGATACAAGTAATAGAGGCTTCTCATTGTAGTATTATGAGTCCCAGATGACTATTTCAAGCCTATTTACTC	180	30999	Chr04		CATTTTCTTTGTGTGATTCATCAGAAGTCCGTTTTCCCCATTTTCGGCCAGTAGACCAGTTTCGGATCTTCATTTGGGATCTCTTCTAGGGAATGAGATACAAGTAATAGAGGCTTCTCATTGTAGTATTATGAGTCCCAGATGACTATTTCAAGCCTATTTACTC	179	5001	-34001	TRUE	FALSE	FALSE	5001	TRUE	2	18	22	FALSE	55.6618	996	AK34W	2.89325e+07	29349000	30149999	19349000	40149999
Summary.of.repetitive.regions.Tarvensevar_AK34W_873_v1.0.fa.csv	578	Chr04	28982000	28985999	35.7	166	CATTTTCTTTGTGTGATTCATCAGAAGTCCGTTTTCCCCATTTTCGGCCAGTAGACCAGTTTCGGATCTTCATTTGGGATCTCTTCTAGGGAATGAGATACAAGTAATAGAGGCTTCTCATTGTAGTATTATGAGTCCCAGATGACTATTTCAAGCCTATTTACTC	18	3999	Chr04		CATTTTCTTTGTGTGATTCATCAGAAGTCCGTTTTCCCCATTTTCGGCCAGTAGACCAGTTTCGGATCTTCATTTGGGATCTCTTCTAGGGAATGAGATACAAGTAATAGAGGCTTCTCATTGTAGTATTATGAGTCCCAGATGACTATTTCAAGCCTATTTACTC	16	34001	-25001	TRUE	FALSE	FALSE	34001	TRUE	2	18	22	FALSE	55.6618	996	AK34W	2.8984e+07	29349000	30149999	19349000	40149999
Summary.of.repetitive.regions.Tarvensevar_AK34W_873_v1.0.fa.csv	579	Chr04	29011000	29019999	57.6889	166	CATTTTCTTTGTGTGATTCATCAAGAAGTCCGTTTTCCCTATTTTCGGCAGTAGACCAGTTTCGGATCTTCATTTGGGATCTCTTCTAGGGAATGAGATACAAGTAATATAGGCTTCTCATTGTAGTATTATGAGTCCCAGATGACTATTTCAAGCCTATTTACTC	46	8999	Chr04		CATTTTCTTTGTGTGATTCATCAGAAGTCCGTTTTCCCTATTTTCGGCCAGTAGACCAGTTTCGGATCTTCATTTGGGATCTCTTCTAGGGAATGAGATACAAGTAATAGAGGCTTCTCATTGTAGTATTATGAGTCCCAGATGACTATTTCAAGCCTATTTACTC	46	25001	-26001	TRUE	FALSE	FALSE	25001	TRUE	2	18	22	FALSE	55.6618	996	AK34W	2.90155e+07	29349000	30149999	19349000	40149999
Summary.of.repetitive.regions.Tarvensevar_AK34W_873_v1.0.fa.csv	580	Chr04	29046000	29070999	61.836	166	CATTTTCTTTGTGTGATTCATCAGAAGTCCGTTTTCCCCATTTTCGGCCAGTAGACCAGTTTCGGATCTTCATTTGGGATCTCTTCTAGGGAATGAGATACAAGTAATAGAGGCTTCTCATTGTAGTATTATGAGTCCCAGATGACTATTTCAAGCCTATTTACTC	148	24999	Chr04		CATTTTCTTTGTGTGATTCATCAGAAGTCCGTTTTCCCCATTTTCGGCCAGTAGACCAGTTTCGGATCTTCATTTGGGATCTCTTCTAGGGAATGAGATACAAGTAATAGAGGCTTCTCATTGTAGTATTATGAGTCCCAGATGACTATTTCAAGCCTATTTACTC	148	26001	-11001	TRUE	FALSE	FALSE	26001	TRUE	2	18	22	FALSE	55.6618	996	AK34W	2.90585e+07	29349000	30149999	19349000	40149999
Summary.of.repetitive.regions.Tarvensevar_AK34W_873_v1.0.fa.csv	581	Chr04	29082000	29088999	60.4429	166	CATTTTCTTTGTGTGATTCATCAGAAGTCCGTTTTCCCCATTTTCGGCCAGTAGACCAGTTTCGGATCTTCATTTGGGATCTCTTCTAGGGAATGAGATACAAGTAATAGAGGCTTCTCATTGTAGTATTATGAGTCCCAGATGACTATTTCAAGCCTATTTACTC	42	6999	Chr04		CATTTTCTTTGTGTGATTCATCAGAAGTCCGTTTTCCCCATTTTCGGCCAGTAGACCAGTTTCGGATCTTCATTTGGGATCTCTTCTAGGGAATGAGATACAAGTAATAGAGGCTTCTCATTGTAGTATTATGAGTCCCAGATGACTATTTCAAGCCTATTTACTC	42	11001	-41001	TRUE	FALSE	FALSE	11001	TRUE	2	18	22	FALSE	55.6618	996	AK34W	2.90855e+07	29349000	30149999	19349000	40149999
Summary.of.repetitive.regions.Tarvensevar_AK34W_873_v1.0.fa.csv	582	Chr04	29130000	29133999	47.425	166	CATTTTCTTTGTGTGATTCATCAGAAGTCCGTTTTCCCCATTTTCGGCCAGTAGACCAGTTTCGGATCTTCATTTGGGATCTCTTCTAGGGAATGAGATACAAGTAATAGAGGCTTCTCATTGTAGTATTATGAGTCCCAGATGACTATTTCAAGCCTATTTACTC	20	3999	Chr04		CATTTTCTTTGTGTGATTCATCAGAAGTCCGTTTTCCCCATTTTCGGCCAGTAGACCAGTTTCGGATCTTCATTTGGGATCTCTTCTAGGGAATGAGATACAAGTAATAGAGGCTTCTCATTGTAGTATTATGAGTCCCAGATGACTATTTCAAGCCTATTTACTC	20	41001	-37001	TRUE	FALSE	FALSE	41001	TRUE	2	18	22	FALSE	55.6618	996	AK34W	2.9132e+07	29349000	30149999	19349000	40149999
Summary.of.repetitive.regions.Tarvensevar_AK34W_873_v1.0.fa.csv	583	Chr04	29171000	29174999	57.75	166	CATTTTCTTTGTGTGATTCATCAGAAGTCCGTTTTCCCCATTTTCGGCCAGTAGACCAGTTTCGGATCTTCATTTGGGATCTCTTCTAGGGAATGAGATACAAGTAATAGAGGCTTCTCATTGTAGTATTATGAGTCCCAGATGACTATTTCAAGCCTATTTACTC	23	3999	Chr04		CATTTTCTTTGTGTGATTCATCAGAAGTCCGTTTTCCCCATTTTCGGCCAGTAGACCAGTTTCGGATCTTCATTTGGGATCTCTTCTAGGGAATGAGATACAAGTAATAGAGGCTTCTCATTGTAGTATTATGAGTCCCAGATGACTATTTCAAGCCTATTTACTC	22	37001	-5001	TRUE	FALSE	FALSE	37001	TRUE	2	18	22	FALSE	55.6618	996	AK34W	2.9173e+07	29349000	30149999	19349000	40149999
Summary.of.repetitive.regions.Tarvensevar_AK34W_873_v1.0.fa.csv	584	Chr04	29180000	29187999	52.4375	166	CATTTTCTTTGTGTGATTCATCAGAAGTCCGTTTTCCCCATTTTCGGCCAGTAGACCAGTTTCGGATCTTCATTTGGGATCTCTTCTAGGGAATGAGATACAAGTAATAGAGGCTTCTCATTGTAGTATTATGAGTCCCAGATGACTATTTCAAGCCTATTTACTC	40	7999	Chr04		CATTTTCTTTGTGTGATTCATCAGAAGTCCGTTTTCCCCATTTTCGGCCAGTAGACCAGTTTCGGATCTTCATTTGGGATCTCTTCTAGGGAATGAGATACAAGTAATAGAGGCTTCTCATTGTAGTATTATGAGTCCCAGATGACTATTTCAAGCCTATTTACTC	40	5001	-17001	TRUE	FALSE	FALSE	5001	TRUE	2	18	22	FALSE	55.6618	996	AK34W	2.9184e+07	29349000	30149999	19349000	40149999
Summary.of.repetitive.regions.Tarvensevar_AK34W_873_v1.0.fa.csv	585	Chr04	29205000	29213999	60.8667	166	CATTTCTTTGTGTGATTCATCAGAAGTCCGTTTTCCCCATTTTCGGCCAGTAGACCAGTTTCGGATCTTCATTTGGGATCTCTTCTAGGGAATGAGATACAAGTAATAAGAGGCTTCTCATTGTAGTATTATGAGTCCCAGATGACTATTTCAAGCCTATTTACTC	52	8999	Chr04		CATTTTCTTTGTGTGATTCATCAGAAGTCCGTTTTCCCCATTTTCGGCCAGTAGACCAGTTTCGGATCTTCATTTGGGATCTCTTCTAGGGAATGAGATACAAGTAATAGAGGCTTCTCATTGTAGTATTATGAGTCCCAGATGACTATTTCAAGCCTATTTACTC	52	17001	-135001	TRUE	FALSE	TRUE	17001	TRUE	2	18	22	FALSE	55.6618	996	AK34W	2.92095e+07	29349000	30149999	19349000	40149999
Summary.of.repetitive.regions.Tarvensevar_AK34W_873_v1.0.fa.csv	586	Chr04	29349000	29360999	61.9083	166	CATTTTCTTTGTGTGATTCATCAGAAGTCCGTTTTCCCCATTTTCGGCCAGTAGACCAGTTTCGGATCTTCATTTGGGATCTCTTCTAGGGAATGAGATACAAGTAATAGAGGCTTCTCATTGTAGTATTATGAGTCCCAGATGACTATTTCAAGCCTATTTACTC	70	11999	Chr04		CATTTTCTTTGTGTGATTCATCAGAAGTCCGTTTTCCCCATTTTCGGCCAGTAGACCAGTTTCGGATCTTCATTTGGGATCTCTTCTAGGGAATGAGATACAAGTAATAGAGGCTTCTCATTGTAGTATTATGAGTCCCAGATGACTATTTCAAGCCTATTTACTC	69	135001	-5001	TRUE	TRUE	FALSE	135001	FALSE	3	22	22	TRUE	58.3158	1793	AK34W	2.9355e+07	29349000	30149999	19349000	40149999
Summary.of.repetitive.regions.Tarvensevar_AK34W_873_v1.0.fa.csv	587	Chr04	29366000	29370999	60.46	166	CATTTTCTTTGTGTGATTCATCAGAAGTCCGTTTTCCCCATTTTCGGCCAGTAGACCAGTTTCGGATCTTCATTTGGGATCTCTTCTAGGGAATGAGATACAAGTAATAGAGGCTTCTCATTGTAGTATTATGAGTCCCAGATGACTATTTCAAGCCTATTTACTC	28	4999	Chr04		CATTTTCTTTGTGTGATTCATCAGAAGTCCGTTTTCCCCATTTTCGGCCAGTAGACCAGTTTCGGATCTTCATTTGGGATCTCTTCTAGGGAATGAGATACAAGTAATAGAGGCTTCTCATTGTAGTATTATGAGTCCCAGATGACTATTTCAAGCCTATTTACTC	28	5001	-50001	TRUE	FALSE	FALSE	5001	TRUE	3	22	22	TRUE	58.3158	1793	AK34W	2.93685e+07	29349000	30149999	19349000	40149999
Summary.of.repetitive.regions.Tarvensevar_AK34W_873_v1.0.fa.csv	588	Chr04	29421000	29424999	54.275	166	CATTTTCTTTGTGTGATTCATCAGAAGTCCGTTTTCCCCATTTTCGGCCAGTAGACCAGTTTCGGATCTTCATTTGGGATCTCTTCTAGGGAATGAGATACAAGTAATAGAGGCTTCTCATTGTAGTATTATGAGTCCCAGATGACTATTTCAAGCCTATTTACTC	20	3999	Chr04		CATTTTCTTTGTGTGATTCATCAGAAGTCCGTTTTCCCCATTTTCGGCCAGTAGACCAGTTTCGGATCTTCATTTGGGATCTCTTCTAGGGAATGAGATACAAGTAATAGAGGCTTCTCATTGTAGTATTATGAGTCCCAGATGACTATTTCAAGCCTATTTACTC	20	50001	-11001	TRUE	FALSE	FALSE	50001	TRUE	3	22	22	TRUE	58.3158	1793	AK34W	2.9423e+07	29349000	30149999	19349000	40149999
Summary.of.repetitive.regions.Tarvensevar_AK34W_873_v1.0.fa.csv	589	Chr04	29436000	29439999	53.375	166	CATTTTCTTTGTGTGATTCATCAGAAGTCCGTTTTCCCTATTTTCGGCCAGTAGACCAGTTTCGGATCTTCATTTGGGATCTCTTCTAGGGAATGAGATACAAGTAATAGAGGCTTCTCATTGTAGTATTATGAGTCCCAGATGACTATTTCAAGCCTATTTACTC	21	3999	Chr04		CATTTTCTTTGTGTGATTCATCAGAAGTCCGTTTTCCCTATTTTCGGCCAGTAGACCAGTTTCGGATCTTCATTTGGGATCTCTTCTAGGGAATGAGATACAAGTAATAGAGGCTTCTCATTGTAGTATTATGAGTCCCAGATGACTATTTCAAGCCTATTTACTC	21	11001	-10001	TRUE	FALSE	FALSE	11001	TRUE	3	22	22	TRUE	58.3158	1793	AK34W	2.9438e+07	29349000	30149999	19349000	40149999
Summary.of.repetitive.regions.Tarvensevar_AK34W_873_v1.0.fa.csv	590	Chr04	29450000	29464999	68.6067	166	CATTTTCTTTGTGTGATTCATCAGAAGTCCGTTTTCCCCATTTTCGGCCAGTAGACCAGTTTCGGATCTTCATTTGGGATCTCTTCTAGGGAATGAGATACAAGTAATAGAGGCTTCTCATTGTAGTATTATGAGTCCCAGATGACTATTTCAAGCCTATTTACTC	91	14999	Chr04		CATTTTCTTTGTGTGATTCATCAGAAGTCCGTTTTCCCCATTTTCGGCCAGTAGACCAGTTTCGGATCTTCATTTGGGATCTCTTCTAGGGAATGAGATACAAGTAATAGAGGCTTCTCATTGTAGTATTATGAGTCCCAGATGACTATTTCAAGCCTATTTACTC	91	10001	-12001	TRUE	FALSE	FALSE	10001	TRUE	3	22	22	TRUE	58.3158	1793	AK34W	2.94575e+07	29349000	30149999	19349000	40149999
Summary.of.repetitive.regions.Tarvensevar_AK34W_873_v1.0.fa.csv	591	Chr04	29477000	29481999	58.46	166	CATTTTCTTTGTGTGATTCATCAGAAGTCCGTTTTCCCCATTTTCGGCCAGTAGACCAGTTTCGGATCTTCATTTGGGATCTCTTCTAGGGAATGAGATACAAGTAATAGAGGCTTCTCATTGTAGTATTATGAGTCCCAGATGACTATTTCAAGCCTATTTACTC	27	4999	Chr04		CATTTTCTTTGTGTGATTCATCAGAAGTCCGTTTTCCCCATTTTCGGCCAGTAGACCAGTTTCGGATCTTCATTTGGGATCTCTTCTAGGGAATGAGATACAAGTAATAGAGGCTTCTCATTGTAGTATTATGAGTCCCAGATGACTATTTCAAGCCTATTTACTC	26	12001	-5001	TRUE	FALSE	FALSE	12001	TRUE	3	22	22	TRUE	58.3158	1793	AK34W	2.94795e+07	29349000	30149999	19349000	40149999
Summary.of.repetitive.regions.Tarvensevar_AK34W_873_v1.0.fa.csv	592	Chr04	29487000	29492999	59.05	166	CATTTTCTTTGTGTGATTCATCAGAAGTCCGTTTTCCCCATTTTCGGCCAGTAGACCAGTTTCGGATCTTCATTTGGGATCTCTTCTAGGGAATGAGATACAAGTAATAGAGGCTTCTCATTGTAGTATTATGAGTCCCAGATGACTATTTCAAGCCTATTTACTC	32	5999	Chr04		CATTTTCTTTGTGTGATTCATCAGAAGTCCGTTTTCCCCATTTTCGGCTAGTAGACCAGTTTCGGATCTTCATTTGGGATCTCTTCTAGGGAATGAGATACAAGTAATAGAGGCTTCTCATTGTAGTATTATGAGTCCCAGATGACTATTTCAAGCCTATTTACTC	31	5001	-38001	TRUE	FALSE	FALSE	5001	TRUE	3	22	22	TRUE	58.3158	1793	AK34W	2.949e+07	29349000	30149999	19349000	40149999
Summary.of.repetitive.regions.Tarvensevar_AK34W_873_v1.0.fa.csv	593	Chr04	29531000	29534999	55.6	166	CATTTTCTTTGTGTGATTCATCAGAAGTCCGTTTTCCCCATTTTCGGCTAGTAGACCAGTTTCGGATCTTCATTTGGGATCTCTTCTAGGGAATGAGATACAAGTAATAGATGCTTCTCATTGTAGTATTATGAGTCCCAGATGACTATTTCAAGCCTATTTACTC	20	3999	Chr04		CATTTTCTTTGTGTGATTCATCAGAAGTCCGTTTTCCCCATTTTCGGCCAGTAGACCAGTTTCGGATCTTCATTTGGGATCTCTTCTAGGGAATGAGATACAAGTAATAGATGCTTCTCATTGTAGTATTATGAGTCCCAGATGACTATTTCAAGCCTATTTACTC	21	38001	-45001	TRUE	FALSE	FALSE	38001	TRUE	3	22	22	TRUE	58.3158	1793	AK34W	2.9533e+07	29349000	30149999	19349000	40149999
Summary.of.repetitive.regions.Tarvensevar_AK34W_873_v1.0.fa.csv	594	Chr04	29580000	29594999	62.7333	166	CATTTTCTTTGTGTGATTCATCAGAAGTCCGTTTTCCCCATTTTCGGCCAGTAGACCAGTTTCGGATCTTCATTTGGGATCTCTTCTAGGGAATGAGATACAAGTAATAGAGGCTTCTCATTGTAGTATTATGAGTCCCAGATGACTATTTCAAGCCTATTTACTC	86	14999	Chr04		CATTTTCTTTGTGTGATTCATCAGAAGTCCGTTTTCCCCATTTTCGGCCAGTAGACCAGTTTCGGATCTTCATTTGGGATCTCTTCTAGGGAATGAGATACAAGTAATAGAGGCTTCTCATTGTAGTATTATGAGTCCCAGATGACTATTTCAAGCCTATTTACTC	86	45001	-78001	TRUE	FALSE	FALSE	45001	TRUE	3	22	22	TRUE	58.3158	1793	AK34W	2.95875e+07	29349000	30149999	19349000	40149999
Summary.of.repetitive.regions.Tarvensevar_AK34W_873_v1.0.fa.csv	595	Chr04	29673000	29676999	49.3	166	CATTTTCTTTGTGTGATTCATCAGAAGTCCGTTTTCCTATTTTCGGCCAGTAGACCAGTTTCGGATCTTCATTTGGGATCTCTTCTAGGGAATGAGATACAAGTAATAGAGGCTTCTCATTGTAGTATTATGAGTCCCAGATGACTATTTCAAAGCCTATTTACTC	20	3999	Chr04		CATTTTCTTTGTGTGATTCATCAGAAGTCCGTTTTCCCCATTTTCGGCCAGTAGACCAGTTTCGGATCTTCATTTGGGATCTCTTCTAGGGAATGAGATACAAGTAATAGAGGCTTCTCATTGTAGTATTATGAGTCCCAGATGACTATTTCAAGCCTATTTACTC	19	78001	-28001	TRUE	FALSE	FALSE	78001	TRUE	3	22	22	TRUE	58.3158	1793	AK34W	2.9675e+07	29349000	30149999	19349000	40149999
Summary.of.repetitive.regions.Tarvensevar_AK34W_873_v1.0.fa.csv	596	Chr04	29705000	29723999	59.9684	166	CATTTTCTTTGTGTGATTCATCAGAAGTCCGTTTTCCCTATTTTCGGCCAGTAGACCAGTTTCGGATCTTCATTTGGGATCTCTTCTAGGGAATGAGATACAAGTAATAGAGGCTTCTAAATGTAGTATTATGAGTCCCAGATGACTATTTCAAGCCTATTTACTC	106	18999	Chr04		CATTTTCTTTGTGTGATTCATCAGAAGTCCGTTTTCCCTATTTTCGGCCAGTAGACCAGTTTCGGATCTTCATTTGGGATCTCTTCTAGGGAATGAGATACAAGTAATAGAGGCTTCTAATTGTAGTATTATGAGTCCCAGATGACTATTTCAAGCCTATTTACTC	105	28001	-5001	TRUE	FALSE	FALSE	28001	TRUE	3	22	22	TRUE	58.3158	1793	AK34W	2.97145e+07	29349000	30149999	19349000	40149999
Summary.of.repetitive.regions.Tarvensevar_AK34W_873_v1.0.fa.csv	597	Chr04	29729000	29736999	51.6625	166	CATTTTCTTTTGTGTGATTCATCAGAAGTCCGTTTTCCTATTTTCGGCCAGTAGACCAGTTTCGGATCTTCATTTGGGATCTCTTCTAGGGAATGAGATACAAGTAATAGAGGCTTCTCATTGTAGTATTATGAGTCCCAGATGACTATTTCAAGCCTATTTACTC	38	7999	Chr04		CATTTTCTTTGTGTGATTCATCAGAAGTCCGTTTTCCCTATTTTCGGCCAGTAGACCAGTTTCGGATCTTCATTTGGGATCTCTTCTAGGGAATGAGATACAAGTAATAGAGGCTTCTCATTGTAGTATTATGAGTCCCAGATGACTATTTCAAGCCTATTTACTC	38	5001	-18001	TRUE	FALSE	FALSE	5001	TRUE	3	22	22	TRUE	58.3158	1793	AK34W	2.9733e+07	29349000	30149999	19349000	40149999
Summary.of.repetitive.regions.Tarvensevar_AK34W_873_v1.0.fa.csv	598	Chr04	29755000	29758999	36.175	166	CATTTTCTTTGTGTGATTCATCAGAAGTCCGTTTTCCCTATTTTCGGCCAGTAGACCAGTTTCGGATCTTCATTTGGGATCTCTTCTAGGGAATGAGATACAAGTAATAGAGGCTTCTCATTGTAGTATTATGAGTCCCAGATGACTATTTCAAGCCTATTTACTC	17	3999	Chr04		CATTTTCTTTGTGTGATTCATCAGAAGTCCGTTTTCCCTATTTTCGGCCAGTAGACCAGTTTCGGATCTTCATTTGGGATCTCTTCTAGGGAATGAGATACAAGTAATAGAGGCTTCTCATTGTAGTATTATGAGTCCCAGATGACTATTTCAAGCCTATTTACTC	17	18001	-5001	TRUE	FALSE	FALSE	18001	TRUE	3	22	22	TRUE	58.3158	1793	AK34W	2.9757e+07	29349000	30149999	19349000	40149999
Summary.of.repetitive.regions.Tarvensevar_AK34W_873_v1.0.fa.csv	599	Chr04	29764000	29778999	66.5933	166	CATTTTCTTTGTGTGATTCATCAGAAGTCCGTTTTCCTATTTTCGGGCCAGTAGACCAGTTTCGGATCTTCATTTGGGATCTCTTCTAGGGAATGAGATACAAGTAATAGAGGCTTCTAATTGTAGTATTATGAGTCCCAGATGACTATTTCAAGCCTATTTACTC	91	14999	Chr04		CATTTTCTTTGTGTGATTCATCAGAAGTCCGTTTTCCCTATTTTCGGCCAGTAGACCAGTTTCGGATCTTCATTTGGGATCTCTTCTAGGGAATGAGATACAAGTAATAGAGGCTTCTCATTGTAGTATTATGAGTCCCAGATGACTATTTCAAGCCTATTTACTC	91	5001	-21001	TRUE	FALSE	FALSE	5001	TRUE	3	22	22	TRUE	58.3158	1793	AK34W	2.97715e+07	29349000	30149999	19349000	40149999
Summary.of.repetitive.regions.Tarvensevar_AK34W_873_v1.0.fa.csv	600	Chr04	29800000	29804999	55.26	166	CATTTTCTTTGTGTGATTCATCAGAAGTCCGTTTTCCCCATTTTCGGCCAGTAGACCAGTTTCGGATCTTCATTTGGGATCTCTTCTAGGGAATGAGATACAAGTAATAGAGGCTTCTCATTGTAGTATTATGAGTCCCAGATGACTATTTCAAGCCTATTTACTC	26	4999	Chr04		CATTTTCTTTGTGTGATTCATCAGAAGTCCGTTTTCCCCATTTTCGGCCAGTAGACCAGTTTCGGATCTTCATTTGGGATCTCTTCTAGGGAATGAGATACAAGTAATAGAGGCTTCTCATTGTAGTATTATGAGTCCCAGATGACTATTTCAAGCCTATTTACTC	26	21001	-92001	TRUE	FALSE	FALSE	21001	TRUE	3	22	22	TRUE	58.3158	1793	AK34W	2.98025e+07	29349000	30149999	19349000	40149999
Summary.of.repetitive.regions.Tarvensevar_AK34W_873_v1.0.fa.csv	601	Chr04	29897000	29910999	74.7357	166	CATTTTCTTTGTGTGATTCATCAGAAGTCCGTTTTCCCCATTTTCGGCCAGTAGACCAATTTCGGATCTTCATTTGGGATCTCTTCTAGGGAATGAGATACAAGTAATAGAGGCTTCTAATTGTAGTATTATGAGTCCCAGATGACTATTTCAAGCCTATTTACTC	83	13999	Chr04		CATTTTCTTTGTGTGATTCATCAGAAGTCCGTTTTCCCCATTTTCGGCCAGTAGACCAATTTCGGATCTTCATTTGGGATCTCTTCTAGGGAATGAGATACAAGTAATAGAGGCTTCTAATTGTAGTATTATGAGTCCCAGATGACTATTTCAAGCCTATTTACTC	82	92001	-5001	TRUE	FALSE	FALSE	92001	TRUE	3	22	22	TRUE	58.3158	1793	AK34W	2.9904e+07	29349000	30149999	19349000	40149999
Summary.of.repetitive.regions.Tarvensevar_AK34W_873_v1.0.fa.csv	602	Chr04	29916000	29971999	68.7036	166	CATTTTCTTTGTGTGATTCATCAGAAGTCCGTTTTCCCCATTTTCGGCCAGTAGACCAGTTTCGGATCTTCATTTGGGATCTCTTCTAGGGAATGAGATACAAGTAATAGAGGCTTCTCATTGTAGTATTATGAGTCCCAGATGACTATTTCAAGCCTATTTACTC	327	55999	Chr04		CATTTTCTTTGTGTGATTCATCAGAAGTCCGTTTTCCCCATTTTCGGCCAGTAGACCAGTTTCGGATCTTCATTTGGGATCTCTTCTAGGGAATGAGATACAAGTAATAGAGGCTTCTAATTGTAGTATTATGAGTCCCAGATGACTATTTCAAGCCTATTTACTC	326	5001	-16001	TRUE	FALSE	FALSE	5001	TRUE	3	22	22	TRUE	58.3158	1793	AK34W	2.9944e+07	29349000	30149999	19349000	40149999
Summary.of.repetitive.regions.Tarvensevar_AK34W_873_v1.0.fa.csv	603	Chr04	29988000	29997999	60.07	166	CATTTTCTTTGTGTGATTCATCAGAAGTCCGTTTTCCCCATTTTCGGCCAGTAGACCAGTTTCGGATCTTCATTTGGGATCTCTTCTAGGGAATGAGATACAAGTAATAGAGGCTTCTCATTGTAGTATTATGAGTCCCAGATGACTATTTCAAGCCTATTTACTC	50	9999	Chr04		CATTTTCTTTGTGTGATTCATCAGAAGTCCGTTTTCCCCATTTTCGGCCAGTAGACCAGTTTCGGATCTTCATTTGGGATCTCTTCTAGGGAATGAGATACAAGTAATAGAGGCTTCTCATTGTAGTATTATGAGTCCCAGATGACTATTTCAAGCCTATTTACTC	50	16001	-31001	TRUE	FALSE	FALSE	16001	TRUE	3	22	22	TRUE	58.3158	1793	AK34W	2.9993e+07	29349000	30149999	19349000	40149999
Summary.of.repetitive.regions.Tarvensevar_AK34W_873_v1.0.fa.csv	604	Chr04	30029000	30039999	56.7273	166	CATTTTCTTTGTGTGATTCATCAGAAGTCCGTTTTCCCCATTTTCGGCTAGTAGACCAGTTTCGGATCTTCATTTGGGATCTCTTCTAGGGAATGAGATACAAGTAATAGAGGCTTCTCATTGTAGTATTATGAGTCCCAGATGACTATTTCAAGCCTATTTACTC	69	10999	Chr04		CATTTTCTTTGTGTGATTCATCAGAAGTCCGTTTTCCCCATTTTCGGCCAGTAGACCAGTTTCGGATCTTCATTTGGGATCTCTTCTAGGGAATGAGATACAAGTAATAGAGGCTTCTCATTGTAGTATTATGAGTCCCAGATGACTATTTCAAGCCTATTTACTC	63	31001	-5001	TRUE	FALSE	FALSE	31001	TRUE	3	22	22	TRUE	58.3158	1793	AK34W	3.00345e+07	29349000	30149999	19349000	40149999
Summary.of.repetitive.regions.Tarvensevar_AK34W_873_v1.0.fa.csv	605	Chr04	30045000	30074999	59.1833	166	CATTTTCTTTGTGTGATTCATCAGAAGTCCGTTTTCCCCATTTTCGGCCAGTAGACCAGTTTCGGATCTTCATTTGGGATCTCTTCTAGGGAATGAGATACAAGTAATAGAGGCTTCTCATTGTAGTATTATGAGTCCCAGATGACTATTTCAAGCCTATTTACTC	176	29999	Chr04		CATTTTCTTTGTGTGATTCATCAGAAGTCCGTTTTCCCCATTTTCGGCCAGTAGACCAGTTTCGGATCTTCATTTGGGATCTCTTCTAGGGAATGAGATACAAGTAATAGAGGCTTCTCATTGTAGTATTATGAGTCCCAGATGACTATTTCAAGCCTATTTACTC	176	5001	-5001	TRUE	FALSE	FALSE	5001	TRUE	3	22	22	TRUE	58.3158	1793	AK34W	3.006e+07	29349000	30149999	19349000	40149999
Summary.of.repetitive.regions.Tarvensevar_AK34W_873_v1.0.fa.csv	606	Chr04	30080000	30087999	47.9125	166	CATTTTCTTTGTGTGATTCATCAGAAGTCCGTTTTCCCCATTTTCGGCCAGTAGACCAGTTTCGGATCTTCATTTGGGGATCTCTTCTAGGGAATGAGATACAAGTAATAGAGGCTTCTCATTGTAGTATTATGAGTCCAGATGACTATTTCAAGCCTATTTACTC	43	7999	Chr04		CATTTTCTTTGTGTGATTCATCAGAAGTCCGTTTTCCCCATTTTCGGCCAGTAGACCAGTTTCGGATCTTCATTTGGGATCTCTTCTAGGGAATGAGATACAAGTAATAGAGGCTTCTCATTGTAGTATTATGAGTCCCAGATGACTATTTCAAGCCTATTTACTC	42	5001	-5001	TRUE	FALSE	FALSE	5001	TRUE	3	22	22	TRUE	58.3158	1793	AK34W	3.0084e+07	29349000	30149999	19349000	40149999
Summary.of.repetitive.regions.Tarvensevar_AK34W_873_v1.0.fa.csv	607	Chr04	30093000	30149999	62.1877	166	CATTTTCTTTGTGTGATTCATCAGAAGTCCGTTTTCCCCATTTTCGGCTAGTAGACCAGTTTCGGATCTTCATTTGGGATCTCTTCTAGGGAATGAGATACAAGTAATAGAGGCTTCTCATTGTAGTATTATGAGTCCCAGATGACTATTTCAAGCCTATTTACTC	352	56999	Chr04		CATTTTCTTTGTGTGATTCATCAGAAGTCCGTTTTCCCCATTTTCGGCTAGTAGACCAGTTTCGGATCTTCATTTGGGATCTCTTCTAGGGAATGAGATACAAGTAATAGAGGCTTCTCATTGTAGTATTATGAGTCCCAGATGACTATTTCAAGCCTATTTACTC	335	5001	-5719001	TRUE	FALSE	TRUE	5001	TRUE	3	22	22	TRUE	58.3158	1793	AK34W	3.01215e+07	29349000	30149999	19349000	40149999
Summary.of.repetitive.regions.Tarvensevar_AK34W_873_v1.0.fa.csv	608	Chr04	35869000	35903999	41.0229	166	AAGTCCGTTTTCCCCATTTTCGGCTAGTAGACCAGTTTCGGATCTTCATTTGGGATCTCTTCTAGGGATGAGATACAAGTAATAGAGGGCTTCTCATTGTACTATTATGAGTCACAGATGACTATTTCAAGCCTATTTACTCCATTTTCTTTGTATGATTCATCAG	211	34999	Chr04		AAGTCCGTTTTCCCCATTTTCGGCTAGTAGACCAGTTTCGGATCTTCATTTGGGATCTCTTCTAGGGAATGAGATACAAGTAATAGAGGCTTCTCATTGTACTATTATGAGTCACAGATGACTATTTCAAGCCTATTTACTCCATTTTCTTTGTATGATTCATCAG	211	5719001					5719001	FALSE	4	1	22	FALSE	41.0229	211	AK34W	3.58865e+07	29349000	30149999	19349000	40149999
Summary.of.repetitive.regions.Tarvensevar_AK34W_873_v1.0.fa.csv	706	Chr05	25890000	25902999	43.1308	166	CAGTTTCGGATCTTCATTTGGGATCTCTTCTAGGGAATGAGATACAAGTAATAGAGGCTTCTCATTGTACTATTATGAGTCCCAGATGACTATTTCAAGCCTATTTACTCCATTTTCTTTGTATGATTCATCAGAAGTCCGTTTTCCCCATTTTCGGCCAATAGAC	78	12999	Chr05		CAGTTTCGGATCTTCATTTGGGATCTCTTCTAGGGAATGAGATACAAGTAATAGAGGCTTCTCATTGTACTATTATGAGTCCCAGATGACTATTTCAAGCCTATTTACTCCATTTTCTTTGTATGATTCATCAGAAGTCCGTTTTCCCCATTTTTGGCCAATAGAC	78		-7001	TRUE	TRUE	FALSE	0	TRUE	0	12	51	FALSE	43.8336	2671	AK34W	2.58965e+07	32130679	33003999	22130679	43003999
Summary.of.repetitive.regions.Tarvensevar_AK34W_873_v1.0.fa.csv	707	Chr05	25910000	25913999	30.475	166	CATTTTCTTTGTATGATTCATTCAGAAGTCCGTTTTCCCATTTTCGGCCAGTAGACCAGTTTCGGATCTTCATTTGGGATCTCTTCTAGGGAATGAGATACAAGTAATAGAGGCTTCTCATTGTACTATTATGAGTCCCAGATGACTATTTCAAGCCTATTTACTC	15	3999	Chr05		CATTTTCTTTGTATGATTCATCAGAAGTCCGTTTTCCCCATTTTCGGCCAGTAGACCAGTTTCGGATCTTCATTTGGGATCTCTTCTAGGGAATGAGATACAAGTAATAGAGGCTTCTCATTGTACTATTATGAGTCCCAGATGACTATTTCAAGCCTATTTACTC	15	7001	-14001	TRUE	FALSE	FALSE	7001	TRUE	0	12	51	FALSE	43.8336	2671	AK34W	2.5912e+07	32130679	33003999	22130679	43003999
Summary.of.repetitive.regions.Tarvensevar_AK34W_873_v1.0.fa.csv	708	Chr05	25928000	25936999	42.1333	166	CATTTTCTTTGTATGATTCATCAGAAGTCCGTTTTCCCAATTTTCGGCTATTAGACCAGTTTCGGATCTTCATTTGGGATCTCTTCTAGGGAATGAGATACAAGTAATAGAGGCTTCTCATTGTACTATTATGAGTCCCAGATGACCATTTCAAGCCTATTTACTC	49	8999	Chr05		CATTTTCTTTGTATGATTCATCAGAAGTCCGTTTTCCCAATTTTCGGCTATTAGACCAGTTTCGGATCTTCATTTGGGATCTCTTCTAGGGAATGAGATACAAGTAATAGAGGCTTCTCATTGTACTATTATGAGTCCCAGATGACCATTTCAAGCCTATTTACTC	48	14001	-5001	TRUE	FALSE	FALSE	14001	TRUE	0	12	51	FALSE	43.8336	2671	AK34W	2.59325e+07	32130679	33003999	22130679	43003999
Summary.of.repetitive.regions.Tarvensevar_AK34W_873_v1.0.fa.csv	709	Chr05	25942000	25948999	28.6429	166	CATTTTCTTTGTATGATTCATCAGAAGTCCGTTTTCCCAATTTTCGGCTAGTAGACCTTCATCTTCATTTGGGATCTCTTCTAGGGAAAGGGAATGAGATACAAGTAATAGAGGTTCTCATTGTACTATTATGAGTCCCAGATGACTATTTCAAGCCTATTTACTC	31	6999	Chr05		CATTTTCTTTGTATGATTCATCAGAAGTCCGTTTTCCCAATTTTCGGCTATTAGACCAGTTTCGGATCTTCATTTGGGATCTCTTCTAGGGAATGAGATACAAGTAATAGAGGCTTCTCATTGTACTATTATGAGTCCCAGATGACTATTTCAAGCCTATTTACTC	31	5001	-7001	TRUE	FALSE	FALSE	5001	TRUE	0	12	51	FALSE	43.8336	2671	AK34W	2.59455e+07	32130679	33003999	22130679	43003999
Summary.of.repetitive.regions.Tarvensevar_AK34W_873_v1.0.fa.csv	710	Chr05	25956000	25990999	51.4686	166	CAGTTTCGGATCTTCATTTGGGATCTCTTCTAGGGAATGAGATACAAGTAATAGAGGCTTCTCATTGTACTATTATGAGTCCCAGATGACTATTTCAAGCCTATTTACTCCATTTTCTTTGTATGATTCATCAGAAGTCCGTTTTCCCAATTTTCGGCCAATAGAC	210	34999	Chr05		CAGTTTCGGATCTTCATTTGGGATCTCTTCTAGGGAATGAGATACAAGTAATAGAGGCTTCTCATTGTACTATTATGAGTCCCAGATGACTATTTCAAGCCTATTTACTCCATTTTCTTTGTATGATTCATCAGAAGTCCGTTTTCCCAATTTTCGGCCAATAGAC	209	7001	-1001	TRUE	FALSE	FALSE	7001	TRUE	0	12	51	FALSE	43.8336	2671	AK34W	2.59735e+07	32130679	33003999	22130679	43003999
Summary.of.repetitive.regions.Tarvensevar_AK34W_873_v1.0.fa.csv	711	Chr05	25992000	26086999	46.4158	166	CAGTTTCGGATCTTCATTTGGGATCTCTTCTAGGGAATGAGATACAAGTAATAGAGGCTTCTCATTGTACTATTATGAGTCCCAGATGACCATTTCAAGCCTATTTACTCCATTTTCTTTGTATGATTCATCAGAAGTCCGTTTTCCCAATTTTCGGCCAATAGAC	572	94999	Chr05		CAGTTTCGGATCTTCATTTGGGATCTCTTCTAGGGAATGAGATACAAGTAATAGAGGCTTCTCATTGTACTATTATGAGTCCCAGATGACCATTTCAAGCCTATTTACTCCATTTTCTTTGTATGATTCATCAGAAGTCCGTTTTCCCAATTTTCGGCCAATAGAC	572	1001	-51001	TRUE	FALSE	FALSE	1001	TRUE	0	12	51	FALSE	43.8336	2671	AK34W	2.60395e+07	32130679	33003999	22130679	43003999
Summary.of.repetitive.regions.Tarvensevar_AK34W_873_v1.0.fa.csv	712	Chr05	26138000	26147999	47.02	166	CATTTTCTTTGTATGATTCATCAGAAGTCCGTTTTCCCCATTTTCGGCCAATAGACCAGTTTCGGATCTTCATTTGGGATCTCTTCTAGGGAATGAGATACAAGTAATAGAGGCTTCTCATTGTACTATTATGAGCCCCAGATGACTATTTCAAGCCTATTTACTC	61	9999	Chr05		CATTTTCTTTGTATGATTCATCAGAAGTCCGTTTTCCCCATTTTCGGCCAATAGACCAGTTTCGGATCTTCATTTGGGATCTCTTCTAGGGAATGAGATACAAGTAATAGAGGCTTCTCATTGTACTATTATGAGTCCCAGATGACTATTTCAAGCCTATTTACTC	61	51001	-7001	TRUE	FALSE	FALSE	51001	TRUE	0	12	51	FALSE	43.8336	2671	AK34W	2.6143e+07	32130679	33003999	22130679	43003999
Summary.of.repetitive.regions.Tarvensevar_AK34W_873_v1.0.fa.csv	713	Chr05	26155000	26161999	47.1286	166	CATTTTCTTTGTATGATTCATTGATTCATCGTTTTTCCAATTTTCATTTATTAGACCAGTTTCGGATCTTCATTTGGGATCTCTTCTAGGGAATGAGATACAAGTAATAGAGGCTTCTCATTGTACTATTATGAGTCCCAGATGACTATTTCAAGCCTATTTACTC	39	6999	Chr05		CATTTTCTTTGTATGATTCATCAGAAGTCCGTTTTTCCAATTTTCATTTATTAGACCAGTTTCGGATCTTCATTTGGGATCTCTTCTAGGGAATGAGATACAAGTAATAGAGGCTTCTCATTGTACTATTATGAGTCCCAGATGACTATTTCAAGCCTATTTACTC	40	7001	-7001	TRUE	FALSE	FALSE	7001	TRUE	0	12	51	FALSE	43.8336	2671	AK34W	2.61585e+07	32130679	33003999	22130679	43003999
Summary.of.repetitive.regions.Tarvensevar_AK34W_873_v1.0.fa.csv	714	Chr05	26169000	26184999	46.4312	166	CATTTTCTTTGTATGATTCATCAGAAGTCCGTTTTCCCAATTTTCGGTCATTAGACCAGTTTCGGATCTGGGATCTCTTCTAGGGAATGAGATACAAGTAATAGAGGCTTAGAGGCTTCTCATTGTACTATTATGAGTCCCAGATGACTTTCAAGCCTATTTACTC	93	15999	Chr05		CATTTTCTTTGTATGATTCATCAGAAGTCCGTTTTCCCAATTTTCGGTCATTAGACCAGTTTCGGATCTTCATTTGGGATCTCTTCTAGGGAATGAGATACAAGTAATAGAGGCTTCTCATTGTACTATTATGAGTCCCAGATGACTATTTCAAGCCTATTTACTC	94	7001	-3001	TRUE	FALSE	FALSE	7001	TRUE	0	12	51	FALSE	43.8336	2671	AK34W	2.6177e+07	32130679	33003999	22130679	43003999
Summary.of.repetitive.regions.Tarvensevar_AK34W_873_v1.0.fa.csv	715	Chr05	26188000	26297999	47.1527	166	AAGTCCGTTTTCCCATTTTCTTTCGGATCATTTGCAGTTTCGGCTTCATTTGGGATCTCTTCTAGGGAATGAGATACAAGTAATAGAGGCTTCTCATTGTACTATTATGAGTCCCAGATGACCATTTCAAGCCTATTTACTCCATTTTCTTTGTATGATTCATCAG	598	109999	Chr05		AAGTCCGTTTTCCCCATTTTCGGCCAATAGACCAGTTTCGGATCTTCATTTGGGATCTCTTCTAGGGAATGAGATACAAGTAATAGAGGCTTCTCATTGTACTATTATGAGTCCCAGATGACTATTTCAAGCCTATTTACTCCATTTTCTTTGTATGATTCATCAG	649	3001	-11001	TRUE	FALSE	FALSE	3001	TRUE	0	12	51	FALSE	43.8336	2671	AK34W	2.6243e+07	32130679	33003999	22130679	43003999
Summary.of.repetitive.regions.Tarvensevar_AK34W_873_v1.0.fa.csv	716	Chr05	26309000	26362999	50.1667	166	CAGTTTCGGATCTTCATTTGGGATCTCTTCTAGGGAATGAGATACAAGTAATAGAGGCTTCTCATTGTACTATTATGAGTCCCAGATGACTATTTCAAGCCTATTTACTCCATTTTCTTTGTATGATTCATCAGAAGTCCGTTTTCCCCATTTTCGGCCAATAGAC	323	53999	Chr05		CAGTTTCGGATCTTCATTTGGGATCTCTTCTAGGGAATGAGATACAAGTAATAGAGGCTTCTCATTGTACTATTATGAGTCCCAGATGACTATTTCAAGCCTATTTACTCCATTTTCTTTGTATGATTCATCAGAAGTCCGTTTTCCCCATTTTCGGCCAATAGAC	326	11001	-3001	TRUE	FALSE	FALSE	11001	TRUE	0	12	51	FALSE	43.8336	2671	AK34W	2.6336e+07	32130679	33003999	22130679	43003999
Summary.of.repetitive.regions.Tarvensevar_AK34W_873_v1.0.fa.csv	717	Chr05	26366000	26463999	45.8378	166	CATTTTCTTTGTATGATTCATCAGAAGTCCGTTTTTCCAATTTTCAGCTATTAGACCAGTTTCGGATCTTCATTTGGGATCTCTTCTAGGGAATGAGATACAAGTAATAGAGGCTTCTCATTGTACTATTATGAGTCCCAGATGACCATTTCAAGCCTATTTACTC	602	97999	Chr05		CATTTTCTTTGTATGATTCATCAGAAGTCCGTTTTCCCCATTTTCAGCCAGTAGACCAGTTTCGGATCTTCATTTGGGATCTCTTCTAGGGAATGAGATACAAGTAATAGAGGCTTCTCATTGTACTATTATGAGTCCCAGATGACCATTTCAAGCCTATTTACTC	604	3001	-1428001	TRUE	FALSE	TRUE	3001	TRUE	0	12	51	FALSE	43.8336	2671	AK34W	2.6415e+07	32130679	33003999	22130679	43003999
Summary.of.repetitive.regions.Tarvensevar_AK34W_873_v1.0.fa.csv	718	Chr05	26706000	26789999	77.1857	73	TCGAGGGACATGTTCGGATGGGATAACATCTCTCGATGATAGCCGAGGGACATGTACCGCGGTAAGGCAATGA	1149	83999	Chr05		TCGAGGGACATGTTCGGATGGGATAACATCTCTCGATGATAGCCGAGGGACATGTACCGCGGTAAGGCAATGA	1146		-31001	TRUE	TRUE	FALSE	0	TRUE	0	11	51	FALSE	68.5294	5838	AK34W	2.6748e+07	32130679	33003999	22130679	43003999
Summary.of.repetitive.regions.Tarvensevar_AK34W_873_v1.0.fa.csv	719	Chr05	26821000	26850999	73.0533	73	TCGAGGGACATGTTCGGATGGGATAACATCTCTCGATGATAGCCGAGGGACATGTACCGCGGTAAGGCAATGA	407	29999	Chr05		TCGAGGGACATGTTCGGATGGGATAACATCTCTCGATGATAGCCGAGGGACATGTACCGCGGTAAGGCAATGA	406	31001	-7001	TRUE	FALSE	FALSE	31001	TRUE	0	11	51	FALSE	68.5294	5838	AK34W	2.6836e+07	32130679	33003999	22130679	43003999
Summary.of.repetitive.regions.Tarvensevar_AK34W_873_v1.0.fa.csv	720	Chr05	26858000	26863999	44.1667	73	TCGAGGGACATGTTCGGATGGGATAACATCTCTCGATGATAGCCGAGGGACATGTACCGCGGTAAGGCAATGA	51	5999	Chr05		TCGAGGGACATGTTCGGATGGGATAACATCTCTCGATGATAGCCGAGGGACATGTACCGCGGTAAGGCAATGA	49	7001	-6001	TRUE	FALSE	FALSE	7001	TRUE	0	11	51	FALSE	68.5294	5838	AK34W	2.6861e+07	32130679	33003999	22130679	43003999
Summary.of.repetitive.regions.Tarvensevar_AK34W_873_v1.0.fa.csv	878	Chr05	26870000	26874979	50.2273	73	TCGAGGGACATGTTCGGATGGGATAACATCTCTCGATGATAGCCGAGGGACATGTACCGCGGTAAGGCAATGA	59	4979	Chr05		TCGAGGGACATGTTCGGATGGGATAACATCTCTCGATGATAGCCGAGGGACATGTACCGCGGTAAGGCAATGA	58	6001	-76021	TRUE	FALSE	FALSE	6001	TRUE	0	11	51	FALSE	68.5294	5838	AK34W	2.68725e+07	32130679	33003999	22130679	43003999
Summary.of.repetitive.regions.Tarvensevar_AK34W_873_v1.0.fa.csv	721	Chr05	26951000	27003999	80.0906	73	TCGAGGGACATGTTCGGATGGGATAACATCTCTCGATGATAGCCGAGGGACATGTACCGCGGTAAGGCAATGA	728	52999	Chr05		TCGAGGGACATGTTCGGATGGGATAACATCCCTCGATGATAGCCGAGGGACATGTACCGCGGTAAGGCAATGA	725	76021	-1001	TRUE	FALSE	FALSE	76021	TRUE	0	11	51	FALSE	68.5294	5838	AK34W	2.69775e+07	32130679	33003999	22130679	43003999
Summary.of.repetitive.regions.Tarvensevar_AK34W_873_v1.0.fa.csv	722	Chr05	27005000	27049999	79.0133	73	TCGAGGGACATGTTCGGATGGGATAACATCTCTCGATGATAGCCGAGGGACATGTACCGCGGTAAGGCAATGA	599	44999	Chr05		TCGAGGGACATGTTCGGATGGGATAACATCTCTCGATGATAGCCGAGGGACATGTACCGCGGTAAGGCAATGA	592	1001	-6001	TRUE	FALSE	FALSE	1001	TRUE	0	11	51	FALSE	68.5294	5838	AK34W	2.70275e+07	32130679	33003999	22130679	43003999
Summary.of.repetitive.regions.Tarvensevar_AK34W_873_v1.0.fa.csv	723	Chr05	27056000	27104999	75.8163	73	TCGAGGGACATGTTCGGATGGGATAACATCTCTCGATGATAGCCGAGGGACATGTACCGCGGTAAGGCAATGA	664	48999	Chr05		TCGAGGGACATGTTCGGATGGGATAACATCTCTCGATGATAGCCGAGGGACATGTACCGCGGTAAGGCAATGA	664	6001	-5277	TRUE	FALSE	FALSE	6001	TRUE	0	11	51	FALSE	68.5294	5838	AK34W	2.70805e+07	32130679	33003999	22130679	43003999
Summary.of.repetitive.regions.Tarvensevar_AK34W_873_v1.0.fa.csv	881	Chr05	27110276	27189999	73.8301	73	TCGAGGGACATGTTCGGATGGGATAACATCTCTCGATGATAGCCGAGGGACATGTACCGCGGTAAGGCAATGA	0	79723	Chr05		TCGAGGGACATGTTCGGATGGGATAACATCTCTCGATGATAGCCGAGGGACATGTACCGCGGTAAGGCAATGA	1098	5277	-33001	TRUE	FALSE	FALSE	5277	TRUE	0	11	51	FALSE	68.5294	5838	AK34W	2.71501e+07	32130679	33003999	22130679	43003999
Summary.of.repetitive.regions.Tarvensevar_AK34W_873_v1.0.fa.csv	724	Chr05	27223000	27352999	76.9031	73	TCGAGGGACATGTTCGGATGGGATAACATCTCTCGATGATAGCCGAGGGACATGTACCGCGGTAAGGCAATGA	1759	129999	Chr05		TCGAGGGACATGTTCGGATGGGATAACATCTCTCGATGATAGCCGAGGGACATGTACCGCGGTAAGGCAATGA	1759	33001	-66001	TRUE	FALSE	FALSE	33001	TRUE	0	11	51	FALSE	68.5294	5838	AK34W	2.7288e+07	32130679	33003999	22130679	43003999
Summary.of.repetitive.regions.Tarvensevar_AK34W_873_v1.0.fa.csv	725	Chr05	27419000	27432999	55.1143	73	TCGAGGGACATGTTCGGATGGGATAACATCTCTCGATGATAGCCGAGGGACATGTACCGCGGTAAGGCAATGA	133	13999	Chr05		TCGAGGGACATGTTCGGATGGGATAACATCTCTCGATGATAGCCGAGGGACATGTACCGCGGTAAGGCAATGA	134	66001	-55001	TRUE	FALSE	FALSE	66001	TRUE	0	11	51	FALSE	68.5294	5838	AK34W	2.7426e+07	32130679	33003999	22130679	43003999
Summary.of.repetitive.regions.Tarvensevar_AK34W_873_v1.0.fa.csv	726	Chr05	27488000	27509999	68.4227	73	TCGAGGGACATGTTCGGATGGGATAACATCTCTCGATGATAGCCGAGGGACATGTACCGCGGTAAGGCAATGA	289	21999	Chr05		TCGAGGGACATGTTCGGATGGGATAACATCTCTCGATGATAGCCGAGGGACATGTACCGCGGTAAGGCAATGA	276	55001	-132001	TRUE	FALSE	TRUE	55001	TRUE	0	11	51	FALSE	68.5294	5838	AK34W	2.7499e+07	32130679	33003999	22130679	43003999
Summary.of.repetitive.regions.Tarvensevar_AK34W_873_v1.0.fa.csv	727	Chr05	27642000	27659999	75.7778	73	TCGAGGGACATGTTCGGATGGGATAACATCTCTCGATGATAGCCGAGGGACATGTACCGCGGTAAGGCAATGA	238	17999	Chr05		TCGAGGGACATGTTCGGATGGGATAACATCTCTCGATGATAGCCGAGGGACATGTACCGCGGTAAGGCAATGA	238	132001	-2860001	FALSE	FALSE	FALSE	132001	FALSE	1	1	51	FALSE	75.7778	238	AK34W	2.7651e+07	32130679	33003999	22130679	43003999
Summary.of.repetitive.regions.Tarvensevar_AK34W_873_v1.0.fa.csv	728	Chr05	27892000	27898999	57.2	166	CAGTTTCGGATCTTCATTTGGGATCTCTTCTAGGGAATGAGATACAAGTAACAGAGGCTTCTCATTGTACTATTATGAGTCTGAGATGACTATTTCAAGCCTATTTACTCCATTTTCTTTGTATGATTCATCAGAAGTCCCTTTTCCCCATTTTCGGCCAATAGAC	39	6999	Chr05		CAGTTTCGGATCTTCATTTGGGATCTCTTCTAGGGAATGAGATACAAGTAACAGAGGCTTCTCATTGTACTATTATGAGTCTGAGATGACTATTTCAAGCCTATTTACTCCATTTTCTTTGTATGATTCATCAGAAGTCCCTTTTCCCCATTTTCGGCCAATAGAC	38	1428001	-5001	TRUE	TRUE	FALSE	1428001	FALSE	1	2	51	FALSE	56.0083	108	AK34W	2.78955e+07	32130679	33003999	22130679	43003999
Summary.of.repetitive.regions.Tarvensevar_AK34W_873_v1.0.fa.csv	729	Chr05	27904000	27915999	54.8167	166	CAGTTTCGGATCTTCATTTGGGATCTCTTCTAGGGAATGAGATACAAGTAATAGAGGCTTCTCATTGTACTATTATGAGTCTGAGATGACTATTTCAAGCCTATTTACTCCATTTTCTTTGTATGATTCATCAGAAGTCCCTTTTCCCCATTTTCGGCCAATAGAC	69	11999	Chr05		CAGTTTCGGATCTTCATTTGGGATCTCTTCTAGGGAATGAGATACAAGTAATAGAGGCTTCTCATTGTACTATTATGAGTCTGAGATGACTATTTCAAGCCTATTTACTCCATTTTCTTTGTATGATTCATCAGAAGTCCCTTTTCCCCATTTTCGGCCAATAGAC	68	5001	-100001	TRUE	FALSE	TRUE	5001	TRUE	1	2	51	FALSE	56.0083	108	AK34W	2.791e+07	32130679	33003999	22130679	43003999
Summary.of.repetitive.regions.Tarvensevar_AK34W_873_v1.0.fa.csv	730	Chr05	28016000	28019999	36.225	166	CATTTTCTTTGTATGATTCATCAGAAGTCCGTTTTCCCCATTTTCGGCCAGTAGACCAGTTTCAGATCTTCATTTGGGATCTCTTCTAGGGAATGAGATACAAGTAATAGAGGCTTCTCATTGTACTATTATGAGTCCCAGATGACCATTTCAAGCCTATTTACTC	19	3999	Chr05		CATTTTCTTTGTATGATTCATCAGAAGTCCGTTTTCCCCATTTTCGGCCAGTAGACCAGTTTCAGATCTTCATTTGGGATCTCTTCTAGGGAATGAGATACAAGTAATAGAGGCTTCTCATTGTACTATTATGAGTCCCAGATGACCATTTCAAGCCTATTTACTC	19	100001	-111001	FALSE	FALSE	FALSE	100001	FALSE	2	1	51	FALSE	36.225	19	AK34W	2.8018e+07	32130679	33003999	22130679	43003999
Summary.of.repetitive.regions.Tarvensevar_AK34W_873_v1.0.fa.csv	731	Chr05	28131000	28142999	36.65	166	CATTTTCTTTGTATGATTCATCAGAAGTCCGTTTTCCCCATTTTCGGCCAGTAGACCAGTTTCGGATCTTCATTTGGGATCTCTTCTAGGGAATGAGATACAAGTAATAGAGGCTTCTCATTGTACTATTATGAGTCCCAGATGACCATTTCAAGCCTATTTACTC	50	11999	Chr05		CATTTTCTTTGTATGATTCATCAGAAGTCCGTTTTCCCCATTTTCGGCCAGTAGACCAGTTTCGGATCTTCATTTGGGATCTCTTCTAGGGAATGAGATACAAGTAATAGAGGCTTCTCATTGTACTATTATGAGTCCCAGATGACCATTTCAAGCCTATTTACTC	50	111001	-8001	TRUE	TRUE	FALSE	111001	FALSE	3	14	51	FALSE	52.4941	642	AK34W	2.8137e+07	32130679	33003999	22130679	43003999
Summary.of.repetitive.regions.Tarvensevar_AK34W_873_v1.0.fa.csv	732	Chr05	28151000	28155999	43.3	166	CATTTTCTTTGTATGATTCATCAGAAGTCCGTTTTCCCCATTTTCGGCCAGTAGACCAGTTTCGGATCTTCATTTGGGATCTCTTCAGGGAATGAGATACAAGTAATAGAGGCTTCTCATTGTACTATTATGAGTCCCAGATGACCATTTCAAGCCTATTTACTCC	27	4999	Chr05		CATTTTCTTTGTATGATTCATCAGAAGTCCGTTTTCCCCATTTTCGGCCAGTAGACCAGTTTCGGATCTTCATTTGGGATCTCTTCTAGGGAATGAGATACAAGTAATAGAGGCTTCTCATTGTACTATTATGAGTCCCAGATGACCATTTCAAGCCTATTTACTC	26	8001	-27001	TRUE	FALSE	FALSE	8001	TRUE	3	14	51	FALSE	52.4941	642	AK34W	2.81535e+07	32130679	33003999	22130679	43003999
Summary.of.repetitive.regions.Tarvensevar_AK34W_873_v1.0.fa.csv	733	Chr05	28183000	28186999	52.375	166	CATTTTCTTTGTATGATTCATCAGAAGTCCGTTTTCCCCATTTTCGGCCAGTAGACCAGTTTCGGATCTTCATTTGGGATCTCTTCTAGGGAATGAGATACAAGTAATAGAGGCTTCAGTAATAACTATTATGAGTCCCAGATGACCATTTCAAGCCTATTTACTC	23	3999	Chr05		CATTTTCTTTGTATGATTCATCAGAAGTCCGTTTTCCCCATTTTCGGCCAGTAGACCAGTTTCGGATCTTCATTTGGGATCTCTTCTAGGGAATGAGATACAAGTAATAGAGGCTTCTCATTGTACTATTATGAGTCCCAGATGACCATTTCAAGCCTATTTACTC	22	27001	-87001	TRUE	FALSE	FALSE	27001	TRUE	3	14	51	FALSE	52.4941	642	AK34W	2.8185e+07	32130679	33003999	22130679	43003999
Summary.of.repetitive.regions.Tarvensevar_AK34W_873_v1.0.fa.csv	734	Chr05	28274000	28278999	52.64	166	CATTTTCTTTGTATGATTCATCAGAAGTCCGTTTTCCCCATTTTCGGCCAGTAGACCAGTTTCGGATCTTCATTTGGGATCTCTTCTAGGGAATGAGATACAAGTAATAGAGGCTTCTCATTGTACTATTATGAGTCCCAGATGACCATTTCAAGCCTATTTACTC	29	4999	Chr05		CATTTTCTTTGTATGATTCATCAGAAGTCCGTTTTCCCCATTTTCGGCCAGTAGACCAGTTTCGGATCTTCATTTGGGATCTCTTCTAGGGAATGAGATACAAGTAATAGAGGCTTCTCATTGTACTATTATGAGTCCCAGATGACCATTTCAAGCCTATTTACTC	27	87001	-35001	TRUE	FALSE	FALSE	87001	TRUE	3	14	51	FALSE	52.4941	642	AK34W	2.82765e+07	32130679	33003999	22130679	43003999
Summary.of.repetitive.regions.Tarvensevar_AK34W_873_v1.0.fa.csv	735	Chr05	28314000	28323999	45.97	166	CATTTTCTTTGTATGATTCATCAGAAGTCCGTTTTCCCCATTTTCGGCCAGTAGACCAGTTTCGGATCTTCATTTGGGATCTCTTCTAGGGAATGAGATACAAGTAATAGAGGCTTCTCATTGTACTATTATGAGTCCCAGATGACCATTTCAAGCCTATTTACTC	53	9999	Chr05		CATTTTCTTTGTATGATTCATCAGAAGTCCGTTTTCCCCATTTTCGGCCAGTAGACCAGTTTCGGATCTTCATTTGGGATCTCTTCTAGGGAATGAGATACAAGTAATAGAGGCTTCTCATTGTACTATTATGAGTCCCAGATGACCATTTCAAGCCTATTTACTC	53	35001	-7001	TRUE	FALSE	FALSE	35001	TRUE	3	14	51	FALSE	52.4941	642	AK34W	2.8319e+07	32130679	33003999	22130679	43003999
Summary.of.repetitive.regions.Tarvensevar_AK34W_873_v1.0.fa.csv	736	Chr05	28331000	28334999	52.25	166	CATTTTCTTTGTATGATTCATCAGAAGTCCGTTTTCCCCATTTTCGGCCAGTAGACCAGTTTCGGATCTTCATTTGGGATCTCTTCTAGGGAATGAGATACAAGTAATAGAGGCTTCTCATTGTACTATTATGAGTCCCAGATGACCATTTCAAGCCTATTTACTC	24	3999	Chr05		CATTTTCTTTGTATGATTCATCAGAAGTCCGTTTTCCCCATTTTCGGCCAGTAGACCAGTTTCGGATCTTCATTTGGGATCTCTTCTAGGGAATGAGATACAAGTAATAGAGGCTTCTCATTGTACTATTATGAGTCCCAGATGACCATTTCAAGCCTATTTACTC	23	7001	-6001	TRUE	FALSE	FALSE	7001	TRUE	3	14	51	FALSE	52.4941	642	AK34W	2.8333e+07	32130679	33003999	22130679	43003999
Summary.of.repetitive.regions.Tarvensevar_AK34W_873_v1.0.fa.csv	737	Chr05	28341000	28344999	53.125	166	CAGTTTCGGATCTTCATTTGGGATCTCTTCTAGGGAATGAGATACAAGTAATAGAGGCTTCTCATTGTACTATTATGAGTCTGAGATGACTATTTCAAGCCTATTTACTCCATTTTCTTTGTATGATTCATCAGAAGTCCGTTTTCCCCATTTTCGGCCAATAGAC	21	3999	Chr05		CAGTTTCGGATCTTCATTTGGGATCTCTTCTAGGGAATGAGATACAAGTAATAGAGGCTTCTCATTGTACTATTATGAGTCTGAGATGACTATTTCAAGCCTATTTACTCCATTTTCTTTGTATGATTCATCAGAAGTCCGTTTTCCCCATTTTCGGCCAATAGAC	21	6001	-18001	TRUE	FALSE	FALSE	6001	TRUE	3	14	51	FALSE	52.4941	642	AK34W	2.8343e+07	32130679	33003999	22130679	43003999
Summary.of.repetitive.regions.Tarvensevar_AK34W_873_v1.0.fa.csv	738	Chr05	28363000	28366999	53.3	166	CAGTTTCGGATTTCATTTGGGATCTCTTCTAGGGAAATGAGATACAAGTAATAGAGGCTTCTCATTGTACTATTATGAGTCTGAGATGACTATTTCAAGCCTATTTACTCCATTTTCTTTGTATGATTCATCAGAAGTCCCTTTTCCCCATTTTCGGCCAATAGAC	21	3999	Chr05		CAGTTTCGGATCTTCATTTGGGATCTCTTCTAGGGAATGAGATACAAGTAATAGAGGCTTCTCATTGTACTATTATGAGTCTGAGATGACTATTTCAAGCCTATTTACTCCATTTTCTTTGTATGATTCATCAGAAGTCCCTTTTCCCCATTTTCGGCCAATAGAC	21	18001	-16001	TRUE	FALSE	FALSE	18001	TRUE	3	14	51	FALSE	52.4941	642	AK34W	2.8365e+07	32130679	33003999	22130679	43003999
Summary.of.repetitive.regions.Tarvensevar_AK34W_873_v1.0.fa.csv	739	Chr05	28383000	28390999	55.5375	166	CAGTTTCGGATCTTCATTTGGGATCTCTTCTAGGGAATGAGATACAAGTAATAGAGGCTTCTCATTGTACTATTATGAGTCTGAGATGACTATTTCAAGCCTATTTACTCCATTTTCTTTGTATGATTCATCAGAAGTCCCTTTTCCCCATTTTCGGCCAATAGAC	44	7999	Chr05		CAGTTTCGGATCTTCATTTGGGATCTCTTCTAGGGAATGAGATACAAGTAATAGAGGCTTCTCATTGTACTATTATGAGTCTGAGATGACTATTTCAAGCCTATTTACTCCATTTTCTTTGTATGATTCATCAGAAGTCCCTTTTCCCCATTTTCGGCCAATAGAC	44	16001	-9001	TRUE	FALSE	FALSE	16001	TRUE	3	14	51	FALSE	52.4941	642	AK34W	2.8387e+07	32130679	33003999	22130679	43003999
Summary.of.repetitive.regions.Tarvensevar_AK34W_873_v1.0.fa.csv	740	Chr05	28400000	28409999	56.14	166	CAGTTTCGGATTTCATTTGGGATCTCTTCTAGGGAATGAGATACAAGTAATAGAGGCTTCTCATTGTACTATTATGAGTCTGAGATGACTATTTCAAGCCTATTTTACTCCATTTTCTTTGTATGATTCATCAGAAGTCCCTTTTCCCCATTTTCGGCCAATAGAC	56	9999	Chr05		CAGTTTCGGATCTTCATTTGGGATCTCTTCTAGGGAATGAGATACAAGTAATAGAGGCTTCTCATTGTACTATTATGAGTCTGAGATGACTATTTCAAGCCTATTTACTCCATTTTCTTTGTATGATTCATCAGAAGTCCCTTTTCCCCATTTTCGGCCAATAGAC	56	9001	-23001	TRUE	FALSE	FALSE	9001	TRUE	3	14	51	FALSE	52.4941	642	AK34W	2.8405e+07	32130679	33003999	22130679	43003999
Summary.of.repetitive.regions.Tarvensevar_AK34W_873_v1.0.fa.csv	741	Chr05	28433000	28439999	59.1714	166	CAGTTTCGGATCTTCATTTGGGATCTCTTCTAGGGAATGAGATACAAGTAATAGAGGCTTCTCATTGTACTATTATGAGTCTGAGATGACTATTTCAAGCCTATTTACTCCATTTTCTTTGTATGATTCATCAGAAGTCCCTTTTCCCCATTTTCGGCCAATAGAC	40	6999	Chr05		CAGTTTCGGATCTTCATTTGGGATCTCTTCTAGGGAATGAGATACAAGTAATAGAGGCTTCTCATTGTACTATTATGAGTCTGAGATGACTATTTCAAGCCTATTTACTCCATTTTCTTTGTATGATTCATCAGAAGTCCCTTTTCCCCATTTTCGGCCAATAGAC	39	23001	-12001	TRUE	FALSE	FALSE	23001	TRUE	3	14	51	FALSE	52.4941	642	AK34W	2.84365e+07	32130679	33003999	22130679	43003999
Summary.of.repetitive.regions.Tarvensevar_AK34W_873_v1.0.fa.csv	742	Chr05	28452000	28477999	60.0615	166	CAGTTTCGGATCTTCATTTGGGATCTCTTCTAGGGAATGAGATACAAGTAATAGAGGCTTCTCATTGTACTATTATGAGTCTGAGATGACTATTTCAAGCCTATTTACTCCATTTTCTTTGTATGATTCATCAGAAGTCCCTTTTCCCCATTTTCGGCCAATAGAC	152	25999	Chr05		CAGTTTCGGATCTTCATTTGGGATCTCTTCTAGGGAATGAGATACAAGTAATAGAGGCTTCTCATTGTACTATTATGAGTCTGAGATGACTATTTCAAGCCTATTTACTCCATTTTCTTTGTATGATTCATCAGAAGTCCCTTTTCCCCATTTTCGGCCAATAGAC	152	12001	-5001	TRUE	FALSE	FALSE	12001	TRUE	3	14	51	FALSE	52.4941	642	AK34W	2.8465e+07	32130679	33003999	22130679	43003999
Summary.of.repetitive.regions.Tarvensevar_AK34W_873_v1.0.fa.csv	743	Chr05	28483000	28487999	53.42	166	CAGTTTCGGATCTTCATTTGGGATCTCTTCTAGGGAATGAGATACAAGTAATAGAGGCTTCTCATTGTACTATTATGAGTCTGAGATGACTATTTCAAGCCTATTTACTCCATTTTCTTTGTATGATTCATCAGAAGTCCCTTTTCCCCATTTTCGGCCAATAGAC	28	4999	Chr05		CAGTTTCGGATCTTCATTTGGGATCTCTTCTAGGGAATGAGATACAAGTAATAGAGGCTTCTCATTGTACTATTATGAGTCTGAGATGACTATTTCAAGCCTATTTACTCCATTTTCTTTGTATGATTCATCAGAAGTCCCTTTTCCCCATTTTCGGCCAATAGAC	28	5001	-5001	TRUE	FALSE	FALSE	5001	TRUE	3	14	51	FALSE	52.4941	642	AK34W	2.84855e+07	32130679	33003999	22130679	43003999
Summary.of.repetitive.regions.Tarvensevar_AK34W_873_v1.0.fa.csv	744	Chr05	28493000	28505999	60.9769	166	CAGTTTCGGATTTCATTTGGGATCTCTTCTAGGGAATGAGATACAAGTAATAGAGGCTTCTCATTGTTACTATTATGAGTCTGAGATGACTATTTCAAGCCTATTTACTCCATTTTCTTTGTATGATTCATCAGAAGTCCCTTTTCCCCATTTTCGGCCAATAGAC	74	12999	Chr05		CAGTTTCGGATCTTCATTTGGGATCTCTTCTAGGGAATGAGATACAAGTAATAGAGGCTTCTCATTGTACTATTATGAGTCTGAGATGACTATTTCAAGCCTATTTACTCCATTTTCTTTGTATGATTCATCAGAAGTCCCTTTTCCCCATTTTCGGCCAATAGAC	74	5001	-118001	TRUE	FALSE	TRUE	5001	TRUE	3	14	51	FALSE	52.4941	642	AK34W	2.84995e+07	32130679	33003999	22130679	43003999
Summary.of.repetitive.regions.Tarvensevar_AK34W_873_v1.0.fa.csv	745	Chr05	28624000	28628999	36.22	166	CATTTTCTTTGTATGATTCATCAGAAGTCCGTTTTCCCCATTTTCGGCTAGTAGACCAGTTTCGGATCTTCATTTGGGATCTCTTCTAGGGAATGAGATACAAGTAATAGAGGCTTCTCATTGTACTATTATGAGTCCCAGATGACTATTTCAAGCCTATTTACTC	23	4999	Chr05		CATTTTCTTTGTATGATTCATCAGAAGTCCGTTTTCCCCATTTTCGGCTAGTAGACCAGTTTCGGATCTTCATTTGGGATCTCTTCTAGGGAATGAGATACAAGTAATAGAGGCTTCTCATTGTAGTATTATGAGTCCCAGATGACTATTTCAAGCCTATTTACTC	21	118001	-22001	TRUE	TRUE	FALSE	118001	FALSE	4	4	51	FALSE	31.6363	80	AK34W	2.86265e+07	32130679	33003999	22130679	43003999
Summary.of.repetitive.regions.Tarvensevar_AK34W_873_v1.0.fa.csv	746	Chr05	28651000	28654999	22.1	166	CATTTTCTTTGTATGATTCATCAGAAGTCCGTTTTCCCCATTTTCGGCTAGTAGACCAGTTTCGGATCTTCATTTGGGATCTCTTCTAGGGAATGAGATACAAGTAATAGAGGCTTCTCATTGTACTATTATGAGTCCCAGATGACTATATCAAGCCTATTTACTC	15	3999	Chr05		CATTTTCTTTGTATGATTCATCAGAAGTCCGTTTTCCCCATTTTCGGCTAGTAGACCAGTTTCGGATCTTCATTTGGGATCTCTTCTAGGGAATGAGATACAAGTAATAGAGGCTTCTCATTGTAGTATTATGAGTCCCAGATGACTATTTCAAGCCTATTTACTC	14	22001	-24001	TRUE	FALSE	FALSE	22001	TRUE	4	4	51	FALSE	31.6363	80	AK34W	2.8653e+07	32130679	33003999	22130679	43003999
Summary.of.repetitive.regions.Tarvensevar_AK34W_873_v1.0.fa.csv	747	Chr05	28679000	28682999	27	166	CATTTTCTTTGTATGATTCATCAGAAGTCCGTTTTCCCCATTTTCGGCCAGTAGACCAGTTTCGGATCTTCATTTGGGATCTCTTCTAGGGAATGAGATACAAGTAATAGAGGCTTCTCATTGTACTATTATGAGTCCCAGATGACCATTTCAAGCCTATTTACTC	18	3999	Chr05		CATTTTCTTTGTATGATTCATCAGAAGTCCGTTTTCCCCATTTTCGGCCAGTAGACCAGTTTCGGATCTTCATTTGGGATCTCTTCTAGGGAATGAGATACAAGTAATAGAGGCTTCTCATTGTACTATTATGAGTCCCAGATGACCATTTCAAGCCTATTTACTC	18	24001	-32001	TRUE	FALSE	FALSE	24001	TRUE	4	4	51	FALSE	31.6363	80	AK34W	2.8681e+07	32130679	33003999	22130679	43003999
Summary.of.repetitive.regions.Tarvensevar_AK34W_873_v1.0.fa.csv	748	Chr05	28715000	28718999	41.225	166	CATTTTCTTTGTATGATTCATCAGAAGTCCGTTTTCCCCATTTTCGGCCAGTAGACCAGTTTCGGATCTTCATTTGGGATCTCTTCTAGGGAATGAGATACAAGTAATAGAGGCTTCTCATTGTACTATTATGAGTCCCAGATGACCATTTCAAGCCTATTTACTC	24	3999	Chr05		CATTTTCTTTGTATGATTCATCAGAAGTCCGTTTTCCCCATTTTCGGCCAGTAGACCAGTTTCGGATCTTCATTTGGGATCTCTTCTAGGGAATGAGATACAAGTAATAGAGGCTTCTCATTGTACTATTATGAGTCCCAGATGACCATTTCAAGCCTATTTACTC	24	32001	-423001	TRUE	FALSE	TRUE	32001	TRUE	4	4	51	FALSE	31.6363	80	AK34W	2.8717e+07	32130679	33003999	22130679	43003999
Summary.of.repetitive.regions.Tarvensevar_AK34W_873_v1.0.fa.csv	749	Chr05	29142000	29147999	49.9833	166	CATTTTCTTTGTATGATTCATCAGAAGTCTTTTTTCCCCATTTTCGGCTAGTAGACCAGTTTCAGATCTCATTTGGGATCTCTTCTAGGGAATGAGATACAAGTAATAGAGGCTTCTCATTGTACTATTATGGAGTCCCAGATGACCATTTCAAGCCTATTTACTC	30	5999	Chr05		CATTTTCTTTGTATGATTCATCAGAAGTCTTTTTTCCCCATTTTCGGCTAGTAGACCAGTTTCAGATCTTCATTTGGGATCTCTTCTAGGGAATGAGATACAAGTAATAGAGGCTTCTCATTGTACTATTATGAGTCCCAGATGACCATTTCAAGCCTATTTACTC	30	423001	-34001	TRUE	TRUE	FALSE	423001	FALSE	5	6	51	FALSE	50.7777	377	AK34W	2.9145e+07	32130679	33003999	22130679	43003999
Summary.of.repetitive.regions.Tarvensevar_AK34W_873_v1.0.fa.csv	750	Chr05	29182000	29185999	42.5	166	CATTTTCTTTGTATGATTCATCAGAAGTCCGTTTTCCCCATTTTCGGCCAGTAGACCAGTTTCAGATCTTCATTTGGGATCTCTTCTAGGGAATGAGATACAAGTAATAGAGGCTTCTCATTGTACTATTATGAGTCCCAGATGACCATTTCAAGCCTATTTACTC	21	3999	Chr05		CATTTTCTTTGTATGATTCATCAGAAGTCCGTTTTCCCCATTTTCGGCCAGTAGACCAGTTTCAGATCTTCATTTGGGATCTCTTCTAGGGAATGAGATACAAGTAATAGAGGCTTCTCATTGTACTATTATGAGTCCCAGATGACCATTTCAAGCCTATTTACTC	20	34001	-17001	TRUE	FALSE	FALSE	34001	TRUE	5	6	51	FALSE	50.7777	377	AK34W	2.9184e+07	32130679	33003999	22130679	43003999
Summary.of.repetitive.regions.Tarvensevar_AK34W_873_v1.0.fa.csv	751	Chr05	29203000	29219999	52.9882	166	CATTTTCTTTGTATGATTCATCAGAAGTCCGTTTTCCCCATTTTCGGCTAGTAGACCAGTTTCAGATCTTCATTTGGGATCTCTTCTAGGGAATGAGATACAAGTAATAGAGGCTTCTCATTGTACTATTATGAGTCCCAGATGACCATTTCAAGCCTATTTACTC	96	16999	Chr05		CATTTTCTTTGTATGATTCATCAGAAGTCCGTTTTCCCCATTTTCGGCTAGTAGACCAGTTTCAGATCTTCATTTGGGATCTCTTCTAGGGAATGAGATACAAGTAATAGAGGCTTCTCATTGTACTATTATGAGTCCCAGATGACCATTTCAAGCCTATTTACTC	96	17001	-13001	TRUE	FALSE	FALSE	17001	TRUE	5	6	51	FALSE	50.7777	377	AK34W	2.92115e+07	32130679	33003999	22130679	43003999
Summary.of.repetitive.regions.Tarvensevar_AK34W_873_v1.0.fa.csv	752	Chr05	29233000	29238999	57.2333	166	CATTTTTTTGTATGATTCATCAGAAGTCCGTTTTCCCCATTTTCGGCCAGTAGACCAGTTTCGGATCTTCATTTGGGATCTCTTCTAGGGAATGAGATACAAGTAATAGAGGCTTCTCATTGTACTATTATGAGTCCCAGATGACCATTTCAAAGCCTATTTACTC	36	5999	Chr05		CATTTTCTTTGTATGATTCATCAGAAGTCCGTTTTCCCCATTTTCGGCCAGTAGACCAGTTTCGGATCTTCATTTGGGATCTCTTCTAGGGAATGAGATACAAGTAATAGAGGCTTCTCATTGTACTATTATGAGTCCCAGATGACCATTTCAAGCCTATTTACTC	36	13001	-22001	TRUE	FALSE	FALSE	13001	TRUE	5	6	51	FALSE	50.7777	377	AK34W	2.9236e+07	32130679	33003999	22130679	43003999
Summary.of.repetitive.regions.Tarvensevar_AK34W_873_v1.0.fa.csv	753	Chr05	29261000	29275999	52.2667	166	AAGTCCGTTTTCCCCATTTTCGGCCAGTAGACCAGTTTCGGATCTTCATTTGGGATCTCTTCTAGGGAATGAGATACAAGTAATAGAGGCTTCTCATTGTACTATTATGAGTCCCAGATGACCATTTCAAGCCTATTTTACTCCATTTTCTTGTATGATTCATCAG	89	14999	Chr05		AAGTCCGTTTTCCCCATTTTCGGCCAGTAGACCAGTTTCGGATCTTCATTTGGGATCTCTTCTAGGGAATGAGATACAAGTAATAGAGGCTTCTCATTGTACTATTATGAGTCCCAGATGACCATTTCAAGCCTATTTACTCCATTTTCTTTGTATGATTCATCAG	89	22001	-5001	TRUE	FALSE	FALSE	22001	TRUE	5	6	51	FALSE	50.7777	377	AK34W	2.92685e+07	32130679	33003999	22130679	43003999
Summary.of.repetitive.regions.Tarvensevar_AK34W_873_v1.0.fa.csv	754	Chr05	29281000	29298999	49.6944	166	CATTTTCTTTGTATGATTCATCAGAAGTCCGTTTTCCCCATTTTCGGCTAGTAGACCAGTTTCGGATCTTCATTTGGGATCTCTTCTAGGGAATGAGATACAAGTAATAGAGGCTTCTCATTGTACTATTATGAGTCCCAGATGACCATTTCAAGCCTATTTACTC	105	17999	Chr05		CATTTTCTTTGTATGATTCATCAGAAGTCCGTTTTCCCCATTTTCGGCTAGTAGACCAGTTTCGGATCTTCATTTGGGATCTCTTCTAGGGAATGAGATACAAGTAATAGAGGCTTCTCATTGTACTATTATGAGTCCCAGATGACCATTTCAAGCCTATTTACTC	105	5001	-1378001	TRUE	FALSE	TRUE	5001	TRUE	5	6	51	FALSE	50.7777	377	AK34W	2.929e+07	32130679	33003999	22130679	43003999
Summary.of.repetitive.regions.Tarvensevar_AK34W_873_v1.0.fa.csv	755	Chr05	30520000	30531999	70.5333	73	TCGAGGGACATGTTCGGATGGGATAACATCTCTCGATGATAGCCGAGGGACATGTACCGCGGTAAGGCAATGA	146	11999	Chr05		TCGAGGGACATGTTCGGATGGGATAACATCTCTCGATGATAGCCGAGGGACATGTACCGCGGTAAGGCAATGA	145	2860001	-7001	TRUE	TRUE	FALSE	2860001	FALSE	2	8	51	FALSE	69.2572	1398	AK34W	3.0526e+07	32130679	33003999	22130679	43003999
Summary.of.repetitive.regions.Tarvensevar_AK34W_873_v1.0.fa.csv	756	Chr05	30539000	30544999	73.0167	73	TAGCCGAGGGACATGTACCGCGGTAAGGCAATGATCGAGGGACATGTTCGGATGGGATAACATCCCTCGATGA	79	5999	Chr05		TAGCCGAGGGACATGTACCGCGGTAAGGCAATGATCGAGGGACATGTTCGGATGGGATAACATCCCTCGATGA	80	7001	-13001	TRUE	FALSE	FALSE	7001	TRUE	2	8	51	FALSE	69.2572	1398	AK34W	3.0542e+07	32130679	33003999	22130679	43003999
Summary.of.repetitive.regions.Tarvensevar_AK34W_873_v1.0.fa.csv	757	Chr05	30558000	30562999	76.68	73	TCGAGGGACATGTTCGGATGGGATAACATCTCTCGATGATAGCCGAGGGACATGTACCGCGGTAAGGCAATGA	67	4999	Chr05		TCGAGGGACATGTTCGGATGGGATAACATCTCTCGATGATAGCCGAGGGACATGTACCGCGGTAAGGCAATGA	67	13001	-7001	TRUE	FALSE	FALSE	13001	TRUE	2	8	51	FALSE	69.2572	1398	AK34W	3.05605e+07	32130679	33003999	22130679	43003999
Summary.of.repetitive.regions.Tarvensevar_AK34W_873_v1.0.fa.csv	758	Chr05	30570000	30575999	74.25	73	TCGAGGGACATGTTCGGATGGGATAACATCTCTCGATGATAGCCGAGGGACATGTACCGCGGTAAGGCAATGA	81	5999	Chr05		TCGAGGGACATGTTCGGATGGGATAACATCTCTCGATGATAGCCGAGGGACATGTACCGCGGTAAGGCAATGA	81	7001	-11001	TRUE	FALSE	FALSE	7001	TRUE	2	8	51	FALSE	69.2572	1398	AK34W	3.0573e+07	32130679	33003999	22130679	43003999
Summary.of.repetitive.regions.Tarvensevar_AK34W_873_v1.0.fa.csv	759	Chr05	30587000	30593999	51.1	73	TCGAGGGACATGTTCGGATGGGATAACATCTCTCGATGATAGCCGAGGGACATGTACCGCGGTAAGGCAATGA	63	6999	Chr05		TCGAGGGACATGTTCGGATGGGATAACATCTCTCGATGATAGCCGAGGGACATGTACCGCGGTAAGGCAATGA	63	11001	-6001	TRUE	FALSE	FALSE	11001	TRUE	2	8	51	FALSE	69.2572	1398	AK34W	3.05905e+07	32130679	33003999	22130679	43003999
Summary.of.repetitive.regions.Tarvensevar_AK34W_873_v1.0.fa.csv	760	Chr05	30600000	30616999	72.3529	73	TCGAGGGACATGTTCGGATGGGATAACATCTCTCGATGATAGCCGAGGGACATGTACCGCGGTAAGGCAATGA	223	16999	Chr05		TCGAGGGACATGTTCGGATGGGATAACATCTCTCGATGATAGCCGAGGGACATGTACCGCGGTAAGGCAATGA	223	6001	-11001	TRUE	FALSE	FALSE	6001	TRUE	2	8	51	FALSE	69.2572	1398	AK34W	3.06085e+07	32130679	33003999	22130679	43003999
Summary.of.repetitive.regions.Tarvensevar_AK34W_873_v1.0.fa.csv	761	Chr05	30628000	30635999	63.2125	73	TAGCCGAGGGACATGTACCGCGGTAAGGCAATGATCGAGGGACATGTTCGGATGGGATAACATCCCTCGATGA	109	7999	Chr05		TAGCCGAGGGACATGTACCGCGGTAAGGCAATGATCGAGGGACATGTTCGGATGGGATAACATCTCTCGATGA	93	11001	-4001	TRUE	FALSE	FALSE	11001	TRUE	2	8	51	FALSE	69.2572	1398	AK34W	3.0632e+07	32130679	33003999	22130679	43003999
Summary.of.repetitive.regions.Tarvensevar_AK34W_873_v1.0.fa.csv	762	Chr05	30640000	30664999	72.912	73	TCGCGCGGTAAGGCAATGATCGAGGGACATGTTCGGATGGGATAACATCTCTCGATGATAGCCGAGGCAATGA	630	24999	Chr05		TACCGCGGTAAGGCAATGATCGAGGGACATGTTCGGATGGGATAACATCTCTCGATGATAGCCGAGGGACATG	326	4001	-1465680	TRUE	FALSE	TRUE	4001	TRUE	2	8	51	FALSE	69.2572	1398	AK34W	3.06525e+07	32130679	33003999	22130679	43003999
Summary.of.repetitive.regions.Tarvensevar_AK34W_873_v1.0.fa.csv	763	Chr05	30677000	30705999	45.9138	166	CATTTTCTTTGTATGATTCATCAGAAGTCCGTTTTCCCCATTTTCGGCTAGTAGACCAGTTTCGGATCTTCATTTGGGATCTCTTCTAGGGAATGAGATACAAGTAATAGAGGCTTCTCATTGTACTATTATGAGTCCCAGATGACCATTTCAAGCCTATTTACTC	173	28999	Chr05		CATTTTCTTTGTATGATTCATCAGAAGTCCGTTTTCCCCATTTTCGGCTAGTAGACCAGTTTCGGATCTTCATTTGGGATCTCTTCTAGGGAATGAGATACAAGTAATAGAGGCTTCTCATTGTACTATTATGAGTCCCAGATGACCATTTCAAGCCTATTTACTC	173	1378001	-29001	TRUE	TRUE	FALSE	1378001	FALSE	6	3	51	FALSE	46.9376	293	AK34W	3.06915e+07	32130679	33003999	22130679	43003999
Summary.of.repetitive.regions.Tarvensevar_AK34W_873_v1.0.fa.csv	764	Chr05	30735000	30745999	47.3545	166	CATTTTTTTGTATGATTCATCAGAAGTCCGTTTTCCCCATTTTCGGCCAGTAGACCAGTTTCGGATCTTCATTTGGGATCTCTTCTAGGGAATGAGATACAAGTAATAGAGGCTTCTCATTGTACTATTATGAGTCCCAGATGACCCATTTCAAGCCTATTTACTC	66	10999	Chr05		CATTTTCTTTGTATGATTCATCAGAAGTCCGTTTTCCCCATTTTCGGCCAGTAGACCAGTTTCGGATCTTCATTTGGGATCTCTTCTAGGGAATGAGATACAAGTAATAGAGGCTTCTCATTGTACTATTATGAGTCCCAGATGACCATTTCAAGCCTATTTACTC	66	29001	-12001	TRUE	FALSE	FALSE	29001	TRUE	6	3	51	FALSE	46.9376	293	AK34W	3.07405e+07	32130679	33003999	22130679	43003999
Summary.of.repetitive.regions.Tarvensevar_AK34W_873_v1.0.fa.csv	765	Chr05	30758000	30766999	47.5444	166	CATTTTCTTTGTATGATTCATCAGAAGTCCGTTTTCCCCATTTTCGGCCAGTAGACCAGTTTCGGATCTTCATTTGGGATCTCTTCTAGGGAATGAGATACAAGTAATAGAGGCTTCTCATTGTACTATTATGAGTCCCAGATGACCATTTCAAGCCTATTTACTC	54	8999	Chr05		CATTTTCTTTGTATGATTCATCAGAAGTCCGTTTTCCCCATTTTCGGCCAGTAGACCAGTTTCGGATCTTCATTTGGGATCTCTTCTAGGGAATGAGATACAAGTAATAGAGGCTTCTCATTGTACTATTATGAGTCCCAGATGACCATTTCAAGCCTATTTACTC	54	12001	-970001	TRUE	FALSE	TRUE	12001	TRUE	6	3	51	FALSE	46.9376	293	AK34W	3.07625e+07	32130679	33003999	22130679	43003999
Summary.of.repetitive.regions.Tarvensevar_AK34W_873_v1.0.fa.csv	769	Chr05	31737000	31743999	53.4429	166	CAGTTTCGGATCTTCATTTGGGATCTCTTCTAGGGAATGAGATACAAGTAATAGAGGCTTCTCATTGTACTATTATGAGTCTCAGATGACTATTTCAAGCCTATTTACTCCATTTTCTTTGTATGATTCATCAGAAGTCCGTTTTCCCCATTTTCGGCCAATAGAC	41	6999	Chr05		CAGTTTCGGATCTTCATTTGGGATCTCTTCTAGGGAATGAGATACAAGTAATAGAGGCTTCTCATTGTACTATTATGAGTCTGAGATGACTATTTCAAGCCTATTTACTCCATTTTCTTTGTATGATTCATCAGAAGTCCGTTTTCCCCATTTTCGGCCAATAGAC	41	970001	-8001	TRUE	TRUE	FALSE	970001	FALSE	7	13	51	FALSE	61.8332	1480	AK34W	3.17405e+07	32130679	33003999	22130679	43003999
Summary.of.repetitive.regions.Tarvensevar_AK34W_873_v1.0.fa.csv	770	Chr05	31752000	31768999	58.7176	166	CAGTTTCGGATCTTCATTTGGGATCTCTTCTAGGGAATGAGATACAAGTAATAGAGGCTTCTCATTGTACTATTATGAGTCTGAGATGACTATTTCAAGCCTATTTACTCCATTTTCTTTGTATGATTCATCAGAAGTCCCTTTTCCCCATTTTCGGCCAATAGAC	97	16999	Chr05		CAGTTTCGGATCTTCATTTGGGATCTCTTCTAGGGAATGAGATACAAGTAATAGAGGCTTCTCATTGTACTATTATGAGTCTGAGATGACTATTTCAAGCCTATTTACTCCATTTTCTTTGTATGATTCATCAGAAGTCCCTTTTCCCCATTTTCGGCCAATAGAC	95	8001	-5001	TRUE	FALSE	FALSE	8001	TRUE	7	13	51	FALSE	61.8332	1480	AK34W	3.17605e+07	32130679	33003999	22130679	43003999
Summary.of.repetitive.regions.Tarvensevar_AK34W_873_v1.0.fa.csv	771	Chr05	31774000	31779999	57.65	166	CAGTTTCGGATCTTCATTTGGGATCTCTTCTAGGGAATGAGATACAAGTAATAGAGGCTTCTCATTGTACTATTATGAGTCTGAGATGACTATTTCAAGCCTATTTACTCCATTTTCTTTGTATGATTCATCAGAAGTCCGTTTTCCCCATTTTCGGCCAATAGAC	30	5999	Chr05		CAGTTTCGGATCTTCATTTGGGATCTCTTCTAGGGAATGAGATACAAGTAATAGAGGCTTCTCATTGTACTATTATGAGTCTGAGATGACTATTTCAAGCCTATTTACTCCATTTTCTTTGTATGATTCATCAGAAGTCCGTTTTCCCCATTTTCGGCCAATAGAC	30	5001	-8001	TRUE	FALSE	FALSE	5001	TRUE	7	13	51	FALSE	61.8332	1480	AK34W	3.1777e+07	32130679	33003999	22130679	43003999
Summary.of.repetitive.regions.Tarvensevar_AK34W_873_v1.0.fa.csv	772	Chr05	31788000	31828999	71.7854	166	CAGTTTCGGATTTCATTTGGGATCTCTTCTAGGGAATGAGATACAAGTAATAGAGGCTTCTCATTGTACTATTATGAGTCTGAGATGACTATTTCAAGCCTATTTACTCCAATTTTCTTTGTATGATTCATCAGAAGTCCGTTTTCCCCATTTTCGGCCAATAGAC	239	40999	Chr05		CAGTTTCGGATCTTCATTTGGGATCTCTTCTAGGGAATGAGATACAAGTAATAGAGGCTTCTCATTGTACTATTATGAGTCTGAGATGACTATTTCAAGCCTATTTACTCCATTTTCTTTGTATGATTCATCAGAAGTCCGTTTTCCCCATTTTCGGCCAATAGAC	239	8001	-6001	TRUE	FALSE	FALSE	8001	TRUE	7	13	51	FALSE	61.8332	1480	AK34W	3.18085e+07	32130679	33003999	22130679	43003999
Summary.of.repetitive.regions.Tarvensevar_AK34W_873_v1.0.fa.csv	773	Chr05	31835000	31849999	64.3867	166	CAGTTTCGGATTTCATTTGGGATCTCTTCTAGGGAATGAGATACAAGTAATAGAGGCTTCTCATTGTACTATTATGAGTCTGAGATGACTATTTCAAGCCTATTTTACTCCATTTTCTTTGTATGATTCATCAGAAGTCCGTTTTCCCCATTTTCGGCCAATAGAC	86	14999	Chr05		CAGTTTCGGATCTTCATTTGGGATCTCTTCTAGGGAATGAGATACAAGTAATAGAGGCTTCTCATTGTACTATTATGAGTCTGAGATGACTATTTCAAGCCTATTTACTCCATTTTCTTTGTATGATTCATCAGAAGTCCGTTTTCCCCATTTTCGGCCAATAGAC	85	6001	-6001	TRUE	FALSE	FALSE	6001	TRUE	7	13	51	FALSE	61.8332	1480	AK34W	3.18425e+07	32130679	33003999	22130679	43003999
Summary.of.repetitive.regions.Tarvensevar_AK34W_873_v1.0.fa.csv	774	Chr05	31856000	31882999	68.9259	166	CAGTTTCGGATTTCATTTGGGATCTCTTCTAGGGAATGAGATACAAGTAATAGGAGGCTTCTCATTGTACTATTATGAGTCTGAGATGACTATTTCAAGCCTATTTACTCCATTTTCTTTGTATGATTCATCAGAAGTCCCTTTTCCCCATTTTCGGCCAATAGAC	161	26999	Chr05		CAGTTTCGGATCTTCATTTGGGATCTCTTCTAGGGAATGAGATACAAGTAATAGAGGCTTCTCATTGTACTATTATGAGTCTGAGATGACTATTTCAAGCCTATTTACTCCATTTTCTTTGTATGATTCATCAGAAGTCCCTTTTCCCCATTTTCGGCCAATAGAC	161	6001	-13001	TRUE	FALSE	FALSE	6001	TRUE	7	13	51	FALSE	61.8332	1480	AK34W	3.18695e+07	32130679	33003999	22130679	43003999
Summary.of.repetitive.regions.Tarvensevar_AK34W_873_v1.0.fa.csv	775	Chr05	31896000	31928999	74.797	166	CAGTTTCGGATTTCATTTGGGATCTCTTCTAGGGAATGAGATACAAGTAATAGAGGCTTCTCATTGTACTATTATGAGTCTGAGATGACTATTTCAAGCCTATTTACTCCATTTTCTTTGTATGATTCATTCAGAAGTCCGTTTTCCCCATTTTCGGCCAATAGAC	198	32999	Chr05		CAGTTTCGGATCTTCATTTGGGATCTCTTCTAGGGAATGAGATACAAGTAATAGAGGCTTCTCATTGTACTATTATGAGTCTGAGATGACTATTTCAAGCCTATTTACTCCATTTTCTTTGTATGATTCATCAGAAGTCCGTTTTCCCCATTTTCGGCCAATAGAC	198	13001	-5001	TRUE	FALSE	FALSE	13001	TRUE	7	13	51	FALSE	61.8332	1480	AK34W	3.19125e+07	32130679	33003999	22130679	43003999
Summary.of.repetitive.regions.Tarvensevar_AK34W_873_v1.0.fa.csv	776	Chr05	31934000	31938999	59.32	166	CAGTTTCGGATCTTCATTTGGGATCTCTTCTAGGGAATGAGATACAAGTAATAGAGGCTTCTCATTGTACTATTATGAGTCTGAGATGACTATTTCAAGCCTATTTACTCCATTTTCTTTGTATGATTCATCAGAAGTCCGTTTTCCCCATTTTCGGCCAATAGAC	27	4999	Chr05		CAGTTTCGGATCTTCATTTGGGATCTCTTCTAGGGAATGAGATACAAGTAATAGAGGCTTCTCATTGTACTATTATGAGTCTGAGATGACTATTTCAAGCCTATTTACTCCATTTTCTTTGTATGATTCATCAGAAGTCCGTTTTCCCCATTTTCGGCCAATAGAC	27	5001	-5001	TRUE	FALSE	FALSE	5001	TRUE	7	13	51	FALSE	61.8332	1480	AK34W	3.19365e+07	32130679	33003999	22130679	43003999
Summary.of.repetitive.regions.Tarvensevar_AK34W_873_v1.0.fa.csv	777	Chr05	31944000	31949999	68.55	166	CATTTTCGGCCAGTAGACCAGTTTCGGATCTTCATTTGGGATCTCTTCTAGGGAATGAGATACAAGTAATAGAGGCTTCTCATTGTACTATTAATGAGTCTGAGATGACTATTTCAAGCCTATTTACTCCATTTTCTTTGTATGATTCATCAGAAGTCCCTTTTCC	44	5999	Chr05		CCATTTTCGGCCAATAGACCAGTTTCGGATCTTCATTTGGGATCTCTTCTAGGGAATGAGATACAAGTAACAGAGGCTTCTCATTGTACTATTATGAGTCTGAGATGACTATTTCAAGCCTATTTACTCCATTTTCTTTGTATGATTCATCAGAAGTCCCTTTTCC	34	5001	-29001	TRUE	FALSE	FALSE	5001	TRUE	7	13	51	FALSE	61.8332	1480	AK34W	3.1947e+07	32130679	33003999	22130679	43003999
Summary.of.repetitive.regions.Tarvensevar_AK34W_873_v1.0.fa.csv	778	Chr05	31979000	31995999	57.2647	166	CAGTTTCGGATCTTCATTTGGGATCTCTTCTAGGGAATGAGATACAAGTAATAGAGGCTTCTCATTGTACTATTATGAGTCTGAGATGACTATTTCAAGCCTATTTACTCCATTTTCTTTGTATGATTCATCAGAAGTCCGTTTTCCCCATTTTCGGCCAATAGAC	103	16999	Chr05		CAGTTTCGGATCTTCATTTGGGATCTCTTCTAGGGAATGAGATACAAGTAATAGAGGCTTCTCATTGTACTATTATGAGTCTGAGATGACTATTTCAAGCCTATTTACTCCATTTTCTTTGTATGATTCATCAGAAGTCCGTTTTCCCCATTTTCGGCCAATAGAC	102	29001	-18001	TRUE	FALSE	FALSE	29001	TRUE	7	13	51	FALSE	61.8332	1480	AK34W	3.19875e+07	32130679	33003999	22130679	43003999
Summary.of.repetitive.regions.Tarvensevar_AK34W_873_v1.0.fa.csv	779	Chr05	32014000	32031999	53.6944	166	CATTTTCTTTGTATGATTCATCAGAAGTCCGTTTTCCCCATTTTCGGCCAGTAGACCAGTTTCGGAATCTTCATTTGGGATCTCTTCTAGGGAATGAGATACAAGTAATAGAGGCTTCTCATTTACTATTATGAGTCTGAGATGACTATTTCAAGCCTATTTACTC	106	17999	Chr05		CATTTTCTTTGTATGATTCATCAGAAGTCCGTTTTCCCCATTTTCGGCCAGTAGACCAGTTTCGGATCTTCATTTGGGATCTCTTCTAGGGAATGAGATACAAGTAATAGAGGCTTCTCATTGTACTATTATGAGTCTGAGATGACTATTTCAAGCCTATTTACTC	106	18001	-6001	TRUE	FALSE	FALSE	18001	TRUE	7	13	51	FALSE	61.8332	1480	AK34W	3.2023e+07	32130679	33003999	22130679	43003999
Summary.of.repetitive.regions.Tarvensevar_AK34W_873_v1.0.fa.csv	780	Chr05	32038000	32095999	59.7172	166	CAGTTTCGGATCTTCATTTGGGATCTCTTCTAGGGAATGAGATACAAGTAATAGAGGCTTCTCATTGTACTATTATGAGTCTGAGATGACTATTTTCAAGCCTATTTACTCCATTTTCTTTGTATGATTCATCAGAAGTCCGTTTCCCCATTTTCGGCCAATAGAC	348	57999	Chr05		CAGTTTCGGATCTTCATTTGGGATCTCTTCTAGGGAATGAGATACAAGTAATAGAGGCTTCTCATTGTACTATTATGAGTCTGAGATGACTATTTCAAGCCTATTTACTCCATTTTCTTTGTATGATTCATCAGAAGTCCGTTTTCCCCATTTTCGGCCAATAGAC	348	6001	-20001	TRUE	FALSE	FALSE	6001	TRUE	7	13	51	FALSE	61.8332	1480	AK34W	3.2067e+07	32130679	33003999	22130679	43003999
Summary.of.repetitive.regions.Tarvensevar_AK34W_873_v1.0.fa.csv	883	Chr05	32116000	32130679	55.58	166	AAGTCCGTTTTCCCCATTTTCGGCCAGTAGACCAGTTTCGGATCTTCATTTGGGATCTCTTCTAGGGAATGAGATACAAGTAATAGAGGCTTCTCATTGTACTATTATGAGTCTGAGATGACTATTTCAAGCCTATTTACTCCATTTTCTTTGTATGATTCATCAG	0	14679	Chr05		AAGTCCGTTTTCCCCATTTTCGGCCAGTAGACCAGTTTCGGATCTTCATTTGGGATCTCTTCTAGGGAATGAGATACAAGTAATAGAGGCTTCTCATTGTACTATTATGAGTCTGAGATGACTATTTCAAGCCTATTTACTCCATTTTCTTTGTATGATTCATCAG	86	20001	-15647321	TRUE	FALSE	TRUE	20001	TRUE	7	13	51	FALSE	61.8332	1480	AK34W	3.21233e+07	32130679	33003999	22130679	43003999
Summary.of.repetitive.regions.Tarvensevar_AK34W_873_v1.0.fa.csv	882	Chr05	32130679	32135999	55.58	73	ATTGCCTTGGGATGTTACATGTCCCTCGGCTATGATCGAGGGATGTTATCCCATCCGAACATGTCCCTCGATC	60	5320	Chr05		ATTGCCTTACCGCGGTACATGTCCCTCGGCTATGATCGAGGGATGTTATCCCATCCGAACATGTCCCTCGATC	39	1465680	-7001	TRUE	TRUE	FALSE	1465680	FALSE	3	51	51	TRUE	59.9975	4606	AK34W	32133339	32130679	33003999	22130679	43003999
Summary.of.repetitive.regions.Tarvensevar_AK34W_873_v1.0.fa.csv	781	Chr05	32143000	32149999	61.6286	73	TAGTCGAGGGACATGTACGGCTGTGATAAATGATCGAGGGACATGTTCCGGATGGGATAAAATCCCTCGATCA	108	6999	Chr05		TAGCCGAGGGACATGTACCGCGGTAAGGCAATGATCGAGGGACATGTTCGGATGGGATAAAATCCCTCGATCA	60	7001	-6001	TRUE	FALSE	FALSE	7001	TRUE	3	51	51	TRUE	59.9975	4606	AK34W	3.21465e+07	32130679	33003999	22130679	43003999
Summary.of.repetitive.regions.Tarvensevar_AK34W_873_v1.0.fa.csv	782	Chr05	32156000	32184999	81.7966	73	TAGCCGAGGGACATGTACCGCGGTAAGGCAATGATCGAGGGACATGTTCGGATGGGATAACATCCCTCGATCA	673	28999	Chr05		TAGCCGAGGGACATGTACCGCGGTAAGGCAATGATCGAGGGACATGTTCGGATGGGATAACATCCCTCGATCA	596	6001	-5001	TRUE	FALSE	FALSE	6001	TRUE	3	51	51	TRUE	59.9975	4606	AK34W	3.21705e+07	32130679	33003999	22130679	43003999
Summary.of.repetitive.regions.Tarvensevar_AK34W_873_v1.0.fa.csv	783	Chr05	32190000	32195999	63.4833	73	TAGCCGAGGGACATGTACCGCGGTAAGGCAATGATCGAGGGACATGTTCGGATGGGATAACATCCCTCGATCA	42	5999	Chr05		TAGCCGAGGGACATGTACCGCGGTAAGGCAATGATCGAGGGACATGTTCGGATGGGATAACATCCCTCGATCA	56	5001	-9001	TRUE	FALSE	FALSE	5001	TRUE	3	51	51	TRUE	59.9975	4606	AK34W	3.2193e+07	32130679	33003999	22130679	43003999
Summary.of.repetitive.regions.Tarvensevar_AK34W_873_v1.0.fa.csv	784	Chr05	32205000	32211999	60.9571	73	TAGCCGAGGGACATGTACCGCGGTAAGGCAATGATCGAGGGACATGTTCGGATGGGATAAAATCCCTCGATCA	62	6999	Chr05		TAGCCGAGGAACATGTACCGCGGTAAGGCAATGATCGAGGGACATGTTCGGATGGGATAAAATAGCTCGATCA	80	9001	-6001	TRUE	FALSE	FALSE	9001	TRUE	3	51	51	TRUE	59.9975	4606	AK34W	3.22085e+07	32130679	33003999	22130679	43003999
Summary.of.repetitive.regions.Tarvensevar_AK34W_873_v1.0.fa.csv	785	Chr05	32218000	32261999	84.4568	73	TAGCCGAGGGACATGTACCGCGGTAAGGCAATGATCGAGGGACATGTTCGGATGGGATAACATCCCTCGATCA	612	43999	Chr05		TAGCCGAGGGACATGTACCGCGGTAAGGCAATGATCGAGGGACATGTTCGGATGGGATAAAATCCCTCGATCA	899	6001	-6001	TRUE	FALSE	FALSE	6001	TRUE	3	51	51	TRUE	59.9975	4606	AK34W	3.224e+07	32130679	33003999	22130679	43003999
Summary.of.repetitive.regions.Tarvensevar_AK34W_873_v1.0.fa.csv	786	Chr05	32268000	32281999	86.4786	73	AATGATCGAGGGACATGTTCGGATGGGATAACATCCCTCGATCATAGCCGAGGGACATGTACCGCCGTAAGGC	191	13999	Chr05		AATGATCGAGGGACATGTTCGGATGGGATAACATCCCTCGATCATAGCCGAGGGACATGTACCGCGGTAAGGC	191	6001	-32001	TRUE	FALSE	FALSE	6001	TRUE	3	51	51	TRUE	59.9975	4606	AK34W	3.2275e+07	32130679	33003999	22130679	43003999
Summary.of.repetitive.regions.Tarvensevar_AK34W_873_v1.0.fa.csv	787	Chr05	32314000	32317999	76.675	73	TAGCCGAGGGACATGTACCGCGGTAAGGCAATGATCGAGGGACATGTTCGGATGGGATAAAATCCCTCGATCA	55	3999	Chr05		TAGCCGAGGGACATGTACCGCGGTAAGGCAATGATCGAGGGACATGTTCGGATGGGATAAAATCCCTCGATCA	65	32001	-6001	TRUE	FALSE	FALSE	32001	TRUE	3	51	51	TRUE	59.9975	4606	AK34W	3.2316e+07	32130679	33003999	22130679	43003999
Summary.of.repetitive.regions.Tarvensevar_AK34W_873_v1.0.fa.csv	788	Chr05	32324000	32327999	77.3	73	TAGGGATGTTATATGTCCCTCGGCTATGACCGAGGGATGTTATCCCATCCGAACATGTCCCTCGGCTATTACC	79	3999	Chr05		TTACCGCGGTACATGTCCCTCGGCTATGATCGAGGGATGTTATCCCATCCGAACATGTCCCTCGATCATTGCC	43	6001	-3001	TRUE	FALSE	FALSE	6001	TRUE	3	51	51	TRUE	59.9975	4606	AK34W	3.2326e+07	32130679	33003999	22130679	43003999
Summary.of.repetitive.regions.Tarvensevar_AK34W_873_v1.0.fa.csv	789	Chr05	32331000	32345999	71.0867	73	TAGCCGAGGGACATGTACCGCGGTAAGGCAATGATCGAGGGACATGTTCGGATGGGATAACATCCCTCGATCA	304	14999	Chr05		TAGCCGAGGGACATGTACCGCGGTAAGGCAATGATCGAGGGACATGTTCGGATGGGATAACATCCCTCGATCA	242	3001	-6001	TRUE	FALSE	FALSE	3001	TRUE	3	51	51	TRUE	59.9975	4606	AK34W	3.23385e+07	32130679	33003999	22130679	43003999
Summary.of.repetitive.regions.Tarvensevar_AK34W_873_v1.0.fa.csv	790	Chr05	32352000	32391999	85.55	73	TAGCCGAGGGACATGTACCGCGGTAAGGCAATGATCGAGGGACATGTTCGGATGGGATAACATCCCTCGATCA	539	39999	Chr05		TAGCCGAGGGACATGTACCGCGGTAAGGCAATGATCGAGGGACATGTTCGGATGGGATAAAATCCCTCGATCA	837	6001	-18001	TRUE	FALSE	FALSE	6001	TRUE	3	51	51	TRUE	59.9975	4606	AK34W	3.2372e+07	32130679	33003999	22130679	43003999
Summary.of.repetitive.regions.Tarvensevar_AK34W_873_v1.0.fa.csv	791	Chr05	32410000	32414999	52.16	73	TAGCCGAGGGACATGTACCGCGGTAAGGCAATGATCGAGGGACATGTTCGGATGGGATAAAATCCCTCGATCA	31	4999	Chr05		TAGCCGAGGAACATGTACCGCGGTAAGGCAATGATCGAGGGACATGTTCGGATGGGTTACAATAGCTCGATCA	44	18001	-6001	TRUE	FALSE	FALSE	18001	TRUE	3	51	51	TRUE	59.9975	4606	AK34W	3.24125e+07	32130679	33003999	22130679	43003999
Summary.of.repetitive.regions.Tarvensevar_AK34W_873_v1.0.fa.csv	792	Chr05	32421000	32425999	59.84	73	TAGCCGAGGGACATGTACCGCGGTAAGGCAATGATCGAGGGACATGTTCGGATGGGATAAAATCCCTCGATCA	63	4999	Chr05		TAGCCGAGGGACATGTACCGCGGTAAGGCAATGATCGAGGGACATGTTCGGATGGGATAAAATCCCTCGATCA	60	6001	-6001	TRUE	FALSE	FALSE	6001	TRUE	3	51	51	TRUE	59.9975	4606	AK34W	3.24235e+07	32130679	33003999	22130679	43003999
Summary.of.repetitive.regions.Tarvensevar_AK34W_873_v1.0.fa.csv	793	Chr05	32432000	32435999	77.95	73	AATGATCGAGGGACATGTTCGGATGGGATACAATCTCTCGATCATAGTCGAGGGACATGTACCGCGGTAATAA	85	3999	Chr05		AATGATCGAGGGACATGTTCGGATGGGATAAAATCTCTCGATCATAGCCGAGGGACATGTACCGCGGTAAGGC	52	6001	-7001	TRUE	FALSE	FALSE	6001	TRUE	3	51	51	TRUE	59.9975	4606	AK34W	3.2434e+07	32130679	33003999	22130679	43003999
Summary.of.repetitive.regions.Tarvensevar_AK34W_873_v1.0.fa.csv	794	Chr05	32443000	32447999	54.76	73	GAGGGACATGTTCGGATGGGATAAAATGCCTCGGGGACATGTACGGCTGTGATAACATCCCTCGGCAATGACC	62	4999	Chr05		CCGCGGTAAGGCAATGATCGAGGGACATGTTCGGATGGGATAAAATCCCTCGATCATAGCCGAGGGACATGTA	39	7001	-6001	TRUE	FALSE	FALSE	7001	TRUE	3	51	51	TRUE	59.9975	4606	AK34W	3.24455e+07	32130679	33003999	22130679	43003999
Summary.of.repetitive.regions.Tarvensevar_AK34W_873_v1.0.fa.csv	795	Chr05	32454000	32458999	55.06	73	TAGCCGAGGGACATGTACCGCGGTAAGGCAATGATCGAGGGACATGTTCGGATGGGATAAAATCCCTCGATCA	39	4999	Chr05		TAGCCGAGGGACATGTACCGCGGTAAGGCAATGATCGAGGGACATGTTCGGATGGGATAAAATAGCTCGATTA	45	6001	-6001	TRUE	FALSE	FALSE	6001	TRUE	3	51	51	TRUE	59.9975	4606	AK34W	3.24565e+07	32130679	33003999	22130679	43003999
Summary.of.repetitive.regions.Tarvensevar_AK34W_873_v1.0.fa.csv	796	Chr05	32465000	32469999	54.22	73	TAGCCGAGGGACATGTTCGGATGGGATAACATCGCTCGAGGATAGCCGAGGATGGGATAACATCCCTCGGCAA	55	4999	Chr05		TAGTCGAGGGACATGTTCGGATGGGATAACATCGCTCGGTAATAGCCGAGGGACATGTTCGGAGGTAAAA	48	6001	-6001	TRUE	FALSE	FALSE	6001	TRUE	3	51	51	TRUE	59.9975	4606	AK34W	3.24675e+07	32130679	33003999	22130679	43003999
Summary.of.repetitive.regions.Tarvensevar_AK34W_873_v1.0.fa.csv	797	Chr05	32476000	32480999	53.5	73	ATGTTCGGATGGGATAGGATGGGTGATCATAGCCGAGGGGACATGTACCGCGGTAAGGCAATGATCGAGGGAC	32	4999	Chr05		ATGTTCGGATGGGATAAAATCCCTCGATCATAGCCGAGGGACATGTACCGCGGTAAGGCAATGATCGAGGGAC	37	6001	-6001	TRUE	FALSE	FALSE	6001	TRUE	3	51	51	TRUE	59.9975	4606	AK34W	3.24785e+07	32130679	33003999	22130679	43003999
Summary.of.repetitive.regions.Tarvensevar_AK34W_873_v1.0.fa.csv	798	Chr05	32487000	32491999	51.56	73	TAGCCGAGGGACATGTACCGCGGTAAGGCAATGATCGAGGGACATGTTCGGATGGGATAAAATCCCTCGATCA	39	4999	Chr05		TAGCCGAGGGACATGTACCGCGGTAAGGCAATGATCGAGGGACATGTTCGGATGGGATAAAATAGCTCGATTA	45	6001	-6001	TRUE	FALSE	FALSE	6001	TRUE	3	51	51	TRUE	59.9975	4606	AK34W	3.24895e+07	32130679	33003999	22130679	43003999
Summary.of.repetitive.regions.Tarvensevar_AK34W_873_v1.0.fa.csv	799	Chr05	32498000	32502999	50.46	73	TAGCCGAGGGACATGTACCGCGGTAAGGCAATGATCGAGGGACATGTTCGGATGGGATAACATCCCTCGATCA	39	4999	Chr05		TAGCCGAGGGACATGTACCGCGGTAAGGCAATGATCGAGGGACATGTTCGGATGGGATAAAATAGCTCGATTA	45	6001	-6001	TRUE	FALSE	FALSE	6001	TRUE	3	51	51	TRUE	59.9975	4606	AK34W	3.25005e+07	32130679	33003999	22130679	43003999
Summary.of.repetitive.regions.Tarvensevar_AK34W_873_v1.0.fa.csv	800	Chr05	32509000	32513999	61.56	73	TATGTTCGGATGGGATAACATGGCTCGGCAATAGCCGAGGGACATGTTCGGATGGGATAAGATCCCTCGATCA	68	4999	Chr05		ATGTTTAGTCGAGGAAACATCCCCCGCGGTTCGGCAATAGCCGAGGGACATGTTCGGATGGGATGCAACGATC	64	6001	-7001	TRUE	FALSE	FALSE	6001	TRUE	3	51	51	TRUE	59.9975	4606	AK34W	3.25115e+07	32130679	33003999	22130679	43003999
Summary.of.repetitive.regions.Tarvensevar_AK34W_873_v1.0.fa.csv	801	Chr05	32521000	32524999	67.2	73	CATTGTCGTACCGCGGTACATGTCCCTCGGCTATGATCGAGGGATTTTATCCCATCCGAACATGTCCCTCGAT	50	3999	Chr05		CATTGCCTTACCGCGGTACATGTCCCTCGGCTATGATCGAGGGATTTTATCCCATCCGAACATGTCCCTCGAT	37	7001	-7001	TRUE	FALSE	FALSE	7001	TRUE	3	51	51	TRUE	59.9975	4606	AK34W	3.2523e+07	32130679	33003999	22130679	43003999
Summary.of.repetitive.regions.Tarvensevar_AK34W_873_v1.0.fa.csv	802	Chr05	32532000	32535999	67.95	73	TAGCCGAGGGACATGTACCGCGGTAAGGCAATGATCGAGGGACATGTTCGGATGGGATAAAATCCCTCGATCA	54	3999	Chr05		TAGCCGAGGGACATGTACCGCGGTAAGGCAATGATCGAGGGACATGTTCGGATGGGATAAAATAGCTCGATTA	44	7001	-7001	TRUE	FALSE	FALSE	7001	TRUE	3	51	51	TRUE	59.9975	4606	AK34W	3.2534e+07	32130679	33003999	22130679	43003999
Summary.of.repetitive.regions.Tarvensevar_AK34W_873_v1.0.fa.csv	803	Chr05	32543000	32546999	66.7	73	TAGCCGAGGGACATGTACCGCGGTAAGGCAATGATCGAGGGACATGTTCGGATGGGATAAAATCCCTCGATCA	53	3999	Chr05		TAGCCGAGGGACATGTACCGCGGTAAGGCAATGATCGAGGGACATGTTCGGATGGGATAAAATCCCTCGATCA	41	7001	-7001	TRUE	FALSE	FALSE	7001	TRUE	3	51	51	TRUE	59.9975	4606	AK34W	3.2545e+07	32130679	33003999	22130679	43003999
Summary.of.repetitive.regions.Tarvensevar_AK34W_873_v1.0.fa.csv	804	Chr05	32554000	32557999	67.625	73	CATTGCCTTAGGACGGTACATGTCCCTCGACTATTGTCGAGGGATGTTATCCCATCCGAACATGTCCCTCGAT	57	3999	Chr05		CATTGCCTTACCGCGGTACATGTCCCTCGGCTATGATCGAGGGATTTTATCCCATCCGAACATGTCCCTCGAT	35	7001	-6001	TRUE	FALSE	FALSE	7001	TRUE	3	51	51	TRUE	59.9975	4606	AK34W	3.2556e+07	32130679	33003999	22130679	43003999
Summary.of.repetitive.regions.Tarvensevar_AK34W_873_v1.0.fa.csv	805	Chr05	32564000	32568999	55	73	TAGCCGAGGGACATGTACCGCGGTAAGGCAATGATCGAGGGACATGTTCGGATGGGATAAAATCCCTCGATCA	41	4999	Chr05		TAGCCGAGGGACATGTACCGCGGTAAGGCAATGATCGAGGGACATGTTCGGATGGGATAAAATAGCTCGATTA	45	6001	-6001	TRUE	FALSE	FALSE	6001	TRUE	3	51	51	TRUE	59.9975	4606	AK34W	3.25665e+07	32130679	33003999	22130679	43003999
Summary.of.repetitive.regions.Tarvensevar_AK34W_873_v1.0.fa.csv	806	Chr05	32575000	32579999	54.72	73	TAGCCGAGGGACATGTACCGCGGTAAGGCAATGATCGAGGGACATCGAGGGACATGTTCGGATGGGATAAAAA	35	4999	Chr05		TAGCCGAGGAGACATGTACCGCGGTGCAAGGCAATGATCGAGGGACATGTTCGGATGGGATAAAA	37	6001	-6001	TRUE	FALSE	FALSE	6001	TRUE	3	51	51	TRUE	59.9975	4606	AK34W	3.25775e+07	32130679	33003999	22130679	43003999
Summary.of.repetitive.regions.Tarvensevar_AK34W_873_v1.0.fa.csv	807	Chr05	32586000	32590999	54.34	73	ATGGCTCGGCAATAGCCGAGGGACATGTTCGGATGGGATAACATCGCTCGAGCATAGCCTCGGATGGGATAAC	55	4999	Chr05		ATGGTAAGGCAATAGCCGAGGGACATGTTCGGATGGGATAACATCCCTCGGTCATGATCGAGGGAC	43	6001	-6001	TRUE	FALSE	FALSE	6001	TRUE	3	51	51	TRUE	59.9975	4606	AK34W	3.25885e+07	32130679	33003999	22130679	43003999
Summary.of.repetitive.regions.Tarvensevar_AK34W_873_v1.0.fa.csv	808	Chr05	32597000	32601999	53.64	73	TAGCCGAGGGACATGTACCGCGGTAAGGCAATGATCGAGGGACATGTTCGGATGGGATAAAATCCCTCGATCA	42	4999	Chr05		TAGCCGAGGGACATGTACCGCGGTAAGGCAATGATCGAGGGACATGTTCGGATGGGATAAAATAGCTCGATTA	45	6001	-6001	TRUE	FALSE	FALSE	6001	TRUE	3	51	51	TRUE	59.9975	4606	AK34W	3.25995e+07	32130679	33003999	22130679	43003999
Summary.of.repetitive.regions.Tarvensevar_AK34W_873_v1.0.fa.csv	809	Chr05	32608000	32612999	51.62	73	TCGGCTATTGCCGAGGGATGTTATCCCATCCTCGGTTATTGCCGAGGGATGTTATCCCATCCGAACATGTCCC	53	4999	Chr05		TCGATCATTGCCTTACCGCGGTACATGTCCCTCGGCTATGATCGAGGGATGTTATCCCATCCGAACATGTCCC	30	6001	-6001	TRUE	FALSE	FALSE	6001	TRUE	3	51	51	TRUE	59.9975	4606	AK34W	3.26105e+07	32130679	33003999	22130679	43003999
Summary.of.repetitive.regions.Tarvensevar_AK34W_873_v1.0.fa.csv	810	Chr05	32619000	32623999	50.54	73	ATTGCCGAGGGATGGTACATGTCCCTCGGCTATTGCCGAGGGATTTTATCCCATCCGAACATGTCCCTCGATC	60	4999	Chr05		ATTGCCTTACCGCGGTACATGTCCCTCGGCTATGATCGAGGGATTTTATCCCATCCGAACATGTCCCTCGATC	36	6001	-6001	TRUE	FALSE	FALSE	6001	TRUE	3	51	51	TRUE	59.9975	4606	AK34W	3.26215e+07	32130679	33003999	22130679	43003999
Summary.of.repetitive.regions.Tarvensevar_AK34W_873_v1.0.fa.csv	811	Chr05	32630000	32634999	49.1	73	ATGTCCCTCGGCTATTGCCGAGGGATGTTATCCCACCTCGGCTATTGCCGAGGGATGCTTATCCCATCCGAAC	52	4999	Chr05		ATGTCCCTCGATCATTGCCTTACCGCGGTACATGTCCCTCGGCTATGATCGAGGGATGTTATCCCATCCGAAC	36	6001	-6001	TRUE	FALSE	FALSE	6001	TRUE	3	51	51	TRUE	59.9975	4606	AK34W	3.26325e+07	32130679	33003999	22130679	43003999
Summary.of.repetitive.regions.Tarvensevar_AK34W_873_v1.0.fa.csv	812	Chr05	32641000	32645999	48.46	73	TAGCCGAGGGACATGTACCGCGGTAAGGCAATGATCGAGGGACATGTTCGGATGGGATAAAATCCCTCGATCA	33	4999	Chr05		TAGCCGAGGGACATGTACCGCGGTAAGGCAATGATCGAGGGACATGTTCGGATGGGATAAAATAGCTCGATTA	45	6001	-58001	TRUE	FALSE	FALSE	6001	TRUE	3	51	51	TRUE	59.9975	4606	AK34W	3.26435e+07	32130679	33003999	22130679	43003999
Summary.of.repetitive.regions.Tarvensevar_AK34W_873_v1.0.fa.csv	813	Chr05	32704000	32707999	61.55	73	AATGATCGAGGGACATGTTCGGATGGGATAAAAATAGCCGAGGGACATGTACCGCGGTAAGGCAATGAAAGGC	37	3999	Chr05		GATCGAGGGACATGTTCGGATGGGATAAAATCCCTCGATCATAGCCGAGGGACATGTACCGCGGTAAGGCAAT	37	58001	-7001	TRUE	FALSE	FALSE	58001	TRUE	3	51	51	TRUE	59.9975	4606	AK34W	3.2706e+07	32130679	33003999	22130679	43003999
Summary.of.repetitive.regions.Tarvensevar_AK34W_873_v1.0.fa.csv	814	Chr05	32715000	32718999	64.325	73	TAGCCGAGGGACATGTACCGCGGTAAGGCAATGATCGAGGGACATGTTCGGATGGGATAAAATCCCTCGATCA	41	3999	Chr05		TAGCCGAGGGACATGTACCGCGGTAAGGCAATGATCGAGGGACATGTTCGGATGGGATAAAATAGCTCGATTA	45	7001	-7001	TRUE	FALSE	FALSE	7001	TRUE	3	51	51	TRUE	59.9975	4606	AK34W	3.2717e+07	32130679	33003999	22130679	43003999
Summary.of.repetitive.regions.Tarvensevar_AK34W_873_v1.0.fa.csv	815	Chr05	32726000	32729999	65.475	73	TAGTCGAGGGACATGTTCGGATGGGATACAATAATCGAGGGACATGTTCGGATGGGATACAATCCCTCGATCA	69	3999	Chr05		TAGCCGAGGGACATGTACCGCGGTAAGGCATCATGATCGAGGGACATGTTCGGATGGGATAACATCCCTCGAT	54	7001	-36001	TRUE	FALSE	FALSE	7001	TRUE	3	51	51	TRUE	59.9975	4606	AK34W	3.2728e+07	32130679	33003999	22130679	43003999
Summary.of.repetitive.regions.Tarvensevar_AK34W_873_v1.0.fa.csv	816	Chr05	32766000	32770999	54.12	73	TCGAGGGACATGTTCGGATGGGATGGGATAAAATCCCTATAGCCGAGGGACATGTACCGCGGTAAGGCAATGA	40	4999	Chr05		TCGAGGGACATGTTCGGATGGGATAAAATCCCTCGATCATAGCCGAGGGACATGTACCGCGGTAAGGCAATGA	38	36001	-6001	TRUE	FALSE	FALSE	36001	TRUE	3	51	51	TRUE	59.9975	4606	AK34W	3.27685e+07	32130679	33003999	22130679	43003999
Summary.of.repetitive.regions.Tarvensevar_AK34W_873_v1.0.fa.csv	817	Chr05	32777000	32781999	53.36	73	CCGCGGTAAGGCAATGATCGAGGGACATGTTCGGATGGGATAAAATCCCTCGATCATTAGCCGAGGACATGTA	38	4999	Chr05		CCGCGGTAAGGCAATGATCGAGGGACATGTTCGGATGGGATAAAATCCCTCGATCATAGCCGAGGGACATGTA	37	6001	-6001	TRUE	FALSE	FALSE	6001	TRUE	3	51	51	TRUE	59.9975	4606	AK34W	3.27795e+07	32130679	33003999	22130679	43003999
Summary.of.repetitive.regions.Tarvensevar_AK34W_873_v1.0.fa.csv	818	Chr05	32788000	32792999	50.66	73	TAGCCGAGGGACATGTACCGCGGTAAGGCAATGATCGAGGGACATGTTCGGATGGGATAAAATCCCTCGATCA	39	4999	Chr05		TAGCCGAGGGACATGTACCGCGGTAAGGCAATGATCGAGGGACATGTTCGGATGGGATAAAATAGCTCGATTA	46	6001	-6001	TRUE	FALSE	FALSE	6001	TRUE	3	51	51	TRUE	59.9975	4606	AK34W	3.27905e+07	32130679	33003999	22130679	43003999
Summary.of.repetitive.regions.Tarvensevar_AK34W_873_v1.0.fa.csv	819	Chr05	32799000	32803999	51.34	73	TAGCCGAGGGACATGTACCGCGGTAAGGCAATGATCGAGGGACATGTTCGGATGGGATAAAATCCCTCGATCA	39	4999	Chr05		TAGCCGAGGGACATGTACCGCGGTAAGGCAATGATCGAGGGACATGTTCGGATGGGATAAAATAGCTCGATTA	45	6001	-6001	TRUE	FALSE	FALSE	6001	TRUE	3	51	51	TRUE	59.9975	4606	AK34W	3.28015e+07	32130679	33003999	22130679	43003999
Summary.of.repetitive.regions.Tarvensevar_AK34W_873_v1.0.fa.csv	820	Chr05	32810000	32814999	49.78	73	TAGCCGAGGGACATGTACCGCGGTAAGGCAATGATCGAGGGACATGTTCGGATGGGATAACATCCCTCGATCA	42	4999	Chr05		TAGCCGAGGGACATGTACCGCGGTAAGGCAATGATCGAGGGACATGTTCGGATGGGATAAAATAGCTCGATTA	45	6001	-6001	TRUE	FALSE	FALSE	6001	TRUE	3	51	51	TRUE	59.9975	4606	AK34W	3.28125e+07	32130679	33003999	22130679	43003999
Summary.of.repetitive.regions.Tarvensevar_AK34W_873_v1.0.fa.csv	821	Chr05	32821000	32825999	48.74	73	ATGTCCCTCGGCTATTGCCGAGGGATGTTATATGTCCCTCGGCTATCCTCGAGCGATGTTATCCCATCCGAAC	52	4999	Chr05		ATGTCCCTCGATCATTGCCTTACCGCGGTACATGTCCCTCGGCTATGATCGAGGGATGTTATCCCATCCGAAC	31	6001	-17001	TRUE	FALSE	FALSE	6001	TRUE	3	51	51	TRUE	59.9975	4606	AK34W	3.28235e+07	32130679	33003999	22130679	43003999
Summary.of.repetitive.regions.Tarvensevar_AK34W_873_v1.0.fa.csv	822	Chr05	32843000	32848999	62.3833	73	GAGGGACATGTGAGGGACATGTTCGGATGGGATAAAATAGCCGAGGGACATGTACCGCGGTAAGGCAATGATC	48	5999	Chr05		GAGGGACATGTTCGGATGGGATAAAATCCCTCGATCATAGCCGAGGGACATGTACCGCGGTAAGGCAATGATC	55	17001	-6001	TRUE	FALSE	FALSE	17001	TRUE	3	51	51	TRUE	59.9975	4606	AK34W	3.2846e+07	32130679	33003999	22130679	43003999
Summary.of.repetitive.regions.Tarvensevar_AK34W_873_v1.0.fa.csv	823	Chr05	32855000	32859999	50.3	73	TAGCCGAGGGACATGTACCGCGGTAAGGCAATGATCGAGGGACATGTTCGGATGGGATAAAATCCCTCGATCA	39	4999	Chr05		TAGCCGAGGGACATGTACCGCGGTAAGGCAATGATCGAGGGACATGTTCGGATGGGATAAAATAGCTCGATTA	45	6001	-6001	TRUE	FALSE	FALSE	6001	TRUE	3	51	51	TRUE	59.9975	4606	AK34W	3.28575e+07	32130679	33003999	22130679	43003999
Summary.of.repetitive.regions.Tarvensevar_AK34W_873_v1.0.fa.csv	824	Chr05	32866000	32870999	49.18	73	ATGGCTCGGCAATAGCCGAGGGACATGTTCGGATGGGATAACATCGCTCGAGCATAGCCTCGGATGGGATAAC	55	4999	Chr05		ATGGTAAGGCAATAGCCGAGGGACATGTTCGGATGGGATAACATCCCTCGGTCATGATCGAGGGAC	43	6001	-6001	TRUE	FALSE	FALSE	6001	TRUE	3	51	51	TRUE	59.9975	4606	AK34W	3.28685e+07	32130679	33003999	22130679	43003999
Summary.of.repetitive.regions.Tarvensevar_AK34W_873_v1.0.fa.csv	825	Chr05	32877000	32880999	59	73	TAGCCGAGGGGACATGTACCGCGGTAAGGCAATGATCGAGGGACATGTTCGGATGGGATAAAATCCCTCGCCA	39	3999	Chr05		TAGCCGAGGGACATGTACCGCGGTAAGGCAATGATCGAGGGACATGTTCGGATGGGATAAAATCCCTCGATCA	33	6001	-75001	TRUE	FALSE	FALSE	6001	TRUE	3	51	51	TRUE	59.9975	4606	AK34W	3.2879e+07	32130679	33003999	22130679	43003999
Summary.of.repetitive.regions.Tarvensevar_AK34W_873_v1.0.fa.csv	826	Chr05	32956000	32959999	65.5	73	ATGGCTCGGCAATAGCCGAGGGACATGTTCGGATGGGATAACATCGCTCGAGCATAGCCTCGGATGGGATAAC	53	3999	Chr05		ATGGTAAGGCAATAGCCGAGGGACATGTTCGGATGGGATAACATCCCTCGGTCATGATCGAGGGAC	42	75001	-7001	TRUE	FALSE	FALSE	75001	TRUE	3	51	51	TRUE	59.9975	4606	AK34W	3.2958e+07	32130679	33003999	22130679	43003999
Summary.of.repetitive.regions.Tarvensevar_AK34W_873_v1.0.fa.csv	827	Chr05	32967000	32970999	60.5	73	TAGCCGAGGGACATGTACCGCGGTAAGGCAATGATCGAGGGACATGTTCGGATGGGATAACATCCCTCGATCA	34	3999	Chr05		TAGCCGAGGGACATGTACCGCGGTAAGGCAATGATCGAGGGACATGTTCGGATGGGATAAAATCGCTCGATGA	41	7001	-6001	TRUE	FALSE	FALSE	7001	TRUE	3	51	51	TRUE	59.9975	4606	AK34W	3.2969e+07	32130679	33003999	22130679	43003999
Summary.of.repetitive.regions.Tarvensevar_AK34W_873_v1.0.fa.csv	828	Chr05	32977000	32981999	51.42	73	TAGCCGAGGGACATGTACCGCGGTAAGGCAATGATCGAGGGACATGTTCGGATGGGATAAAATCCCTCGATCA	40	4999	Chr05		TAGCCGAGGGACATGTACCGCGGTAAGGCAATGATCGAGGGACATGTTCGGATGGGATAAAATAGCTCGATTA	45	6001	-6001	TRUE	FALSE	FALSE	6001	TRUE	3	51	51	TRUE	59.9975	4606	AK34W	3.29795e+07	32130679	33003999	22130679	43003999
Summary.of.repetitive.regions.Tarvensevar_AK34W_873_v1.0.fa.csv	829	Chr05	32988000	32992999	50.3	73	TAGCCGAGGGACATGTACCGCGGTAAGGCAATGATCGAGGGACATGTTCGGATGGGATAAAATCCCTCGATCA	39	4999	Chr05		TAGCCGAGGGACATGTACCGCGGTAAGGCAATGATCGAGGGACATGTTCGGATGGGATAAAATAGCTCGATTA	45	6001	-6001	TRUE	FALSE	FALSE	6001	TRUE	3	51	51	TRUE	59.9975	4606	AK34W	3.29905e+07	32130679	33003999	22130679	43003999
Summary.of.repetitive.regions.Tarvensevar_AK34W_873_v1.0.fa.csv	830	Chr05	32999000	33003999	48.98	73	TAGCCGAGGGACATGTACCGCGGTAAGGCAATGATCGAGGGACATGTTCGGATGGGATAAAATCCCTCGATCA	39	4999	Chr05		TAGCCGAGGGACATGTACCGCGGTAAGGCAATGATCGAGGGACATGTTCGGATGGGATAAAATAGCTCGATTA	45	6001		TRUE	FALSE	TRUE	6001	TRUE	3	51	51	TRUE	59.9975	4606	AK34W	3.30015e+07	32130679	33003999	22130679	43003999
Summary.of.repetitive.regions.Tarvensevar_AK34W_873_v1.0.fa.csv	865	Chr05	47778000	47781999	25.55	166	CATTTTCTTTGTATGATTCATCAGAAGTCTGTTTTACCCATTTTCGGCTATTAGACGAGTTTCGGATCTTCATTTGGGATCTCTTCTACGGAATGAGAAACAAGTAATAGACGCTTCTCCTTGAACTATTATGAGTCCCACATGACTATTTCAAGCCTAGTTACTC	20	3999	Chr05		CATTTTCTTTGTATGATTCATCAGAAGTCTGTTTTACCCATTTTCGGCTATTAGACCAGTTTTGGATCTTCATTTGGGATCTCTTCTACGGAATGAGAAACAAGTAATAGACGCTTCTCCTTGAACTATTATGAGTCCCACATGACTATTTCAAGCCTAGTTACTC	19	15647321					15647321	FALSE	8	1	51	FALSE	25.55	20	AK34W	4.778e+07	32130679	33003999	22130679	43003999
Summary.of.repetitive.regions.Tarvensevar_AK34W_873_v1.0.fa.csv	924	Chr06	19080000	19083999	49.8	166	CATTTTCTTTGTATGTTTCATCAGAAGTCCGTTTTCCCCATTTTCGGATAGTAGACCAGTTTTGGAACTTCATTTGGGAACTCCTTTAGGGAATGAGATACAAGTAATAGAGGCTTCTCTTTGTACTATTAAGAGTCCCAGATGACTATTTCAAGCCTATTTACTC	20	3999	Chr06		CATTTTCTTTGTATGTTTCATCAGAAGTCCGTTTTCCCCATTTTCGGATAGTAGACCAGTTTTGGAACTTCATTTGGGAACTCCTTTAGGGAATGAGATACAAGTAATAGAGGCTTCTCTTTGTACTATTAAGAGTCCCAGATGACTATTTCAAGCCTATTTACTC	20		-5001	TRUE	TRUE	FALSE	0	TRUE	0	14	14	TRUE	57.4868	1263	AK34W	1.9082e+07	19080000	19486999	9080000	29486999
Summary.of.repetitive.regions.Tarvensevar_AK34W_873_v1.0.fa.csv	925	Chr06	19089000	19102999	66.5571	166	CATTTTCTTTGTATGTTTCATCAGAAGTCCGTTTTCCCCATTTTCGGATAGTAGACCAGTTTTGGAACTTCATTTGGGAACTCCTTTAGGGAATGAGATACAAGTAATAGAGGCTTCTCTTTGTACTATTAAGAGTCCCAGATGACTATTTCAAGCCTATTTACTC	84	13999	Chr06		CATTTTCTTTGTATGTTTCATCAGAAGTCCGTTTTCCCCATTTTCGGATAGTAGACCAGTTTTGGAACTTCATTTGGGAACTCCTTTAGGGAATGAGATACAAGTAATAGAGGCTTCTCTTTGTACTATTAAGAGTCCCAGATGACTATTTCAAGCCTATTTACTC	81	5001	-10001	TRUE	FALSE	FALSE	5001	TRUE	0	14	14	TRUE	57.4868	1263	AK34W	1.9096e+07	19080000	19486999	9080000	29486999
Summary.of.repetitive.regions.Tarvensevar_AK34W_873_v1.0.fa.csv	926	Chr06	19113000	19151999	75.0385	166	CATTTTCTTTGTATGTTTCATCAGAAGTCCGTTTTCCCCATTTTCGGATAGTAGACCAGTTTTGGAACTTCATTTGGGAACTCCTTTAGGGGAATGAGATACAAGTAATAGAGGCTTCTCCATGTAGTATTAAGAGCCCGGATGACTATTTCAAGCCTATTTACTC	234	38999	Chr06		CATTTTCTTTGTATGTTTCATCAGAAGTCCGTTTTCCCCATTTTCGGATAGTAGACCAGTTTTGGAACTTCATTTGGGAACTCCTTTAGGGAATGAGATACAAGTAATAGAGGCTTCTCCATGTAGTATTAAGAGTCCCGGATGACTATTTCAAGCCTATTTACTC	234	10001	-6001	TRUE	FALSE	FALSE	10001	TRUE	0	14	14	TRUE	57.4868	1263	AK34W	1.91325e+07	19080000	19486999	9080000	29486999
Summary.of.repetitive.regions.Tarvensevar_AK34W_873_v1.0.fa.csv	927	Chr06	19158000	19208999	71.6	166	CATTTTCTTTGTATGTTTCATCAGAAGTCCGTTTTCCCCATTTTCGGATAGTAGACCAGTTTTGGAACTTCATTTGGGAACTCCTTTAGGGAATGAGATACAAGTAATAGAGGCTTCTCCATGTACTATTAAGAGTCCCAGATGACTATTTCAAGCCTATTTACTC	305	50999	Chr06		CATTTTCTTTGTATGTTTCATCAGAAGTCCGTTTTCCCCATTTTCGGATAGTAGACCAGTTTTGGAACTTCATTTGGGAACTCCTTTAGGGAATGAGATACAAGTAATAGAGGCTTCTCCATGTACTATTAAGAGTCCCAGATGACTATTTCAAGCCTATTTACTC	305	6001	-2001	TRUE	FALSE	FALSE	6001	TRUE	0	14	14	TRUE	57.4868	1263	AK34W	1.91835e+07	19080000	19486999	9080000	29486999
Summary.of.repetitive.regions.Tarvensevar_AK34W_873_v1.0.fa.csv	928	Chr06	19211000	19214999	63.4	166	CATTTTCATTTGTATGTTCATCAGAAGTCCGTTTTCCCCATTTTCGGATAGTAGACCAGTTTTGGAACTTCATTTGGGAACTCCTTTAGGGAATGAGATACAAGTAATAGAGGCTTCTCCATGTAGTATTAAGAGTCCCGGATGACTATTTCAAGCCTATTTACTC	21	3999	Chr06		CATTTTCTTTGTATGTTTCATCAGAAGTCCGTTTTCCCCATTTTCGGATAGTAGACCAGTTTTGGAACTTCATTTGGGAACTCCTTTAGGGAATGAGATACAAGTAATAGAGGCTTCTCCATGTAGTATTAAGAGTCCCGGATGACTATTTCAAGCCTATTTACTC	20	2001	-67001	TRUE	FALSE	FALSE	2001	TRUE	0	14	14	TRUE	57.4868	1263	AK34W	1.9213e+07	19080000	19486999	9080000	29486999
Summary.of.repetitive.regions.Tarvensevar_AK34W_873_v1.0.fa.csv	930	Chr06	19282000	19285999	43.925	166	CATTTTTTTTGTATGTTTCCTCAGAAGTCCGTTTTCCCCATTTTCGGCTAGTAGACCAGTTTTGGATCTTCATTTGGGATATCTTCTAGGGAATGAGATACAAGTAATAGAGGTTTCTCCTTGTACTATTATGAGTCCCAGATGACTATTTCAAGCCTATTTACTC	19	3999	Chr06		AATTTTATTTGTATGTTTCCTCAGAAGTCCGTTTTCCCCATTTTCGGCTAGTAGACCAGTTTTGGATCTTCATTTGGGATATCTTCTAGGGAATGAGATACAAGTAATAGAGGTTTCTCCTTGTACTATTATGAGTCCCAGATGACTATTTCAAGCCTATTTACTC	19	67001	-16001	TRUE	FALSE	FALSE	67001	TRUE	0	14	14	TRUE	57.4868	1263	AK34W	1.9284e+07	19080000	19486999	9080000	29486999
Summary.of.repetitive.regions.Tarvensevar_AK34W_873_v1.0.fa.csv	931	Chr06	19302000	19309999	55.1	166	CATTTTTATTTGTATGTTTCCTCAGAAGTCCGTTTTCCCCATTTTCGGTAGTAGACCAGTTTCGGATCTTCATTTGGGATATCTTCTAGGGAATGAGATACAAGTAATAGAGGTTTCTCCTTGTACTATTAAGAGTCCCAGATGACTATTTCAAGCCTATTTACTC	47	7999	Chr06		ATTTTTATTTGTATGTTTCCTCAGAAGTCCGTTTTCCCCATTTTCGGCTAGTAGACCAGTTTCGGATCTTCATTTGGGATATCTTCTAGGGAATGAGATACAAGTAATAGAGGTTTCTCCTTGTACTATTAAGAGTCCCAGATGACTATTTCAAGCCTATTTACTC	46	16001	-11001	TRUE	FALSE	FALSE	16001	TRUE	0	14	14	TRUE	57.4868	1263	AK34W	1.9306e+07	19080000	19486999	9080000	29486999
Summary.of.repetitive.regions.Tarvensevar_AK34W_873_v1.0.fa.csv	932	Chr06	19321000	19325999	43.38	166	CATTTTCTTTGTATGTTTCATCAGAAGTCCGTTTTCCCCATTTTCGGCTAGTAGACCAGTTTCGGATCTTCATTTGGGATATCTTCTAGGGAATGAGATACAAGTAATAGAGGTTTCTCCTTGTACTATTAAGAGTCCCAGATGACTATTTCAAGCCTATTTACTC	25	4999	Chr06		CATTTTCTTTGTATGTTTCATCAGAAGTCCGTTTTCCCCATTTTCGGCTAGTAGACCAGTTTCGGATCTTCATTTGGGATATCTTCTAGGGAATGAGATACAAGTAATAGAGGTTTCTCCTTGTACTATTAAGAGTCCCAGATGACTATTTCAAGCCTATTTACTC	25	11001	-4001	TRUE	FALSE	FALSE	11001	TRUE	0	14	14	TRUE	57.4868	1263	AK34W	1.93235e+07	19080000	19486999	9080000	29486999
Summary.of.repetitive.regions.Tarvensevar_AK34W_873_v1.0.fa.csv	933	Chr06	19330000	19335999	61.1	166	CATTTTCTTTGTATGATTCCGCAGAAGTCCGTTTTCCCCATTTTCGGCTAGTAGACCAGTTTCGGATCTTCATTTGGGATATCTTCTAGGGAATGAGATACAAGTAATAGAGGTTTCTCCTTGTACTATTATCAGTCCAGATGGACTATTTCAAGCCTATTTACTC	35	5999	Chr06		CATTTTCTTTGTATGATTCAGCAGAAGTCCGTTTTCCCCATTTTCGGCTAGTAGACCAGTTTCGGATCTTCATTTGGGATATCTTCTAGGGAATGAGATACAAGTAATAGAGGTTTCTCCTTGTACTATTATCAGTCCCAGATGACTATTTCAAGCCTATTTACTC	35	4001	-8001	TRUE	FALSE	FALSE	4001	TRUE	0	14	14	TRUE	57.4868	1263	AK34W	1.9333e+07	19080000	19486999	9080000	29486999
Summary.of.repetitive.regions.Tarvensevar_AK34W_873_v1.0.fa.csv	934	Chr06	19344000	19360999	55.3882	166	CATTTTTATTTGTATGTTTCATCAGAAGTCCGTTTTCCCCATTTTCGGCTAGTAGACCAGTTTCGGATCTTCATTTGGGATATCTTCTAGGGAATGAGATACAAGTAATAGAGGTTTCTCCTTGTACTATTAAGAGTCCAGATGACTATTTCAAGCCTATTTACTC	100	16999	Chr06		AATTTTATTTGTATGTTTCATCAGAAGTCCGTTTTCCCCATTTTCGGCTAGTAGACCAGTTTCGGATCTTCATTTGGGATATCTTCTAGGGAATGAGATACAAGTAATAGAGGTTTCTCCTTGTACTATTAAGAGTCCCAGATGACTATTTCAAGCCTATTTACTC	100	8001	-5001	TRUE	FALSE	FALSE	8001	TRUE	0	14	14	TRUE	57.4868	1263	AK34W	1.93525e+07	19080000	19486999	9080000	29486999
Summary.of.repetitive.regions.Tarvensevar_AK34W_873_v1.0.fa.csv	935	Chr06	19366000	19381999	54.5	166	CATTTTTTATTTGTATGTTTCCTCAGAAGTCCGTTTTCCCCATTTTCGGCTAGTAGACCAGTTTCGGATCTTCATTTGGGATATCTTCTAGGGAATGAGATACAAGTAATAGAGGTTTCTCCTTGACTATTAAGAGTCCAGATGACTATTTCAAGCCTATTTACTC	91	15999	Chr06		ATTTTTATTTGTATGTTTCCTCAGAAGTCCGTTTTCCCCATTTTCGGCTAGTAGACCAGTTTCGGATCTTCATTTGGGATATCTTCTAGGGAATGAGATACAAGTAATAGAGGTTTCTCCTTGTACTATTAAGAGTCCCAGATGACTATTTCAAGCCTATTTACTC	91	5001	-6001	TRUE	FALSE	FALSE	5001	TRUE	0	14	14	TRUE	57.4868	1263	AK34W	1.9374e+07	19080000	19486999	9080000	29486999
Summary.of.repetitive.regions.Tarvensevar_AK34W_873_v1.0.fa.csv	936	Chr06	19388000	19405999	56.8944	166	CATTTTCTTTGTATGATTCATCAGAAGTCCGTTTTCCCCATTTTCGGCTAGTAGACCAGTTTCGGATCTTCATTTGGGATATCTTCTAGGGAATGAGATACAAGTAATAGAGGTTTCTCCTTGTACTATTATCAGTCCCAGATGACTATTTCAAGCCTATTTACTC	106	17999	Chr06		CATTTTCTTTGTATGATTCATCAGAAGTCCGTTTTCCCCATTTTCGGCTAGTAGACCAGTTTCGGATCTTCATTTGGGATATCTTCTAGGGAATGAGATACAAGTAATAGAGGTTTCTCCTTGTACTATTATCAGTCCCAGATGACTATTTCAAGCCTATTTACTC	106	6001	-40001	TRUE	FALSE	FALSE	6001	TRUE	0	14	14	TRUE	57.4868	1263	AK34W	1.9397e+07	19080000	19486999	9080000	29486999
Summary.of.repetitive.regions.Tarvensevar_AK34W_873_v1.0.fa.csv	937	Chr06	19446000	19450999	55.86	166	CATTTTTTTTGTATGTTTCCTCAGAAGTCCGTTTTCCCCATTTTCGGCTAGTAGACCAGTTTCGGATCTTCATTTGGGATATCTTCTAGGGAATGAGATACAAGTAATAGAGGTTTCTCCTTGTACTATTAAGAGTCCCAGATGACTATTTCAAGCCTATTTACTC	30	4999	Chr06		ATTTTTATTTGTATGTTTCCTCAGAAGTCCGTTTTCCCCATTTTCGGCTAGTAGACCAGTTTCGGATCTTCATTTGGGATATCTTCTAGGGAATGAGATACAAGTAATAGAGGTTTCTCCTTGTACTATTAAGAGTCCCAGATGACTATTTCAAGCCTATTTACTC	30	40001	-11001	TRUE	FALSE	FALSE	40001	TRUE	0	14	14	TRUE	57.4868	1263	AK34W	1.94485e+07	19080000	19486999	9080000	29486999
Summary.of.repetitive.regions.Tarvensevar_AK34W_873_v1.0.fa.csv	938	Chr06	19462000	19486999	52.272	166	CATTTTTTTTGTATGTTTCCTCAGAAGTCCGTTTTCCCCATTTTCGGCTAGTAGACCAGTTTCGGATCTTCATTTGGGATATCTTCTAGGGAATGAGATACAAGTAATAGAGGTTTCTCCTTGTACTATTAAGAGTCCCAGATGACTATTTCAAGCCTATTTACTC	146	24999	Chr06		ATTTTTATTTGTATGTTTCCTCAGAAGTCCGTTTTCCCCATTTTCGGCTAGTAGACCAGTTTCGGATCTTCATTTGGGATATCTTCTAGGGAATGAGATACAAGTAATAGAGGTTTCTCCTTGTACTATTAAGAGTCCCAGATGACTATTTCAAGCCTATTTACTC	146	11001	-5446001	TRUE	FALSE	TRUE	11001	TRUE	0	14	14	TRUE	57.4868	1263	AK34W	1.94745e+07	19080000	19486999	9080000	29486999
Summary.of.repetitive.regions.Tarvensevar_AK34W_873_v1.0.fa.csv	941	Chr06	20971000	20974999	56.625	73	TCGAGGGACATGTTCGGATGGGATAACATCTCTCGATGATAGCCGAGGGACATGTACCGCGGTAAGGCAATGA	42	3999	Chr06		TCGAGGGACATGTTCGGATGGGATAACATCTCTCGATGATAGCCGAGGGACATGTACCGCGGTAAGGCAATGA	42		-56001	TRUE	TRUE	FALSE	0	TRUE	0	5	14	FALSE	64.5904	605	AK34W	2.0973e+07	19080000	19486999	9080000	29486999
Summary.of.repetitive.regions.Tarvensevar_AK34W_873_v1.0.fa.csv	942	Chr06	21031000	21038999	72.825	73	TCGAGGGACATGTTCGGATGGGATAACATCTCTCGATGATAGCCGAGGGACATGTACCGCGGTAAGGCAATGA	103	7999	Chr06		TCGAGGGACATGTTCGGATGGGATAACATCTCTCGATGATAGCCGAGGGACATGTACCGCGGTAAGGCAATGA	103	56001	-7001	TRUE	FALSE	FALSE	56001	TRUE	0	5	14	FALSE	64.5904	605	AK34W	2.1035e+07	19080000	19486999	9080000	29486999
Summary.of.repetitive.regions.Tarvensevar_AK34W_873_v1.0.fa.csv	943	Chr06	21046000	21050999	47.78	73	TCGAGGGACATGTTCGGATGGGATAACATCTCTCGATGATAGCCGAGGGACATGTACCGCGGTAAGGCAATGA	39	4999	Chr06		TCGAGGGACATGTTCGGATGGGATAACATCTCTCGATGATAGCCGAGGGACATGTACCGCGGTAAGGCAATGA	39	7001	-8001	TRUE	FALSE	FALSE	7001	TRUE	0	5	14	FALSE	64.5904	605	AK34W	2.10485e+07	19080000	19486999	9080000	29486999
Summary.of.repetitive.regions.Tarvensevar_AK34W_873_v1.0.fa.csv	944	Chr06	21059000	21063999	68.2	73	TCGAGGGACATGTTCGGATGGGATAACATCTCTCGATGATAGCCGAGGGACATGTACCGCGGTAAGGCAATGA	62	4999	Chr06		TCGAGGGACATGTTCGGATGGGATAACATCTCTCGATGATAGCCGAGGGACATGTACCGCGGTAAGGCAATGA	61	8001	-10001	TRUE	FALSE	FALSE	8001	TRUE	0	5	14	FALSE	64.5904	605	AK34W	2.10615e+07	19080000	19486999	9080000	29486999
Summary.of.repetitive.regions.Tarvensevar_AK34W_873_v1.0.fa.csv	945	Chr06	21074000	21100999	77.5222	73	TAGCCGAGGGACATGTACCGCGGTAAGGCAATGATCGAGGGACATGTTCGGATGGGATAACATCTCTCGATTA	359	26999	Chr06		TAGCCGAGGGACATGTACCGCGGTAAGGCAATGATCGAGGGACATGTTCGGATGGGATAACATCTCTCGATGA	357	10001	-150001	TRUE	FALSE	TRUE	10001	TRUE	0	5	14	FALSE	64.5904	605	AK34W	2.10875e+07	19080000	19486999	9080000	29486999
Summary.of.repetitive.regions.Tarvensevar_AK34W_873_v1.0.fa.csv	946	Chr06	21251000	21255999	64.26	73	TCGAGGGACATGTTCGGATGGGATAACATCTCTCGATGATAGCCGAGGGACATGTACCGCGGTAAGGCAATGA	59	4999	Chr06		TCGAGGGACATGTTCGGATGGGATAACATCTCTCGATGATAGCCGAGGGACATGTACCGCGGTAAGGCAATGA	58	150001	-5001	TRUE	TRUE	FALSE	150001	FALSE	1	4	14	FALSE	65.7248	993	AK34W	2.12535e+07	19080000	19486999	9080000	29486999
Summary.of.repetitive.regions.Tarvensevar_AK34W_873_v1.0.fa.csv	947	Chr06	21261000	21304999	72.5091	73	TCGAGGGACATGTTCGGATGGGATAACATCTCTCGATGATAGCCGAGGGACATGTACCGCGGTAAGGCAATGA	614	43999	Chr06		TCGAGGGACATGTTCGGATGGGATAACATCTCTCGATGATAGCCGAGGGACATGTACCGCGGTAAGGCAATGA	574	5001	-12001	TRUE	FALSE	FALSE	5001	TRUE	1	4	14	FALSE	65.7248	993	AK34W	2.1283e+07	19080000	19486999	9080000	29486999
Summary.of.repetitive.regions.Tarvensevar_AK34W_873_v1.0.fa.csv	948	Chr06	21317000	21335999	72.3053	73	TCGAGGGACATGTTCGGATGGGATAACATCTCTCGATGATAGCCGAGGGACATGTACCGCGGTAAGGCAATGA	262	18999	Chr06		TCGAGGGACATGTTCGGATGGGATAACATCTCTCGATGATAGCCGAGGGACATGTACCGCGGTAAGGCAATGA	251	12001	-75001	TRUE	FALSE	FALSE	12001	TRUE	1	4	14	FALSE	65.7248	993	AK34W	2.13265e+07	19080000	19486999	9080000	29486999
Summary.of.repetitive.regions.Tarvensevar_AK34W_873_v1.0.fa.csv	949	Chr06	21411000	21414999	53.825	73	TCGAGGGACATGTTCGGATGGGATAACATCTCTCGATGATAGCCGAGGGACATGTACCGCGGTAAGGCAATGA	58	3999	Chr06		TCGAGGGACATGTTCGGATGGGATAACATCTCTCGATGATAGCCGAGGGACATGTACCGCGGTAAGGCAATGA	41	75001		TRUE	FALSE	TRUE	75001	TRUE	1	4	14	FALSE	65.7248	993	AK34W	2.1413e+07	19080000	19486999	9080000	29486999
Summary.of.repetitive.regions.Tarvensevar_AK34W_873_v1.0.fa.csv	952	Chr06	24933000	24937999	42.88	166	CATTTTCTTTGTATGTTTCCTCAGAAGTCCGTTTTCCCCATTTTCGGCTAGTAGACCAGTTTCGGATCTTCATTTGGGATATCTTCTAGGGAATGAGATACAAGTAATAGAGGTTTCTCCTTGTACTATTAAGAGTCCCAGATGACTATTTCAAGCCTATTTACTC	25	4999	Chr06		CATTTTCTTTGTATGTTTCCTCAGAAGTCCGTTTTCCCCATTTTCGGCTAGTAGACCAGTTTCGGATCTTCATTTGGGATATCTTCTAGGGAATGAGATACAAGTAATAGAGGTTTCTCCTTGTACTATTAAGAGTCCCAGATGACTATTTCAAGCCTATTTACTC	25	5446001	-5001	TRUE	TRUE	FALSE	5446001	FALSE	1	7	14	FALSE	47.6724	487	AK34W	2.49355e+07	19080000	19486999	9080000	29486999
Summary.of.repetitive.regions.Tarvensevar_AK34W_873_v1.0.fa.csv	953	Chr06	24943000	24962999	49.51	166	CATTTTTTTTGTATGTTTCATCAGAAGTCCGTTTTCCCCATTTTCGGCTAGTAGACCAGTTTCGGATCTTCATTTGGGATATCTTCTAGGGAATGAGATACAAGTAATAGAGGCTTCTCCTTGTACTATTATGAGTCCCAGATGACTATTTCAAGCCTATTTACTC	110	19999	Chr06		CATTTTCTTTGTATGTTTCATCAGAAGTCCGTTTTCCCCATTTTCGGCTAGTAGACCAGTTTCGGATCTTCATTTGGGATATCTTCTAGGGAATGAGATACAAGTAATAGAGGCTTCTCCTTGTACTATTATGAGTCCCAGATGACTATTTCAAGCCTATTTACTC	110	5001	-5001	TRUE	FALSE	FALSE	5001	TRUE	1	7	14	FALSE	47.6724	487	AK34W	2.4953e+07	19080000	19486999	9080000	29486999
Summary.of.repetitive.regions.Tarvensevar_AK34W_873_v1.0.fa.csv	954	Chr06	24968000	24981999	53.35	166	CATTTTTTTTGTATGTTTCCTCAGAAGTCCGTTTTCCCCATTTTCGGCTAGTAGACCAGTTTCGGATCTTCATTTGGGATATCTTCTAGGGAATGAGATACAAGTAATAGAGGCTTCTCCTTGTACTATTAAGAGTCCCAGATGACTATTTCAAGCCTATTTACTC	85	13999	Chr06		CTTTTTATTTGTATGTTTCCTCAGAAGTCCGTTTTCCCCATTTTCGGCTAGTAGACCAGTTTCGGATCTTCATTTGGGATATCTTCTAGGGAATGAGATACAAGTAATAGAGGCTTCTCCTTGTACTATTAAGAGTCCCAGATGACTATTTCAAGCCTATTTACTC	84	5001	-15001	TRUE	FALSE	FALSE	5001	TRUE	1	7	14	FALSE	47.6724	487	AK34W	2.4975e+07	19080000	19486999	9080000	29486999
Summary.of.repetitive.regions.Tarvensevar_AK34W_873_v1.0.fa.csv	955	Chr06	24997000	25007999	49.2091	166	CATTTTTTTTGTATGTTTCCTCAGAAGTCCGTTTTCCCCATTTTCGGCTAGTAGACCAGTTTCGGATCTTCATTTGGGATATCTTCTAGGGAATGAGATACAAGTAATAGAGGCTTCTCCTTGTACTATTAAGAGTCCCAGATGACTATTTCAAGCCTATTTACTC	61	10999	Chr06		CATTTTCTTTGTATGTTTCCTCAGAAGTCCGTTTTCCCCATTTTCGGCTAGTAGACCAGTTTCGGATCTTCATTTGGGATATCTTCTAGGGAATGAGATACAAGTAATAGAGGCTTCTCCTTGTACTATTAAGAGTCCCAGATGACTATTTCAAGCCTATTTACTC	61	15001	-22001	TRUE	FALSE	FALSE	15001	TRUE	1	7	14	FALSE	47.6724	487	AK34W	2.50025e+07	19080000	19486999	9080000	29486999
Summary.of.repetitive.regions.Tarvensevar_AK34W_873_v1.0.fa.csv	956	Chr06	25030000	25042999	51.1154	166	CATTTTTTTTGTATGTTTCCTCAGAAGTCCGTTTTCCCCATTTTCGGCTAGTAGACCAGTTTCGGATCTTCATTTGGGATATCTTCTAGGGAATGAGATACAAGTAATAGAGGCTTCTCCTTGTACTATTAAGAGTCCCAGATGACTATTTCAAGCCTATTTACTC	80	12999	Chr06		CATTTTATTTGTATGTTTCCTCAGAAGTCCGTTTTCCCCATTTTCGGCTAGTAGACCAGTTTCGGATCTTCATTTGGGATATCTTCTAGGGAATGAGATACAAGTAATAGAGGCTTCTCCTTGTACTATTAAGAGTCCCAGATGACTATTTCAAGCCTATTTACTC	79	22001	-5001	TRUE	FALSE	FALSE	22001	TRUE	1	7	14	FALSE	47.6724	487	AK34W	2.50365e+07	19080000	19486999	9080000	29486999
Summary.of.repetitive.regions.Tarvensevar_AK34W_873_v1.0.fa.csv	957	Chr06	25048000	25051999	28.7	166	CATTTTTATTTGTATGTTTCCTCAGAAGTCCGTTTTCCCCATTTTCGGCTAGTAGACCAGTTTCGGATCTTCATTGGGAAATCTTCTAGGGAATGAGATACAAGTAATAGAGGCTTCTCCTTGTACTATTAAGAGTCCCAGATGACTATTTCAAGCCTATTTACTC	18	3999	Chr06		ATTTTTATTTGTATGTTTCCTCAGAAGTCCGTTTTCCCCATTTTCGGCTAGTAGACCAGTTTCGGATCTTCATTTGGGATATCTTCTAGGGAATGAGATACAAGTAATAGAGGCTTCTCCTTGTACTATTAAGAGTCCCAGATGACTATTTCAAGCCTATTTACTC	17	5001	-14001	TRUE	FALSE	FALSE	5001	TRUE	1	7	14	FALSE	47.6724	487	AK34W	2.505e+07	19080000	19486999	9080000	29486999
Summary.of.repetitive.regions.Tarvensevar_AK34W_873_v1.0.fa.csv	958	Chr06	25066000	25084999	58.9421	166	CATTTTCTTTGTATGTTTCATCAGAAGTCCGTTTTCCCCATTTTCGGCTAGTAGACCAGTTTCGGATCTTCATTTGGGAACTCTTTTAGGGAATGAGATACAAGTAATAGAGGCTTCTCCTTGTACTATTAAGAGTCCCAGATGACTATTTCAAGCCTATTTACTC	108	18999	Chr06		CATTTTCTTTGTATGTTTCATCAGAAGTCCGTTTTCCCCATTTTCGGCTAGTAGACCAGTTTCGGATCTTCATTTGGGAACTCTTTTAGGGAATGAGATACAAGTAATAGAGGCTTCTCCTTGTACTATTAAGAGTCCCAGATGACTATTTCAAGCCTATTTACTC	107	14001	-785001	TRUE	FALSE	TRUE	14001	TRUE	1	7	14	FALSE	47.6724	487	AK34W	2.50755e+07	19080000	19486999	9080000	29486999
Summary.of.repetitive.regions.Tarvensevar_AK34W_873_v1.0.fa.csv	959	Chr06	25870000	25873999	66.975	166	CATTTTCTTTGTATGTTTCATCAGAAGTCCGTTTTCCCCATTTTCGGATAGTAGACCAGTTTTGGAACTTCATTTGGGAACTCCTTTAGGGAATGAGATACAAGTAATAGAGGCTTCTCCATGTAGTATTAAGAGTCCCAGATGACTATTTCAAGCCTATTTACTC	22	3999	Chr06		CATTTTCTTTGTATGTTTCATCAGAAGTCCGTTTTCCCCATTTTCGGATAGTAGACCAGTTTTGGAACTTCATTTGGGAACTCCTTTAGGGAATGAGATACAAGTAATAGAGGCTTCTCCATGTAGTATTAAGAGTCCCAGATGACTATTTCAAGCCTATTTACTC	22	785001	-45001	TRUE	TRUE	FALSE	785001	FALSE	2	6	14	FALSE	65.8395	308	AK34W	2.5872e+07	19080000	19486999	9080000	29486999
Summary.of.repetitive.regions.Tarvensevar_AK34W_873_v1.0.fa.csv	960	Chr06	25919000	25926999	73.4125	166	CATTTTCTTTGTATGTTTCATCAGAAGTCCGTTTTCCCCATTTTCGGATAGTAGACCAGTTTTGGAACTTCATTTGGGAACTCCTTTAGGGAATGAGATACAAGTAATAGAGGCTTCTCCATGTACTATTAAGAGTCCCAGATGACTATTTCAAGCCTATTTACTC	48	7999	Chr06		CATTTTCTTTGTATGTTTCATCAGAAGTCCGTTTTCCCCATTTTCGGATAGTAGACCAGTTTTGGAACTTCATTTGGGAACTCCTTTAGGGAATGAGATACAAGTAATAGAGGCTTCTCCATGTACTATTAAGAGTCCCAGATGACTATTTCAAGCCTATTTACTC	47	45001	-4001	TRUE	FALSE	FALSE	45001	TRUE	2	6	14	FALSE	65.8395	308	AK34W	2.5923e+07	19080000	19486999	9080000	29486999
Summary.of.repetitive.regions.Tarvensevar_AK34W_873_v1.0.fa.csv	961	Chr06	25931000	25943999	65.9538	166	CATTTTCTTTGTATGTTTCATCAGAAGTCCGTTTTCCCCATTTTCGGATAGTAGACCAGTTTTGGAACTTCATTTGGGAACTCCTTTAGGGAATGAGATACAAGTAATAGAGGCTTCTCCCTGTACTATTAAGAGTCCCAGATGACTATTTCAAGCCTATTTACTC	73	12999	Chr06		CATTTTCTTTGTATGTTTCATCAGAAGTCCGTTTTCCCCATTTTCGGATAGTAGACCAGTTTTGGAACTTCATTTGGGAACTCCTTTAGGGAATGAGATACAAGTAATAGAGGCTTCTCCCTGTACTATTAAGAGTCCCAGATGACTATTTCAAGCCTATTTACTC	73	4001	-13001	TRUE	FALSE	FALSE	4001	TRUE	2	6	14	FALSE	65.8395	308	AK34W	2.59375e+07	19080000	19486999	9080000	29486999
Summary.of.repetitive.regions.Tarvensevar_AK34W_873_v1.0.fa.csv	962	Chr06	25957000	25962999	62.7333	166	CATTTTCATTTGTATGTTTCATCAGAAGTCCGTTTTCCCCATTTTCGGATAGTAGACCAGTTTCGGATCTTCATTTGGGAAATCCTTTAGGGAATGAGATACAAGTAATAGAGGCTTCTCTTTGTACTATTAAGAGTCCCAGATGACTATTTCAAGCCATTTACTC	33	5999	Chr06		CATTTTCTTTGTATGTTTCATCAGAAGTCCGTTTTCCCCATTTTCGGATAGTAGACCAGTTTCGGATCTTCATTTGGGAAATCCTTTAGGGAATGAGATACAAGTAATAGAGGCTTCTCTTTGTACTATTAAGAGTCCCAGATGACTATTTCAAGCCTATTTACTC	33	13001	-18001	TRUE	FALSE	FALSE	13001	TRUE	2	6	14	FALSE	65.8395	308	AK34W	2.596e+07	19080000	19486999	9080000	29486999
Summary.of.repetitive.regions.Tarvensevar_AK34W_873_v1.0.fa.csv	963	Chr06	25981000	25988999	58.6375	166	CATTTTCTTTGTATGTTTCATCAGAAGTCCGTTTTCCCCATTTTCGGATAGTAGACCAGTTTCGGATCTTCATTTAGGAAATCCTTTAGGGAATGAGATACAAGTAATAGAGGCTTCTCTTTGTACTATTAAGAGTCCCAGATGACTATTTCAAGCCTATTTACTC	43	7999	Chr06		CATTTTCTTTGTATGTTTCATCAGAAGTCCGTTTTCCCCATTTTCGGATAGTAGACCAGTTTCGGATCTTCATTTAGGAAATCCTTTAGGGAATGAGATACAAGTAATAGAGGCTTCTCTTTGTACTATTAAGAGTCCCAGATGACTATTTCAAGCCTATTTACTC	42	18001	-12001	TRUE	FALSE	FALSE	18001	TRUE	2	6	14	FALSE	65.8395	308	AK34W	2.5985e+07	19080000	19486999	9080000	29486999
Summary.of.repetitive.regions.Tarvensevar_AK34W_873_v1.0.fa.csv	964	Chr06	26001000	26016999	67.325	166	CATTTTCTTTGTATGTTTCATCAGAAGTCCGTTTTCCCCATTTTCGGATAGTAGACCAGTTTTGGAACTTCATTTGGGAACTCCTTTAGGGAATGAGATACAAGTAATAGAGGCTTCTCCATGTACTATTAAGAGTCCCAGATGACTATTTCAAGCCTATTTACTC	89	15999	Chr06		CATTTTCTTTGTATGTTTCATCAGAAGTCCGTTTTCCCCATTTTCGGATAGTAGACCAGTTTTGGAACTTCATTTGGGAACTCCTTTAGGGAATGAGATACAAGTAATAGAGGCTTCTCCATGTACTATTAAGAGTCCCGGATGACTATTTCAAGCCTATTTACTC	90	12001	-510001	TRUE	FALSE	TRUE	12001	TRUE	2	6	14	FALSE	65.8395	308	AK34W	2.6009e+07	19080000	19486999	9080000	29486999
Summary.of.repetitive.regions.Tarvensevar_AK34W_873_v1.0.fa.csv	966	Chr06	26527000	26532999	50.75	166	CATTTTTTTTGTATGTTTCATCAGAAGTCCGTTTTCCCCATTTTCGGCTAGTAGACCAGTTTCGGATCTTCATTTGGGATATCTTCTAGGGAATGAGATACAAGTAATAGAGGCTTCTCCTTGTACTATTAAGAGTCCCAGATGACTATTTCAAGCCTATTTACTC	31	5999	Chr06		ATTTTTATTTGTATGTTTCATCAGAAGTCCGTTTTCCCCATTTTCGGCTAGTAGACCAGTTTCGGATCTTCATTTGGGATATCTTCTAGGGAATGAGATACAAGTAATAGAGGCTTCTCCTTGTACTATTAAGAGTCCCAGATGACTATTTCAAGCCTATTTACTC	32	510001	-34001	TRUE	TRUE	FALSE	510001	FALSE	3	4	14	FALSE	48.7186	153	AK34W	2.653e+07	19080000	19486999	9080000	29486999
Summary.of.repetitive.regions.Tarvensevar_AK34W_873_v1.0.fa.csv	967	Chr06	26567000	26574999	45.8	166	CATTTTCTTTGTATGTTTCCTCAGAAGTCCGTTTTCCCCATTTTCGGCTAGTAGACCAGTTTCGGATCTTCATTTGGGATATCTTCTAGGGAATGAGATACAAGTAATAGAGGCTTCTCCTTGTACTATTAAGAGTCCCAGATGACTATTTCAAGCCTATTTACTC	43	7999	Chr06		CATTTTCTTTGTATGTTTCCTCAGAAGTCCGTTTTCCCCATTTTCGGCTAGTAGACCAGTTTCGGATCTTCATTTGGGATATCTTCTAGGGAATGAGATACAAGTAATAGAGGCTTCTCCTTGTACTATTAAGAGTCCCAGATGACTATTTCAAGCCTATTTACTC	43	34001	-11001	TRUE	FALSE	FALSE	34001	TRUE	3	4	14	FALSE	48.7186	153	AK34W	2.6571e+07	19080000	19486999	9080000	29486999
Summary.of.repetitive.regions.Tarvensevar_AK34W_873_v1.0.fa.csv	968	Chr06	26586000	26594999	49.9444	166	CATTTTTTTTGTATGTTTCCTCAGAAGTCCGTTTTCCCCATTTTCGGCTAGTAGACCAGTTTCGGATCTTCATTTGGGATATCTTCTAGGGAATGAGATACAAGTAATAGAGGCTTCTCCTTGTACTATTAAGAGTCCCAGATGACTATTTCAAGCCTATTTACTC	51	8999	Chr06		CATTTTCTTTGTATGTTTCCTCAGAAGTCCGTTTTCCCCATTTTCGGCTAGTAGACCAGTTTCGGATCTTCATTTGGGATATCTTCTAGGGAATGAGATACAAGTAATAGAGGCTTCTCCTTGTACTATTAAGAGTCCCAGATGACTATTTCAAGCCTATTTACTC	51	11001	-19001	TRUE	FALSE	FALSE	11001	TRUE	3	4	14	FALSE	48.7186	153	AK34W	2.65905e+07	19080000	19486999	9080000	29486999
Summary.of.repetitive.regions.Tarvensevar_AK34W_873_v1.0.fa.csv	969	Chr06	26614000	26618999	48.38	166	CATTTTTTTTGTATGTTTCCTCAGAAGTCCGTTTTCCCCATTTTCGGCTAGTAGACCAGTTTCGGATCTTCATTTGGGATATCTTCTAGGGAATGAGATACAAGTAATAGAGGCTTCTCCTTGTACTATTAAGAGTCCCAGATGACTATTTCAAGCCTATTTACTC	28	4999	Chr06		CATTTTCTTTGTATGTTTCCTCAGAAGTCCGTTTTCCCCATTTTCGGCTAGTAGACCAGTTTCGGATCTTCATTTGGGATATCTTCTAGGGAATGAGATACAAGTAATAGAGGCTTCTCCTTGTACTATTAAGAGTCCCAGATGACTATTTCAAGCCTATTTACTC	28	19001	-102001	TRUE	FALSE	TRUE	19001	TRUE	3	4	14	FALSE	48.7186	153	AK34W	2.66165e+07	19080000	19486999	9080000	29486999
Summary.of.repetitive.regions.Tarvensevar_AK34W_873_v1.0.fa.csv	970	Chr06	26721000	26724999	53.625	166	CATTTTCTTTGTATGTTTCCTCAGAAGTCCGTTTTCCCCATTTTCGGCTAGTAGACCAGTTTCGGATCTTCATTTGGGATATCTTCTAGGGAATGAGATACAAGTAATAGAGGCTTCTCCTTGTACTATTAAGAGTCCCAGATGACTATTTCAAGCCTATTTACTC	23	3999	Chr06		CATTTTCTTTGTATGTTTCCTCAGAAGTCCGTTTTCCCCATTTTCGGCTAGTAGACCAGTTTCGGATCTTCATTTGGGATATCTTCTAGGGAATGAGATACAAGTAATAGAGGCTTCTCCTTGTACTATTAAGAGTCCCAGATGACTATTTCAAGCCTATTTACTC	23	102001	-192001	FALSE	FALSE	FALSE	102001	FALSE	4	1	14	FALSE	53.625	23	AK34W	2.6723e+07	19080000	19486999	9080000	29486999
Summary.of.repetitive.regions.Tarvensevar_AK34W_873_v1.0.fa.csv	971	Chr06	26917000	26922999	46.5167	166	CATTTTCTTTGTATGTTTCATCAGAAGTCCGTTTTCCCCATTTTCGGATAGTAGACCAGTTTTGGAACTTCATTTGGGAACTCCTTTAGGGAATGAGATACAAGTAATAGAGGCTTCTCCTTGTACTATTAAGAGTCCCAGATGACTATTTCAAGCCTATTTACTC	28	5999	Chr06		CATTTTCTTTGTATGTTTCATCAGAAGTCCGTTTTCCCCATTTTCGGATAGTAGACCAGTTTTGGAACTTCATTTGGGAACTCCTTTAGGGAATGAGATACAAGTAATAGAGGCTTCTCCTTGTACTATTAAGAGTCCCAGATGACTATTTCAAGCCTATTTACTC	28	192001	-228001	FALSE	FALSE	FALSE	192001	FALSE	5	1	14	FALSE	46.5167	28	AK34W	2.692e+07	19080000	19486999	9080000	29486999
Summary.of.repetitive.regions.Tarvensevar_AK34W_873_v1.0.fa.csv	972	Chr06	27151000	27154999	43.625	166	CATTTTCTTTGTATGTTTCATCAGAAGTCCGTTTTCCCCATTTTCGGATAGTGTAGACCAGTTGGATCTTCATTTGGGAACTCCTTTAGGGAATGAGATACAAGTAATAGAGGCTTCTCCTTGTACTATTAAGAGTCCCAGATGACTATTTCAAGCCTATTTACTC	18	3999	Chr06		CATTTTCTTTGTATGTTTCATCAGAAGTCCGTTTTCCCCATTTTCGGATAGTAGACCAGTTTTGGAACTTCATTTGGGAACTCCTTTAGGGAATGAGATACAAGTAATAGAGGCTTCTCCTTGTACTATTAAGAGTCCCAGATGACTATTTCAAGCCTATTTACTC	17	228001	-91001	TRUE	TRUE	FALSE	228001	FALSE	6	2	14	FALSE	47.475	37	AK34W	2.7153e+07	19080000	19486999	9080000	29486999
Summary.of.repetitive.regions.Tarvensevar_AK34W_873_v1.0.fa.csv	973	Chr06	27246000	27249999	51.325	166	CATTTTCTTTGTATGTTTCATCAGAAGTCCGTTTTCCCCATTTTCGGCTAGTAGACCAGTTTCAGATCTTCATTTAGGACATCTTCTAGGGAATGAGATACAAGTAATAGAGGCTTCTCTTTGTACTATTAAGAGTCCCAGATGACTATTTCAAGCCTATTTACTC	19	3999	Chr06		ATTTTTCTTTGTATGTTTCATCAGAAGTCCGTTTTCCCCATTTTCGGCTAGTAGACCAGTTTCAGATCTTCATTTAGGACATCTTCTAGGGAATGAGATACAAGTAATAGAGGCTTCTCTTTGTACTATTAAGAGTCCCAGATGACTATTTCAAGCCTATTTACTC	19	91001	-297001	TRUE	FALSE	TRUE	91001	TRUE	6	2	14	FALSE	47.475	37	AK34W	2.7248e+07	19080000	19486999	9080000	29486999
Summary.of.repetitive.regions.Tarvensevar_AK34W_873_v1.0.fa.csv	974	Chr06	27547000	27552999	64.9167	166	CATTTTCTTTGTATGTTTCATCAGAAGTCCGTTTTCCCCATTTTCGGATAGTAGACCAGTTTCGGATCTTCATTTGGGAAATCCTTTAGGGAATGAGATACAAGTAATAGAGGCTTCTCTTTGTACTATTAAGAGTCCCAGATGACTATTTCAAGCCTATTTACTC	34	5999	Chr06		CATTTTCTTTGTATGTTTCATCAGAAGTCCGTTTTCCCCATTTTCGGATAGTAGACCAGTTTCGGATCTTCATTTGGGAAATCCTTTAGGGAATGAGATACAAGTAATAGAGGCTTCTCTTTGTACTATTAAGAGTCCCAGATGACTATTTCAAGCCTATTTACTC	33	297001	-49001	TRUE	TRUE	FALSE	297001	FALSE	7	2	14	FALSE	65.8083	113	AK34W	2.755e+07	19080000	19486999	9080000	29486999
Summary.of.repetitive.regions.Tarvensevar_AK34W_873_v1.0.fa.csv	975	Chr06	27602000	27615999	66.7	166	CATTTTCTTTGTATGTTTCATCAGAAGTCCGTTTTCCCCATTTTCGGATAGTAGACCAGTTTTGGAACTTCATTTGGGAACTCCTTTAGGGAATGAGATACAAGTAATAGAGGCTTCTCCTATTAAGAGTCCCAGATGACTATTTCAAGCCTATTTACTCCATCTC	79	13999	Chr06		TTTTCTTTGTATGTTTCATCAGAAGTCCGTTTTCCCCATTTTCGGATAGTAGACCAGTTTTGGAACTTCATTTGGGAACTCCTTTAGGGAATGAGATACAAGTAATAGAGGCTTCTCTTTGTACTATTAAGAGTCCCAGATGACTATTTCAAGCCTATTTACTCCA	79	49001	-8316001	TRUE	FALSE	TRUE	49001	TRUE	7	2	14	FALSE	65.8083	113	AK34W	2.7609e+07	19080000	19486999	9080000	29486999
Summary.of.repetitive.regions.Tarvensevar_AK34W_873_v1.0.fa.csv	982	Chr06	35932000	35957999	54.6077	166	CATTTTTTTTGTATGATTCCTCAGAAGTCCGTTTTCCCCATTTTCGGCTAGTAGACCAGTTTCGGATCTTCATTTGGGATCTCTTCTAGGGAATGAGATACAAGTAATGTAGGCTTCTCCTTGTACTATTAAGAGTCCCAGATGACTATTTCAAGCCTATTTACTC	157	25999	Chr06		ATTTTTATTTGTATGATTCCTCAGAAGTCCGTTTTCCCCATTTTCGGCTAGTAGACCAGTTTCGGATCTTCATTTGGGATCTCTTCTAGGGAATGAGATACAAGTAATGTAGGCTTCTCCTTGTACTATTAAGAGTCCCAGATGACTATTTCAAGCCTATTTACTC	157	8316001	-11001	TRUE	TRUE	FALSE	8316001	FALSE	8	2	14	FALSE	54.933	229	AK34W	3.5945e+07	19080000	19486999	9080000	29486999
Summary.of.repetitive.regions.Tarvensevar_AK34W_873_v1.0.fa.csv	983	Chr06	35969000	35980999	55.2583	166	CATTTTATTTGTATGATTCCTCAGAAGTCCGTTTTCCCCATTTTCGGCTAGTAGACCAGTTTCGGATCTTCATTTGGGATCTCTTCTAGGGAATGAGATACAAGTAATGTAGGCTTCTCCTTGTACTATTAAGAGTCCCAGATGACTATTTCAAGCCTATTTACTC	72	11999	Chr06		CATTTTATTTGTATGATTCCTCAGAAGTCCGTTTTCCCCATTTTCGGCTAGTAGACCAGTTTCGGATCTTCATTTGGGATCTCTTCTAGGGAATGAGATACAAGTAATGTAGGCTTCTCCTTGTACTATTAAGAGTCCCAGATGACTATTTCAAGCCTATTTACTC	72	11001	-15347001	TRUE	FALSE	TRUE	11001	TRUE	8	2	14	FALSE	54.933	229	AK34W	3.5975e+07	19080000	19486999	9080000	29486999
Summary.of.repetitive.regions.Tarvensevar_AK34W_873_v1.0.fa.csv	999	Chr06	51328000	51335999	65.325	166	CATTTTCTTTGTATGTTTCATCAGAAGTCCGTTTTCCCCATTTTCGGATAGTAGACCAGTTTTGGAACTTCATTTGGGAACTCCTTTAGGGAATGAGATACAAGTAATAGAGGCTTCTCTTTGTACTATTAAGAGTCCCAGATGACTATTTCAAGCCTATTTACTC	46	7999	Chr06		CATTTTCTTTGTATGTTTCATCAGAAGTCCGTTTTCCCCATTTTCGGATAGTAGACCAGTTTTGGAACTTCATTTGGGAACTCCTTTAGGGAATGAGATACAAGTAATAGAGGCTTCTCTTTGTACTATTAAGAGTCCCAGATGACTATTTCAAGCCTATTTACTC	46	15347001					15347001	FALSE	9	1	14	FALSE	65.325	46	AK34W	5.1332e+07	19080000	19486999	9080000	29486999
Summary.of.repetitive.regions.Tarvensevar_AK34W_873_v1.0.fa.csv	1060	Chr07	14971000	14975999	53.06	166	CATTTTCTTTGTATGTTTCATCAGAAGTCCGTTTTCCCCATTTTCGGCTAGTAGACCAGTTTCGGATCTTCATTTGGGAAATCTTCTAGGGAATGAGATACAAGTAATAGAGGCTTCTCCTTGTACTATTATGAGTCCCAGATGACTATTTCAAGCCTATTTACTC	44	4999	Chr07		CATTTTCTTTGTATGTTTCATCAGAAGTCCGTTTTCCCCATTTTCGGCTAGTAGACCAGTTTCGGATCTTCATTTGGGATATCTTCTAGGGAATGAGATACAAGTAATAGAGGCTTCTCCTTGTACTATTATGAGTCCCAGATGACTATTTCAAGCCTATTTACTC	26		-17018001				0	TRUE	0	1	23	FALSE	53.06	44	AK34W	1.49735e+07	32893000	33563999	22893000	43563999
Summary.of.repetitive.regions.Tarvensevar_AK34W_873_v1.0.fa.csv	1082	Chr07	31994000	32016999	54.5304	166	AAGTCCGTTTTCCCCATTTTCGGCTAGTAGACCAGTTTCGGATCTTCATTTGGGATCTCTTCTAGGGAATGAGATACAAGTAATAGAGGCTTCTCCTTGTACTATTATGAGTTCCAGATGACTATTTCAAGCCTATTTACTCCATTTTCTTTGTATGATTCATCAG	156	22999	Chr07		AAGTCCGTTTTCCCCATTTTCGGCAAGTAGACCAGTTTCGGATCTTCATTTGGGATCTCTTCTAGGGAATGAGATACAAGTAATAGAGGCTTCTCCTTGTACTATTATGAGTCCCAGATGACTATTTCAAGCCTATTTACTCCATTTTCTTTGTATGATTCATCAG	131	17018001	-876001	FALSE	FALSE	FALSE	17018001	FALSE	1	1	23	FALSE	54.5304	156	AK34W	3.20055e+07	32893000	33563999	22893000	43563999
Summary.of.repetitive.regions.Tarvensevar_AK34W_873_v1.0.fa.csv	1083	Chr07	32893000	32905999	49.7615	166	CATTTTCTTTGTATGATTCATCAGAAGTCCGTTTTCCCCATTTTCGGCAAGTAGACCAGTTTCGGATCTTCATTTGGGATATCTTCTAGGGAATGAGATACAAGTAATAGAGGCTTCTCCTTGTACTATTATGAGTCCCAGATGACTATTTCAAGCCTATTTACTC	75	12999	Chr07		CATTTTCTTTGTATGATTCATCAGAAGTCCGTTTTCCCCATTTTCGGCAAGTAGACCAGTTTCGGATCTTCATTTGGGATATCTTCTAGGGAATGAGATACAAGTAATAGAGGCTTCTCCTTGTACTATTATGAGTCCCAGATGACTATTTCAAGCCTATTTACTC	75	876001	-1001	TRUE	TRUE	FALSE	876001	FALSE	2	23	23	TRUE	50.6511	1678	AK34W	3.28995e+07	32893000	33563999	22893000	43563999
Summary.of.repetitive.regions.Tarvensevar_AK34W_873_v1.0.fa.csv	1084	Chr07	32907000	32921999	51.2667	166	CATTTTCTTTGTATGATTCATCAGAAGTCCGTTTTCCCCATTTTCGGCAAGTAGACCAGTTTCGGATCTTCATTTGGGATATCTTCTAGGGAATGAGATACAAGTAATAGAGGCTTCTCCTTGTACTATTATGAGTCCCAGATGACTATTTCAAGCCTATTTACTC	89	14999	Chr07		CATTTTCTTTGTATGATTCATCAGAAGTCCGTTTTCCCCATTTTCGGCAAGTAGACCAGTTTCGGATCTTCATTTGGGATATCTTCTAGGGAATGAGATACAAGTAATAGAGGCTTCTCCTTGTACTATTATGAGTCCCAGATGACTATTTCAAGCCTATTTACTC	88	1001	-17001	TRUE	FALSE	FALSE	1001	TRUE	2	23	23	TRUE	50.6511	1678	AK34W	3.29145e+07	32893000	33563999	22893000	43563999
Summary.of.repetitive.regions.Tarvensevar_AK34W_873_v1.0.fa.csv	1085	Chr07	32939000	32949999	49.3455	166	CATTTTCTTTGTATGATTCATCAGAAGTTCCGTTTTCCCCATTTTCGGCAAGTAGACCAGTTTCGGATCTTCATTTGGGATATCTTCTAGGGAATGAGATACAAGTAATAGAGGCTTCTCCTTGTACTATTATGAGTCCCAGATGACTATTTCAAGCCTATTTATC	61	10999	Chr07		CATTTTCTTTGTATGATTCATCAGAAGTCCGTTTTCCCCATTTTCGGCAAGTAGACCAGTTTCGGATCTTCATTTGGGATATCTTCTAGGGAATGAGATACAAGTAATAGAGGCTTCTCCTTGTACTATTATGAGTCCCAGATGACTATTTCAAGCCTATTTACTC	61	17001	-5001	TRUE	FALSE	FALSE	17001	TRUE	2	23	23	TRUE	50.6511	1678	AK34W	3.29445e+07	32893000	33563999	22893000	43563999
Summary.of.repetitive.regions.Tarvensevar_AK34W_873_v1.0.fa.csv	1086	Chr07	32955000	32971999	52.4765	166	CATTTTCTTTTTGTATGATTCATCAGAAGTCCGTTTTCCCCATTTTCGGCAAGTAGACCAGTTTCGGATCTTCATGGGATATCTTCTAGGGAATGAGATACAAGTAATAGAGGCTTCTCCTTGTACTATTATGAGTCCCAGATGACTATTTCAAGCCTATTTACTC	103	16999	Chr07		CATTTTCTTTGTATGATTCATCAGAAGTCCGTTTTCCCCATTTTCGGCAAGTAGACCAGTTTCGGATCTTCATTTGGGATATCTTCTAGGGAATGAGATACAAGTAATAGAGGCTTCTCCTTGTACTATTATGAGTCCCAGATGACTATTTCAAGCCTATTTACTC	101	5001	-4001	TRUE	FALSE	FALSE	5001	TRUE	2	23	23	TRUE	50.6511	1678	AK34W	3.29635e+07	32893000	33563999	22893000	43563999
Summary.of.repetitive.regions.Tarvensevar_AK34W_873_v1.0.fa.csv	1087	Chr07	32976000	32983999	46.1375	166	CATTTTCTTTGTATGATTCATCAGAAGTCCGTTTTCCCCATTTTCGGCAAGTAGACCAGTTTCGGATCTTCATTTGGGATCTCTTCTAGGGAATGAGATACAAGTAATAGAGGCTTCTCCTTTTACTATTATGAGTCCCAGATGACTATTTCAAGCCTATTTACTC	44	7999	Chr07		CATTTTCTTTGTATGATTCATCAGAAGTCCGTTTTCCCCATTTTCGGCAAGTAGACCAGTTTCGGATCTTCATTTGGGATCTCTTCTAGGGAATGAGATACAAGTAATAGAGGCTTCTCCTTGTACTATTATGAGTCCCAGATGACTATTTCAAGCCTATTTACTC	44	4001	-23001	TRUE	FALSE	FALSE	4001	TRUE	2	23	23	TRUE	50.6511	1678	AK34W	3.298e+07	32893000	33563999	22893000	43563999
Summary.of.repetitive.regions.Tarvensevar_AK34W_873_v1.0.fa.csv	1088	Chr07	33007000	33010999	44.425	166	CATTTTCTTTGTATGATTCATCAGAAGTCCGTTTTCCCCATTTTCGGCAAGTAGACCAGTTTCGGATCTTCATTTGGGATATCTTCTAGGGAATGAGATACAAGTAATAGAGGCTTCTCCTTGTACTATTATGAGTCCCAGATGACTATTTCAAGCCTATTTACTC	22	3999	Chr07		CATTTTCTTTGTATGATTCATCAGAAGTCCGTTTTCCCCATTTTCGGCAAGTAGACCAGTTTCGGATCTTCATTTGGGATATCTTCTAGGGAATGAGATACAAGTAATAGAGGCTTCTCCTTGTACTATTATGAGTCCCAGATGACTATTTCAAGCCTATTTACTC	22	23001	-6001	TRUE	FALSE	FALSE	23001	TRUE	2	23	23	TRUE	50.6511	1678	AK34W	3.3009e+07	32893000	33563999	22893000	43563999
Summary.of.repetitive.regions.Tarvensevar_AK34W_873_v1.0.fa.csv	1089	Chr07	33017000	33020999	53.1	166	CATTTTCTTTGTATGATTCATCAGAAGTCCCGTTTTCCCCATTTTCGGCAAGTAGACCGTTTCGGATCTTCATTTGGGATATCTTCTAGGGAATGAGATACAAGTAATAGAGGCTTCTCCTTGTACTATTATGAGTCCCAGATGACTATTTCAAGCCTATTTACTC	24	3999	Chr07		CATTTTCTTTGTATGATTCATCAGAAGTCCGTTTTCCCCATTTTCGGCAAGTAGACCAGTTTCGGATCTTCATTTGGGATATCTTCTAGGGAATGAGATACAAGTAATAGAGGCTTCTCCTTGTACTATTATGAGTCCCAGATGACTATTTCAAGCCTATTTACTC	23	6001	-6001	TRUE	FALSE	FALSE	6001	TRUE	2	23	23	TRUE	50.6511	1678	AK34W	3.3019e+07	32893000	33563999	22893000	43563999
Summary.of.repetitive.regions.Tarvensevar_AK34W_873_v1.0.fa.csv	1090	Chr07	33027000	33037999	46.8	166	CATTTTCTTTGTATGATTCATCAGAAGTCCGTTTTCCCCATTTTCGGCAAGTAGACCAGTTTCGTATCTTCATTTGGGATATCTTCTAGGGAATGAGATACAAGTAATAGAGGCTTCTCCTTGTACTATTATGAGTCCCAGATGACTATTTCAAGCCTATTTACTC	59	10999	Chr07		CATTTTCTTTGTATGATTCATCAGAAGTCCGTTTTCCCCATTTTCGGCAAGTAGACCAGTTTCGTATCTTCATTTGGGATATCTTCTAGGGAATGAGATACAAGTAATAGAGGCTTCTCCTTGTACTATTATGAGTCCCAGATGACTATTTCAAGCCTATTTACTC	59	6001	-45001	TRUE	FALSE	FALSE	6001	TRUE	2	23	23	TRUE	50.6511	1678	AK34W	3.30325e+07	32893000	33563999	22893000	43563999
Summary.of.repetitive.regions.Tarvensevar_AK34W_873_v1.0.fa.csv	1091	Chr07	33083000	33131999	48.3367	166	CATTTTCTTTGTATGATTCATCAGAAGTCCGTTTTCCCCATTTTCGGCAAGTTAGACCAGTTTCTTATCTTCATTTGGGATATCTTCTAGGGAATGAGATACAAGTAATAGAGGCTTCTCCTTGTACTATTATGAGTCCCGATGACTATTTCAAGCCTATTTACTC	257	48999	Chr07		CATTTTCTTTGTATGATTCATCAGAAGTCCGTTTTCCCCATTTTCGGCAAGTAGACCAGTTTCTTATCTTCATTTGGGATATCTTCTAGGGAATGAGATACAAGTAATAGAGGCTTCTCCTTGTACTATTATGAGTCCCAGATGACTATTTCAAGCCTATTTACTC	269	45001	-45001	TRUE	FALSE	FALSE	45001	TRUE	2	23	23	TRUE	50.6511	1678	AK34W	3.31075e+07	32893000	33563999	22893000	43563999
Summary.of.repetitive.regions.Tarvensevar_AK34W_873_v1.0.fa.csv	1092	Chr07	33177000	33194999	51.7444	166	CATTTTCTTTGTATGATTCATCAGAAGTCCGTTTTCCCCATTTTCGGCAAGTAGACCAGTTTCTTATCTTCATTTGGGATATCTTCTAGGGAATGAGATACAAGTAATAGAGGCTTCTCCTTGTACTATTATGAGTCCCAGATGACTATTTCAAGCCTATTTACTC	107	17999	Chr07		CATTTTCTTTGTATGATTCATCAGAAGTCCGTTTTCCCCATTTTCGGCAAGTAGACCAGTTTCTTATCTTCATTTGGGATATCTTCTAGGGAATGAGATACAAGTAATAGAGGCTTCTCCTTGTACTATTATGAGTCCCAGATGACTATTTCAAGCCTATTTACTC	106	45001	-13001	TRUE	FALSE	FALSE	45001	TRUE	2	23	23	TRUE	50.6511	1678	AK34W	3.3186e+07	32893000	33563999	22893000	43563999
Summary.of.repetitive.regions.Tarvensevar_AK34W_873_v1.0.fa.csv	1093	Chr07	33208000	33221999	51.0286	166	CATTTTCTTTGTATGATTCATCAGAAGTCCGTTTTCCCCATTTTCGGCAAGTAGACCAGTTTCTTATCTTCATTTGGGATATCTTCTAGGGAATGAGATACAAGTAATAGAGGCTTCTCCTTGTACTATTATGAGTCCCAGATGACTATTTCAAGCCTATTTACTC	80	13999	Chr07		CATTTTCTTTGTATGATTCATCAGAAGTCCGTTTTCCCCATTTTCGGCAAGTAGACCAGTTTCTTATCTTCATTTGGGATATCTTCTAGGGAATGAGATACAAGTAATAGAGGCTTCTCCTTGTACTATTATGAGTCCCAGATGACTATTTCAAGCCTATTTACTC	80	13001	-8001	TRUE	FALSE	FALSE	13001	TRUE	2	23	23	TRUE	50.6511	1678	AK34W	3.3215e+07	32893000	33563999	22893000	43563999
Summary.of.repetitive.regions.Tarvensevar_AK34W_873_v1.0.fa.csv	1094	Chr07	33230000	33246999	53.5647	166	CATTTTCTTTGTATGATTCATCAGAAGTCCGTTTTCCCCATTTTCGGCAAGTAGACCAGTTTCGTATCTTCATTTGGGATATCTTCTAGGGAATGAGATACAAGTAATAGAGGCTTCTCCTTGTACTATTATGAGTCCCAGATGACTATTTCAAGCCTATTTACTC	101	16999	Chr07		CATTTTCTTTGTATGATTCATCAGAAGTCCGTTTTCCCCATTTTCGGCAAGTAGACCAGTTTCGTATCTTCATTTGGGATATCTTCTAGGGAATGAGATACAAGTAATAGAGGCTTCTCCTTGTACTATTATGAGTCCCAGATGACTATTTCAAGCCTATTTACTC	101	8001	-43001	TRUE	FALSE	FALSE	8001	TRUE	2	23	23	TRUE	50.6511	1678	AK34W	3.32385e+07	32893000	33563999	22893000	43563999
Summary.of.repetitive.regions.Tarvensevar_AK34W_873_v1.0.fa.csv	1095	Chr07	33290000	33299999	46.98	166	CATTTTCTTTGTATGATTCATCAGAAGTCCGTTTTCCCCATTTTCGGCAAGTAGACCAGTTTCGTATCTTCATTTGGGATATCTTCTAGGGAATGAGATACAAGTAATAGAGGCTTCTCCTTGTACTATTATGAGTCCCAGATGACTATTTCAAGCCTATTTACTC	55	9999	Chr07		CATTTTCTTTGTATGATTCATCAGAAGTCCGTTTTCCCCATTTTCGGCAAGTAGACCAGTTTCGTATCTTCATTTGGGATATCTTCTAGGGAATGAGATACAAGTAATAGAGGCTTCTCCTTGTACTATTATGAGTCCCAGATGACTATTTCAAGCCTATTTACTC	55	43001	-63001	TRUE	FALSE	FALSE	43001	TRUE	2	23	23	TRUE	50.6511	1678	AK34W	3.3295e+07	32893000	33563999	22893000	43563999
Summary.of.repetitive.regions.Tarvensevar_AK34W_873_v1.0.fa.csv	1096	Chr07	33363000	33368999	42.4833	166	CATTTTCTTTGTATGATTCATCAGAAGTCCGTTTTCCCCATTTTCGGCAAGTAGACCAGTTTCTTATCTTCATTTGGGATATCTTCTAGGGAATGAGATACAAGTAGTAGAGGCTTCTCCTTGTACTATTATGAGTCCCAGATGACTATTTCAAGCCTATTTACTC	30	5999	Chr07		CATTTTCTTTGTATGATTCATCAGAAGTCCGTTTTCCCCATTTTCGGCAAGTAGACCAGTTTCTTATCTTCATTTGGGATATCTTCTAGGGAATGAGATACAAGTAGTAGAGGCTTCTCCTTGTACTATTATGAGTCCCAGATGACTATTTCAAGCCTATTTACTC	29	63001	-5001	TRUE	FALSE	FALSE	63001	TRUE	2	23	23	TRUE	50.6511	1678	AK34W	3.3366e+07	32893000	33563999	22893000	43563999
Summary.of.repetitive.regions.Tarvensevar_AK34W_873_v1.0.fa.csv	1097	Chr07	33374000	33389999	54.8312	166	CATTTTCTTTGTATGATTCATCAGAAGTCCGTTTTCCCCATTTTCGGCAAGTAGACCAGTTTCGTATCTTCATTTGGGATATCTTCTAGGGAATGAGATACAAGTAGTAGAGGCTTCTCCTTGTACTATTATGAGTCCCAGATGACTATTTCAAGCCTATTTACTC	96	15999	Chr07		CATTTTCTTTGTATGATTCATCAGAAGTCCGTTTTCCCCATTTTCGGCAAGTAGACCAGTTTCGTATCTTCATTTGGGATATCTTCTAGGGAATGAGATACAAGTAGTAGAGGCTTCTCCTTGTACTATTATGAGTCCCAGATGACTATTTCAAGCCTATTTACTC	95	5001	-14001	TRUE	FALSE	FALSE	5001	TRUE	2	23	23	TRUE	50.6511	1678	AK34W	3.3382e+07	32893000	33563999	22893000	43563999
Summary.of.repetitive.regions.Tarvensevar_AK34W_873_v1.0.fa.csv	1098	Chr07	33404000	33418999	57.16	166	CATTTTCTTTGTATGATTCATCAGAAGTCCGTTTTCCCCATTTTCGGCAAGTAGACCAGTTTCGTATCTTCATTTGGGATATCTTCTAGGGAATGAGATACAAGTAGTAGAGGCTTCTCCTTGTACTATTATGAGTCCCAGATGACTATTTCAAGCCTATTTACTC	88	14999	Chr07		CATTTTCTTTGTATGATTCATCAGAAGTCCGTTTTCCCCATTTTCGGCAAGTAGACCAGTTTCGTATCTTCATTTGGGATATCTTCTAGGGAATGAGATACAAGTAGTAGAGGCTTCTCCTTGTACTATTATGAGTCCCAGATGACTATTTCAAGCCTATTTACTC	87	14001	-4001	TRUE	FALSE	FALSE	14001	TRUE	2	23	23	TRUE	50.6511	1678	AK34W	3.34115e+07	32893000	33563999	22893000	43563999
Summary.of.repetitive.regions.Tarvensevar_AK34W_873_v1.0.fa.csv	1099	Chr07	33423000	33435999	58.6615	166	CATTTTTTTGTATGATTCATCAGAAGTCCGTTTTCCCATTTTCGGCAAGTAGACCAGTTTCTTATCTTCATTTGTGGGATATCTTCTAGGGAATGAGATACAAGTAGTAGAGGCTTCTCCTTGTACTATTATGAGTCCCAGATGACTATTTCAAGCCTATTTACTC	76	12999	Chr07		CATTTTCTTTGTATGATTCATCAGAAGTCCGTTTTCCCCATTTTCGGCAAGTAGACCAGTTTCTTATCTTCATTTGGGATATCTTCTAGGGAATGAGATACAAGTAGTAGAGGCTTCTCCTTGTACTATTATGAGTCCCAGATGACTATTTCAAGCCTATTTACTC	76	4001	-5001	TRUE	FALSE	FALSE	4001	TRUE	2	23	23	TRUE	50.6511	1678	AK34W	3.34295e+07	32893000	33563999	22893000	43563999
Summary.of.repetitive.regions.Tarvensevar_AK34W_873_v1.0.fa.csv	1100	Chr07	33441000	33446999	46.5833	166	CATTTTCTTTGTATGATTCATCAGAAGTCCGTTTCCCCATTTTCGGCAAGTAGACCAGTTTCTTATCTTCATTTGGGATATCTTCTAGGGAATGAGATACAAGTAGTAGAGGCTTCTCCTTGTACCTATTATGAGTCCCAGATGACTATTTCAAGCCTATTTACTC	30	5999	Chr07		CATTTTCTTTGTATGATTCATCAGAAGTCCGTTTTCCCCATTTTCGGCAAGTAGACCAGTTTCTTATCTTCATTTGGGATATCTTCTAGGGAATGAGATACAAGTAGTAGAGGCTTCTCCTTGTACTATTATGAGTCCCAGATGACTATTTCAAGCCTATTTACTC	30	5001	-4001	TRUE	FALSE	FALSE	5001	TRUE	2	23	23	TRUE	50.6511	1678	AK34W	3.3444e+07	32893000	33563999	22893000	43563999
Summary.of.repetitive.regions.Tarvensevar_AK34W_873_v1.0.fa.csv	1101	Chr07	33451000	33468999	59.0056	166	CATTTTCTTTGTATGATTCATCAGAAGTCCGTTTTCCCCATTTTCGGCAAGTAGACCAGTTTCTTATCTTCATTTGGGATATCTTCTAGGGAATGAGATACAAGTAGTAGAGGCTTCTCCTTGTACTATTATGAGTCCCAGATGACTATTTCAAGCCTATTTACTC	105	17999	Chr07		CATTTTCTTTGTATGATTCATCAGAAGTCCGTTTTCCCCATTTTCGGCAAGTAGACCAGTTTCTTATCTTCATTTGGGATATCTTCTAGGGAATGAGATACAAGTAGTAGAGGCTTCTCCTTGTACTATTATGAGTCCCAGATGACTATTTCAAGCCTATTTACTC	105	4001	-45001	TRUE	FALSE	FALSE	4001	TRUE	2	23	23	TRUE	50.6511	1678	AK34W	3.346e+07	32893000	33563999	22893000	43563999
Summary.of.repetitive.regions.Tarvensevar_AK34W_873_v1.0.fa.csv	1102	Chr07	33514000	33519999	42.6167	166	CATTTTCTTTGTATGATTCATCAGAAGTCCGTTTTCCCCATTTTCGGCAAGTAGACCAGTTTCTTATCTTCATTTGGGATATCTTCTAGGGAATGAGATACAAGTAGTAGAGGCTTCTCCTTGTACTATTATGAGTCCCAGATGACTATTTCAAGCCTATTTACCC	29	5999	Chr07		CATTTTCTTTGTATGATTCATCAGAAGTCCGTTTTCCCCATTTTCGGCAAGTAGACCAGTTTCTTATCTTCATTTGGGATATCTTCTAGGGAATGAGATACAAGTAGTAGAGGCTTCTCCTTGTACTATTATGAGTCCCAGATGACTATTTCAAGCCTATTTACTC	29	45001	-11001	TRUE	FALSE	FALSE	45001	TRUE	2	23	23	TRUE	50.6511	1678	AK34W	3.3517e+07	32893000	33563999	22893000	43563999
Summary.of.repetitive.regions.Tarvensevar_AK34W_873_v1.0.fa.csv	1103	Chr07	33531000	33539999	53.5444	166	CATTTTCTTTGTATGATTCATCAGAAGTCCGTTTCCCCATTTTCGGCAAGTAGACCAGTTTCTTATCTTCATTTGGGATATCTTCTAGGGAATGAGAATACAAGTAGTAGAGGCTTCTCCTTGTACTATTATGAGTCCCAGATGACTATTTCAAGCCTATTTACTC	50	8999	Chr07		CATTTTCTTTGTATGATTCATCAGAAGTCCGTTTTCCCCATTTTCGGCAAGTAGACCAGTTTCTTATCTTCATTTGGGATATCTTCTAGGGAATGAGATACAAGTAGTAGAGGCTTCTCCTTGTACTATTATGAGTCCCAGATGACTATTTCAAGCCTATTTACTC	49	11001	-4001	TRUE	FALSE	FALSE	11001	TRUE	2	23	23	TRUE	50.6511	1678	AK34W	3.35355e+07	32893000	33563999	22893000	43563999
Summary.of.repetitive.regions.Tarvensevar_AK34W_873_v1.0.fa.csv	1104	Chr07	33544000	33552999	60.4333	166	CATTTTCTTTTTGTATGATTCATCAGAAGTCCGTTTTCCCCATTCGGCAAGTAGACCAGTTTCTTATCTTCATTTGGGATATCTTCTAGGGAATGAGATACAAGTAGTAGAGGCTTCTCCTTGTACTATTATGAGTCCCAGATGACTATTTCAAGCCTATTTACTC	53	8999	Chr07		CATTTTCTTTGTATGATTCATCAGAAGTCCGTTTTCCCCATTTTCGGCAAGTAGACCAGTTTCTTATCTTCATTTGGGATATCTTCTAGGGAATGAGATACAAGTAGTAGAGGCTTCTCCTTGTACTATTATGAGTCCCAGATGACTATTTCAAGCCTATTTACTC	53	4001	-2001	TRUE	FALSE	FALSE	4001	TRUE	2	23	23	TRUE	50.6511	1678	AK34W	3.35485e+07	32893000	33563999	22893000	43563999
Summary.of.repetitive.regions.Tarvensevar_AK34W_873_v1.0.fa.csv	1105	Chr07	33555000	33563999	44.6889	166	CATTTTCTTTGTATGATTCATCAGAAGTCCGTTTTCCCCATTTTCGGCAAGTAGACCAGTTTCTTATCTTCATTTGGGATATCTTCTAGGGAATGAGATACAAGTAATAGAGGCTTCTCCTTGTACTATTATGAGTCCCAGATGACTATTTCAAGCCTATTTACTC	44	8999	Chr07		CATTTTCTTTGTATGATTCATCAGAAGTCCGTTTTCCCCATTTTCGGCAAGTAGACCAGTTTCTTATCTTCATTTGGGATATCTTCTAGGGAATGAGATACAAGTAATAGAGGCTTCTCCTTGTACTATTATGAGTCCCAGATGACTATTTCAAGCCTATTTACTC	43	2001	-1459001	TRUE	FALSE	TRUE	2001	TRUE	2	23	23	TRUE	50.6511	1678	AK34W	3.35595e+07	32893000	33563999	22893000	43563999
Summary.of.repetitive.regions.Tarvensevar_AK34W_873_v1.0.fa.csv	1107	Chr07	35023000	35027999	54.86	166	CATTTTCTTTGTATGATTCATCAGAAGTCCGTTTTCCCCATTTTCGGCAAGTAGACCAGTTTCGTATCTTCATTTGGGATATCTTCTAGGGAATGAGATACAAGTAATAGAGGCTTCTCCTTGTACTATTATGAGTCCCAGATGACTATTTCAAGCCTATTTACTC	26	4999	Chr07		CATTTTCTTTGTATGATTCATCAGAAGTCCGTTTTCCCCATTTTCGGCAAGTAGACCAGTTTCGTATCTTCATTTGGGATATCTTCTAGGGAATGAGATACAAGTAATAGAGGCTTCTCCTTGTACTATTATGAGTCCCAGATGACTATTTCAAGCCTATTTACTC	25	1459001	-7001	TRUE	TRUE	FALSE	1459001	FALSE	3	3	23	FALSE	55.0133	84	AK34W	3.50255e+07	32893000	33563999	22893000	43563999
Summary.of.repetitive.regions.Tarvensevar_AK34W_873_v1.0.fa.csv	1108	Chr07	35035000	35039999	55.7	166	CATTTTTTTGTATGATTCATCAGAAGTTTTTCCCCATTTTCGGCAAGTAGACCAGTTTCGTATCTTCATTTGGGATATCTTCTAGGAATGAGATACAAGTAATAGAGGCTTCTCCTTGTACTATTCTATTATGAGTCCCAGATGACTATTTCAAGCCTATTTACTC	28	4999	Chr07		CATTTTCTTTGTATGATTCATCAGAAGTCCGTTTTCCCCATTTTCGGCAAGTAGACCAGTTTCGTATCTTCATTTGGGATATCTTCTAGGGAATGAGATACAAGTAATAGAGGCTTCTCCTTGTACTATTATGAGTCCCAGATGACTATTTCAAGCCTATTTACTC	29	7001	-91001	TRUE	FALSE	FALSE	7001	TRUE	3	3	23	FALSE	55.0133	84	AK34W	3.50375e+07	32893000	33563999	22893000	43563999
Summary.of.repetitive.regions.Tarvensevar_AK34W_873_v1.0.fa.csv	1109	Chr07	35131000	35135999	54.48	166	CATTTTCTTTGTATGATTCATCAGAAGTCCGTTTTCCCCATTTTCGGCAAGTAGACCAGTTTCGGATCTTCATTTGGGATATCTTCTAGGGAATGAGATACAAAAGTAATAGAGGCTTCTCCTTGTACTATTATGAGTCCCAGATGACTTTCAAGCCTATTTACTC	30	4999	Chr07		CATTTTCTTTGTATGATTCATCAGAAGTCCGTTTTCCCCATTTTCGGCAAGTAGACCAGTTTCGGATCTTCATTTGGGATATCTTCTAGGGAATGAGATACAAGTAATAGAGGCTTCTCCTTGTACTATTATGAGTCCCAGATGACTATTTCAAGCCTATTTACTC	29	91001	-151001	TRUE	FALSE	TRUE	91001	TRUE	3	3	23	FALSE	55.0133	84	AK34W	3.51335e+07	32893000	33563999	22893000	43563999
Summary.of.repetitive.regions.Tarvensevar_AK34W_873_v1.0.fa.csv	1110	Chr07	35287000	35290999	41.225	166	CATTTTCTTTGTATGATTCATCAGAAGTTCCGTTTTCCCCATTTTCGGCAAGTAGACCAGTTTCGGATCTTCATTTGGGATCTTTCTAGGGAATGAGATACAAGTAATAGAGGCTTCTCCTTGTACTATTATGAGTCCCAGATGACTATTTCAAGCCTATTTACTC	19	3999	Chr07		CATTTTCTTTGTATGATTCATCAGAAGTCCGTTTTCCCCATTTTCGGCAAGTAGACCAGTTTCGGATCTTCATTTGGGATCTCTTCTAGGGAATGAGATACAAGTAATAGAGGCTTCTCCTTGTACTATTATGAGTCCCAGATGACTATTTCAAGCCTATTTACTC	18	151001	-29001	TRUE	TRUE	FALSE	151001	FALSE	4	3	23	FALSE	44.7655	92	AK34W	3.5289e+07	32893000	33563999	22893000	43563999
Summary.of.repetitive.regions.Tarvensevar_AK34W_873_v1.0.fa.csv	1111	Chr07	35320000	35326999	39.8571	166	CATTTTCTTTGTATGATTCATCAGAAGTCCGTTTTCCCCATTTTCGGCAAGTAGACCAGTTTCGGATCTTCATTTGGGATCTCTTCTAGGGAATGAGATACAAGTAATAGAGGCTTCTCCTTGTACTATTATGAGTCCCAGATGACTATTTCAAGCCTATTTACTC	33	6999	Chr07		CATTTTCTTTGTATGATTCATCAGAAGTCCGTTTTCCCCATTTTCGGCTAGTAGACCAGTTTCGGATCTTGATTTGGGATCTCTTCTAGGGAATGAGATACAAGTAATAGAGGCTTCTCCTTGTACTATTATGAGTCCCAGATGACTATTTCAAGCCTATTTACTC	33	29001	-88001	TRUE	FALSE	FALSE	29001	TRUE	4	3	23	FALSE	44.7655	92	AK34W	3.53235e+07	32893000	33563999	22893000	43563999
Summary.of.repetitive.regions.Tarvensevar_AK34W_873_v1.0.fa.csv	1112	Chr07	35415000	35421999	53.2143	166	CATTTTTTTGTATGATTCATCAGAAGTCCGTTTCCCCATTTTCGGCAAATCTTCATTTGGGATCTCTTCTAGGGAATGAGATACAAGTAATAGAGGCTTCTCCTTGTACTATTATGAGTCCCAGATGACTATTTCAAGCCTATTTACTCCATAAGCCTATTTACTC	40	6999	Chr07		TTTGTATGATTCATCAGAAGTCCGTTTTCCCCATTTTCGGCAAGTAGACCAGTTTCGGATCTTCATTTGGGATCTCTTCTAGGGAATGAGATACAAGTAATAGAGGCTTCTCCTTGTACTATTATGAGTCCCAGATGACTATTTCAAGCCTATTTACTCCATTTTC	40	88001	-338001	TRUE	FALSE	TRUE	88001	TRUE	4	3	23	FALSE	44.7655	92	AK34W	3.54185e+07	32893000	33563999	22893000	43563999
Summary.of.repetitive.regions.Tarvensevar_AK34W_873_v1.0.fa.csv	1113	Chr07	35760000	35775999	59.6125	166	AAGTCCGTTTTCCCCATTTTCGGCTAGTAGACAGTTTCGGATCTTGATTTGGGATCTCTTCTACGGAATGAGATACAAGTAATAGAGGCTTCTCCTTGTACTATTATGAGTCCCAGATGACTATTTCAAGCCTATTTACTCCATTTTCTATTGTATGATTCATCAG	93	15999	Chr07		AAGTCCGTTTTCCCCATTTTCGGCTAGTAGACCAGTTTCGGATCTTGATTTGGGATCTCTTCTACGGAATGAGATACAAGTAATAGAGGCTTCTCCTTGTACTATTATGAGTCCCAGATGACTATTTCAAGCCTATTTACTCCATTTTCTTTGTATGATTCATCAG	94	338001	-10001	TRUE	TRUE	FALSE	338001	FALSE	5	2	23	FALSE	56.3896	124	AK34W	3.5768e+07	32893000	33563999	22893000	43563999
Summary.of.repetitive.regions.Tarvensevar_AK34W_873_v1.0.fa.csv	1114	Chr07	35786000	35791999	53.1667	166	CATTTTCTTTGTATGATTCATCAGAAGTCCGTTTTCCCCATTTTCGGCTAGTAGACCAGTTTCGGATCTTGATTTGGGATCTCTTCTACAGAATGAGATACAAGTAATAGAGGCTTCTCCTTGTTATTATGAGTCCCAGAGATGACTATTTCAAGCCTATTTACTC	31	5999	Chr07		CATTTTCTTTGTATGATTCATCAGAAGTCCGTTTTCCCCATTTTCGGCTAGTAGACCAGTTTCGGATCTTGATTTGGGATCTCTTCTACAGAATGAGATACAAGTAATAGAGGCTTCTCCTTGTACTATTATGAGTCCCAGATGACTATTTCAAGCCTATTTACTC	31	10001	-407001	TRUE	FALSE	TRUE	10001	TRUE	5	2	23	FALSE	56.3896	124	AK34W	3.5789e+07	32893000	33563999	22893000	43563999
Summary.of.repetitive.regions.Tarvensevar_AK34W_873_v1.0.fa.csv	1115	Chr07	36199000	36207999	28.2667	166	CATTTTCTTTGTATGATTCATCAGAAGTCCGTTTTCCCCATTTTCGGCTATTAGACCAGTTTCGGATCTTCATTTGGGATCTCTTCTACGGAATGAGATACAAGTAATAGAGGCTTCTCCTTGTACTATTATGAGTCCCAGATGACTATTTCAAGCCTATTTACTC	52	8999	Chr07		CATTTTCTTTGTATGATTCATCAGAAGTCCGTTTTCCCCATTTTCGGCTATTAGACCAGTTTCGGATCTTCATTTGGGATCTCTTCTACGGAATGAGATACAAGTAATAGAGGCTTCTCCTTGTACTATTATGAGTCCCAGATGACTATTTCAAGCCTATTTACTC	51	407001	-48001	TRUE	TRUE	FALSE	407001	FALSE	6	5	23	FALSE	26.36	247	AK34W	3.62035e+07	32893000	33563999	22893000	43563999
Summary.of.repetitive.regions.Tarvensevar_AK34W_873_v1.0.fa.csv	1116	Chr07	36256000	36259999	23.4	166	CATTTTCTTTGTATGATTCATCAGAAGTCTGTTTTCCCCATTTTCGGCTATTAGACCAGTTTCGGATCTTCATTTGGGATCTCTTCTACGGAATGAGATACAAGTAATAGAGGCTTCTCCTTGTACTATTATGAGTCCCAGATGACTATTTCAAGCCTAGTTACTC	24	3999	Chr07		CATTTTCTTTGTATGATTCATCAGAAGTCTGTTTTCCCCATTTTCGGCTATTAGACCAGTTTCGGATCTTCATTTGGGATCTCTTCTACGGAATGAGATACAAGTAATAGAGGCTTCTCCTTGTACTATTATGAGTCCCAGATGACTATTTCAAGCCTAGTTACTC	24	48001	-9001	TRUE	FALSE	FALSE	48001	TRUE	6	5	23	FALSE	26.36	247	AK34W	3.6258e+07	32893000	33563999	22893000	43563999
Summary.of.repetitive.regions.Tarvensevar_AK34W_873_v1.0.fa.csv	1117	Chr07	36269000	36277999	26.2333	166	CATTTTCTTTGTATGATTCATCAGAAGTCTGTTTCCCCATTTTCGGCTATTAGACCAGTTTCGGATCTTCATTTGGGATCTCTTCTACGGAATGAGATACAAGTAATAGAGGCTCTCCTTGTACTATTATGAGTCTCCCAGATGACTATTTCAAGCCTATTTACTC	53	8999	Chr07		CATTTTCTTTGTATGATTCATCAGAAGTCTGTTTTCCCCATTTTCGGCTATTAGACCAGTTTCGGATCTTCATTTGGGATCTCTTCTACGGAATGAGATACAAGTAATAGAGGCTTCTCCTTGTACTATTATGAGTCCCAGATGACTATTTCAAGCCTATTTACTC	54	9001	-12001	TRUE	FALSE	FALSE	9001	TRUE	6	5	23	FALSE	26.36	247	AK34W	3.62735e+07	32893000	33563999	22893000	43563999
Summary.of.repetitive.regions.Tarvensevar_AK34W_873_v1.0.fa.csv	1118	Chr07	36290000	36304999	24.76	166	CATTTTCTTTGTATGATTCATCAGAAGTCTGTTTTCCCCATTTTCGGCTATTAGACCAGTTTCGGATCTTCATTTGGGATCTCTTCTACGGAATGAGATACAAGTAATAGAGGCTTCTCCTTGTACTATTATGAGTCCCAGATGACTATTTCAAGCCTATTTACTC	88	14999	Chr07		CATTTTCTTTGTATGATTCATCAGAAGTCTGTTTTCCCCATTTTCGGCTATTAGACCAGTTTCGGATCTTCATTTGGGATCTCTTCTACGGAATGAGATACAAGTAATAGAGGCTTCTCCTTGTACTATTATGAGTCCCAGATGACTATTTCAAGCCTATTTACTC	88	12001	-18001	TRUE	FALSE	FALSE	12001	TRUE	6	5	23	FALSE	26.36	247	AK34W	3.62975e+07	32893000	33563999	22893000	43563999
Summary.of.repetitive.regions.Tarvensevar_AK34W_873_v1.0.fa.csv	1119	Chr07	36323000	36327999	29.14	166	CATTTTCTTTGTATGATTCATCAGAAGTCTGTTTTCCCCATTTTCGGCTATTAGACCAGTTTCGGATCTTCATTTGGGATCTCTTCTACGGAATGAGATACAAGTAATAGAGGCTTCTCCTTGTACTATTATGAGTCCCAGATGACTATTTCAAGCCTATTTACTC	30	4999	Chr07		CATTTTCTTTGTATGATTCATCAGAAGTCTGTTTTCCCCATTTTCGGCTATTAGACCAGTTTCGGATCTTCATTTGGGATCTCTTCTACGGAATGAGATACAAGTAATAGAGGCTTCTCCTTGTACTATTATGAGTCCCAGATGACTATTTCAAGCCTATTTACTC	30	18001	-10345001	TRUE	FALSE	TRUE	18001	TRUE	6	5	23	FALSE	26.36	247	AK34W	3.63255e+07	32893000	33563999	22893000	43563999
Summary.of.repetitive.regions.Tarvensevar_AK34W_873_v1.0.fa.csv	1124	Chr07	46673000	46682999	43.18	166	CATTTTCTTTGTATGATTCATCAGAAGTCCGTTTTCCCCATTTTCGGCTAGTAGACCAGTTTCGGATCTTCATTTGGGATCTCTTCTAGGGAATGAGATACAAGTAATAGAGGCTTCTCCTTGTACTATTATGAGTCCCAGATGACTATTTCAAGCCTATTTACTC	97	9999	Chr07		CATTTTCTTTGTATGATTCATCAGAAGTCCGTTTTCCCCATTTTCGGCTAGTAGACCAGTTTCGGATCTTCATTTGGGATCTCTTCTAGGGAATGAGATACAAGTAATAGAGGCTTCTCCTTGTACTATTATGAGTCCCAGATGACTATTTCAAGCCTATTTACTC	58	10345001	-2001	TRUE	TRUE	FALSE	10345001	FALSE	7	6	23	FALSE	47.2032	3495	AK34W	4.6678e+07	32893000	33563999	22893000	43563999
Summary.of.repetitive.regions.Tarvensevar_AK34W_873_v1.0.fa.csv	1125	Chr07	46685000	46763999	45.9	166	AAGTCCGTTTTCCCCATTTTCGGCTAGTAGACCAGTTTCGGATCTTCATTTGGGATCTCTTCTAGGGAATGAGATACAAGTAATAGAGGCTTCTCCTTGTACTATTATGAGTCCCAGATGACTATTTCAAGCCTAGTTACTCCATTTTCTTTGTATGATTCATCAG	482	78999	Chr07		AAGTCCGTTTTCCCCATTTTCGGCTAGTAGACCAGTTTCGGATCTTCATTTGGGATCTCTTCTAGGGAATGAGATACAAGTAATAGAGGCTTCTCCTTGTACTATTATGAGTCCCAGATGACTATTTCAAGCCTAGTTACTCCATTTTCTTTGTATGATTCATCAG	481	2001	-12001	TRUE	FALSE	FALSE	2001	TRUE	7	6	23	FALSE	47.2032	3495	AK34W	4.67245e+07	32893000	33563999	22893000	43563999
Summary.of.repetitive.regions.Tarvensevar_AK34W_873_v1.0.fa.csv	1126	Chr07	46776000	47174999	53.6466	166	CCGTTTTCTTTGTATGATTCATCAGAAGTCTGTTTTCCCCATTTTCGGCAAGTAGACCCAGTTTCGGATCTTCATTTGGGATCTCTTCTAGGGAATGAGATACAAGTAATAGAGGCTTCTCCTTGTACTATATGAGTCCCAGATGACTATTTCAAGCCTAGTTACT	2435	398999	Chr07		CCGTTTTCTTTGTATGATTCATCAGAAGTCTGTTTTCCCCATTTTCGGCTAGTAGACCAGTTTCGGATCTTCATTTGGGATCTCTTCTACGGAATGAGATACAAGTAATAGAGGCTTCTCCTTGTACTATTATGAGTCCCAGATGACTATTTCAAGCCTAGTTACT	2405	12001	-8001	TRUE	FALSE	FALSE	12001	TRUE	7	6	23	FALSE	47.2032	3495	AK34W	4.69755e+07	32893000	33563999	22893000	43563999
Summary.of.repetitive.regions.Tarvensevar_AK34W_873_v1.0.fa.csv	1127	Chr07	47183000	47214999	45.3156	166	AAGCCTGTTACTCCGTTTTTTTGTATGATTCATCAGAAGTCTGTTTTCCCCATTTTCGGCAAGACCAGTTTCGGATCTTCATTATCTTCATTTGGGATCTCTTCTACGAATGAGATACAAGTAATAGAGGCTTCTCTGTACTATATGAGTCCCAGATGACTATTTC	187	31999	Chr07		AAGCCTAGTTACTCCATTTTCTTTGTATGATTCATCAGAAGTCTGTTTTCCCCATTTTCGGCTAGTAGACCAGTTTCGGATCTTCATTTGGGATCTCTTCTACGGAATGAGATACAAGTAATAGAGGCTTCTCCTTGTACTATTATGAGTCCCAGATGACTATTTC	186	8001	-11001	TRUE	FALSE	FALSE	8001	TRUE	7	6	23	FALSE	47.2032	3495	AK34W	4.7199e+07	32893000	33563999	22893000	43563999
Summary.of.repetitive.regions.Tarvensevar_AK34W_873_v1.0.fa.csv	1128	Chr07	47226000	47268999	45.8628	166	TAGTTACTCTGTTTTTCTTTGTATGATTCATCAGAAGTCTGTTTTCCCCATTTTCGGCTAGTAGACCAGTTTCGGATCTTCATTTGGGATCTCTTCTAGGGAATGAGATACAAGTAATAGAGGCTTCTCCTTGTACTATATGAGTCCCAGATGACTATTTCAAGCC	252	42999	Chr07		TAGTTACTCCGTTTTCTTTGTATGATTCATCAGAAGTCCGTTTTCCCCATTTTCGGCTAGTAGACCAGTTTCGGATCTTCATTTGGGATCTCTTCTAGGGAATGAGATACAAGTAATAGAGGCTTCTCCTTGTACTATTATGAGTCCCAGATGACTATTTCAAGCC	253	11001	-2001	TRUE	FALSE	FALSE	11001	TRUE	7	6	23	FALSE	47.2032	3495	AK34W	4.72475e+07	32893000	33563999	22893000	43563999
Summary.of.repetitive.regions.Tarvensevar_AK34W_873_v1.0.fa.csv	1129	Chr07	47271000	47277999	49.3143	166	CCGTTTTCTTTGTATGATTCATCAGAAGTCCGTTTTCCCCATTTTCGGCTAGTAGACCAGTTTCGGATCTTCATTTGGGATCTCTTCTACGGAATGAGATTACAAGTAATAGAGGCTTCTCCTTGTACTATATGAGTCCCAGATGACTATTTCAAGCCTAGTTACT	42	6999	Chr07		CCGTTTTCTTTGTATGATTCATCAGAAGTCCGTTTTCCCCATTTTCGGCTAGTAGACCAGTTTCGGATCTTCATTTGGGATCTCTTCTACGGAATGAGATACAAGTAATAGAGGCTTCTCCTTGTACTATTATGAGTCCCAGATGACTATTTCAAGCCTAGTTACT	39	2001	-3483001	TRUE	FALSE	TRUE	2001	TRUE	7	6	23	FALSE	47.2032	3495	AK34W	4.72745e+07	32893000	33563999	22893000	43563999
Summary.of.repetitive.regions.Tarvensevar_AK34W_873_v1.0.fa.csv	1136	Chr07	50761000	50765999	23.48	166	CATTTTTTGTATGATTCATCAGAAGTCTGTTTTACCCCCCATTTTCGGCTATTAGACCAGTTTCAGATCTTCATTTGGGATCTCTTCTACGGAACGAGAAACAAGTAATCGACGCTTCTTTTGTACTATTATGAGTCCCACATGACTATTTCAAGCCTAGTTACTC	28	4999	Chr07		CATTTTCTTTGTATGATTCATCAGAAGTCTGTTTTACCCATTTTCGGCTATTAGACCAGTTTCAGATCTTCATTTGGGATCTCTTCTACGGAACGAGAAACAAGTAATCGACGCTTCTTTTTGTACTATTATGAGTCCCACATGACTATTTCAAGCCTAGTTACTC	28	3483001	-1001	TRUE	TRUE	FALSE	3483001	FALSE	8	2	23	FALSE	20.9775	64	AK34W	5.07635e+07	32893000	33563999	22893000	43563999
Summary.of.repetitive.regions.Tarvensevar_AK34W_873_v1.0.fa.csv	1137	Chr07	50767000	50774999	18.475	166	CATTTTCTTTGTATGATTCATCAGAAGTCTGTTTTACCCATTTTCGGCTATTAGACCAGTTTCAGATCTTCATTTGGGATCTCTTCTACGGAATGAGAAACAAGTAATCAACGCTTCTTCTTGTACTATTATGAGTCCCACATGACTATTTCAAGCCTAGTTACTC	36	7999	Chr07		CATTTTCTTTGTATGATTCATCAGAAGTCTGTTTTACCCATTTTCGGCTATTAGACCAGTTTCAGATCTTCATTTGGGATCTCTTCTACGGAATGAGAAACAAGTAATCAACGCTTCTTCTTGTACTATTATGAGTCCCACATGACTATTTCAAGCCTAGTTACTC	36	1001		TRUE	FALSE	TRUE	1001	TRUE	8	2	23	FALSE	20.9775	64	AK34W	5.0771e+07	32893000	33563999	22893000	43563999
Summary.of.repetitive.regions.Tarvensevar_Ames32873_875_v1.0.fa.csv	48	Chr01	28309000	28332999	26.8125	166	CATTTTCTTTGTATGATTCATCAGAAGTCTGTTTTCCCCATTTTCGGCTATTAGACCAGTTTCGGATCTTCATTTGGGATCTCTTCTACGGAATGAGAAACAAGTAATAGACGCTTCTCCTTGAACTATTATGAGTCCCACATGACTATTTCAAGCCTAGTTACTC	145	23999	Chr01		CATTTTCTTTGTATGATTCATCAGAAGTCTGTTTTCCCCATTTTCGGCTATTAGACCAGTTTCGGATCTTCATTTGGGATCTCTTCTACGGAATGAGAAACAAGTAATAGACGCTTCTCCTTGAACTATTATGAGTCCCACATGACTATTTCAAGCCTAGTTACTC	146		-6001	TRUE	TRUE	FALSE	0	TRUE	0	2	32	FALSE	25.2063	190	Ames32873	2.8321e+07	41475000	42280999	31475000	52280999
Summary.of.repetitive.regions.Tarvensevar_Ames32873_875_v1.0.fa.csv	49	Chr01	28339000	28346999	23.6	166	CATTTTCTTTGTATGATTCATCAGAAGTCTGTTTTCCCCATTTTCGGCTATTAGACCAGTTTCAGATCTTCATTTGGGATCTCTTCTACGGAATGAGAAACAAGTAATAGACGCTTCTCCTTGAACTATTATGAGTCCCACATGACTATTTCAAGCCTAGTTACTC	45	7999	Chr01		CATTTTCTTTGTATGATTCATCAGAAGTCTGTTTTCCCCATTTTCGGCTATTAGACCAGTTTCAGATCTTCATTTGGGATCTCTTCTACGGAATGAGAAACAAGTAATAGACGCTTCTCCTTGAACTATTATGAGTCCCACATGACTATTTCAAGCCTAGTTACTC	45	6001	-181001	TRUE	FALSE	TRUE	6001	TRUE	0	2	32	FALSE	25.2063	190	Ames32873	2.8343e+07	41475000	42280999	31475000	52280999
Summary.of.repetitive.regions.Tarvensevar_Ames32873_875_v1.0.fa.csv	50	Chr01	28528000	28541999	28.3714	166	TAGTTCTCCATTTTCTTTGTATGATTCATCAGAAGTCTGTTTTCCCCATTTTCGGCTATTAGAACCAGTTTCGGATCTTCATTTGGGATCTCTTCTACGGAATGAGAAACAAGTAATAGACGCTTCTCCTTGAACTATTATGAGTCCCACATGACTATTTCAAGCC	83	13999	Chr01		TAGTTACTCCATTTTCTTTGTATGATTCATCAGAAGTCTGTTTTCCCCATTTTCGGCTATTAGACCAGTTTCGGATCTTCATTTGGGATCTCTTCTACGGAATGAGAAACAAGTAATAGACGCTTCTCCTTGAACTATTATGAGTCCCACATGACTATTTCAAGCC	85	181001	-5826001	FALSE	FALSE	FALSE	181001	FALSE	1	1	32	FALSE	28.3714	83	Ames32873	2.8535e+07	41475000	42280999	31475000	52280999
Summary.of.repetitive.regions.Tarvensevar_Ames32873_875_v1.0.fa.csv	57	Chr01	34368000	34490999	47.5959	166	CATTTTCGGCTAGTAGACCAGTTTCGGGATCTTCATTTGGGTCTTTTCTACGGAATGAGATACAAGTAATAGAGGCTTCTCCTTGTACTATTATGAGTCCCAGATGACTATTTCAAGCCTATTTACTCCATTTTCTTTGTATGATTCATCAAAAGTCCGTTATCCC	741	122999	Chr01		CATTTTCGGCTAGTAGACCAGTTTCGGATCTTCATTTGGGATCTTTTCTACGGAATGAGATACAAGTAATAGAGGCTTCTCCTTGTACTATTATGAGTCCCAGATGACTATTTCAAGCCTATTTACTCCATTTTCTTTGTATGATTCATCAAAAGTCCGTTATCCC	745	5826001	-1738001	FALSE	FALSE	FALSE	5826001	FALSE	2	1	32	FALSE	47.5959	741	Ames32873	3.44295e+07	41475000	42280999	31475000	52280999
Summary.of.repetitive.regions.Tarvensevar_Ames32873_875_v1.0.fa.csv	62	Chr01	36229000	36235999	35.7143	166	CATTTTCGGCTAGTAGACCAGTTTCGGATCTTCATTTGGGATCTCTTCTACGGAATGAGATACAAGTAATAGAGGCTTCTCCTTGTACTATTATGAGTCCCAGATGACTATTTCAAGCCTATTTACTCCATTTTCTTTGTATGATTCATCAAAAGTCCGTTATCCC	35	6999	Chr01		CATTTTCGGCTAGTAGACCAGTTTCGGATCTTCATTTGGGATCTCTTCTACGGAATGAGATACAAGTAATAGAGGCTTCTCCTTGTACTATTATGAGTCCCAGATGACTATTTCAAGCCTATTTACTCCATTTTCTTTGTATGATTCATCAAAAGTCCGTTATCCC	36	1738001	-9001	TRUE	TRUE	FALSE	1738001	FALSE	3	2	32	FALSE	38.8195	629	Ames32873	3.62325e+07	41475000	42280999	31475000	52280999
Summary.of.repetitive.regions.Tarvensevar_Ames32873_875_v1.0.fa.csv	63	Chr01	36245000	36345999	41.9248	166	AAGTCCGTTATCCCCTTTCGGCTAGTAGACCAGTTTCGGATCTTCATTTGGGTCTCTTCTACGGACGGAATGAGATACAAGTAATAGAGGCTTCTCCTTGTACTATTATGAGTCCCAGATGACTATTTCAAGCCTATTTACTCCATTTTTTTGTATGATTCATCAA	594	100999	Chr01		AAGTCTGTTATCCCCATTTTCGGCTAGTAGACCAGTTTCGGATCTTCATTTGGGATCTCTTCTACGGAATGAGATACAAGTAATAGAGGCTTCTCCTTGTACTATTATGAGTCCCAGATGACTATTTCAAGCCTATTTACTCCATTTTCTTTGTATGATTCATCAA	606	9001	-2892001	TRUE	FALSE	TRUE	9001	TRUE	3	2	32	FALSE	38.8195	629	Ames32873	3.62955e+07	41475000	42280999	31475000	52280999
Summary.of.repetitive.regions.Tarvensevar_Ames32873_875_v1.0.fa.csv	75	Chr01	39238000	39261999	56.825	166	CAGTTTCGGATCTTCATTTGGGATTTGGGATCTCTTCTAGGGAATGAGATACAAGTAATAGAGGCTTCTCCTTGTACTATTATGAGTCCCAGATGACTATTTCAAGCCTATTTTTTCTTTGTATGATTCATCAGAAGTCCGTTTTCCCCATTTTCGGCAAGTAGAC	142	23999	Chr01		CAGTTTCGGATCTTCATTTGGGATCTCTTCTAGGGAATGAGATACAAGTAATAGAGGCTTCTCCTTGTACTATTATGAGTCCCAGATGACTATTTCAAGCCTATTTACTCCATTTTCTTTGTATGATTCATCAGAAGTCCGTTTTCCCCATTTTCGGCAAGTAGAC	142	2892001	-137001	FALSE	FALSE	FALSE	2892001	FALSE	4	1	32	FALSE	56.825	142	Ames32873	3.925e+07	41475000	42280999	31475000	52280999
Summary.of.repetitive.regions.Tarvensevar_Ames32873_875_v1.0.fa.csv	76	Chr01	39399000	39405999	42.9857	166	CATTTTCTTTGTATGATTCATCAGAAGTCCGTTTTCCCCATTTTCGGCAAGTAGACCAGTTTCAGATCTTCATTTGGGATCTCTTCTACGGAATGAGATACAAGTAATAGAGGCTTCTCCTTGTACTATTATGAGTCCCAGATGACTATTTCAAGCCTATTTACTC	31	6999	Chr01		CATTTTCTTTGTATGATTCATCAGAAGTCCGTTTTCCCCATTTTCGGCAAGTAGACCAGTTTCGGATCTTGATTTGGGATCTCTTCTACGGAATGAGATACAAGTAATAGAGGCTTCTCCTTGTACTATTATGAGTCCCAGATGACTATTTCAAGCCTATTTACTC	31	137001	-16001	TRUE	TRUE	FALSE	137001	FALSE	5	12	32	FALSE	57.1964	924	Ames32873	3.94025e+07	41475000	42280999	31475000	52280999
Summary.of.repetitive.regions.Tarvensevar_Ames32873_875_v1.0.fa.csv	77	Chr01	39422000	39427999	42.4833	166	CATTTTCTTTGTATGATTCATCAGAAGTCCGTTTTCCCCATTTTCGGCAAGTAGACCAGTTTCGGATCTTCATTTGGGATCTCTTCTACGGAATGAGATACAAGTAATAGAGGCTTCTCCTTGTACTATTATGAGTCCCAGATGACTATTTCAAGCCTATTTACTC	25	5999	Chr01		CATTTTCTTTGTATGATTCATCAGAAGTCCGTTTTCCCCATTTTCGGCAAGTAGACCAGTTTCGGATCTTCATTTGGGATCTCTTCTACGGAATGAGATACAAGTAATAGAGGCTTCTCCTTGTACTATTATGAGTCCCAGATGACTATTTCAAGCCTATTTACTC	26	16001	-11001	TRUE	FALSE	FALSE	16001	TRUE	5	12	32	FALSE	57.1964	924	Ames32873	3.9425e+07	41475000	42280999	31475000	52280999
Summary.of.repetitive.regions.Tarvensevar_Ames32873_875_v1.0.fa.csv	78	Chr01	39439000	39442999	61.45	166	CATTTTCTTTGTATGATTCATCAGAAGTCCGTTTTCCCCATTTTCGGCAAGTAGACCAGTTTCGGATCTTCATTTGGGATCTCTTCTACGGAATGAGATACAAGTAATAGAGGCTTCTCCTTGTACTATTATGAGTCCCAGATGACTATTTCAAGCCTATTTACTC	23	3999	Chr01		CATTTTCTTTGTATGATTCATCAGAAGTCCGTTTTCCCCATTTTCGGCAAGTAGACCAGTTTCGGATCTTCATTTGGGATCTCTTCTACGGAATGAGATACAAGTAATAGAGGCTTCTCCTTGTACTATTATGAGTCCCAGATGACTATTTCAAGCCTATTTACTC	23	11001	-11001	TRUE	FALSE	FALSE	11001	TRUE	5	12	32	FALSE	57.1964	924	Ames32873	3.9441e+07	41475000	42280999	31475000	52280999
Summary.of.repetitive.regions.Tarvensevar_Ames32873_875_v1.0.fa.csv	79	Chr01	39454000	39510999	63.1842	166	CATTTTCTTTGTATGATTCATCAGAAGTCCGTTTTCCCCATTTTCGGCAAGTAGACCAGTTTCAGACTTCATTTGGGATCTCTTCTACGGAATGAGATACAAGTAATAGAGGCTTCTCCTTGTACTATTATGAGTCCCAGATTGACTATTTCAAGCCTATTTACTC	332	56999	Chr01		CATTTTCTTTGTATGATTCATCAGAAGTCCGTTTTCCCCATTTTCGGCAAGTAGACCAGTTTCAGATCTTCATTTGGGATCTCTTCTACGGAATGAGATACAAGTAATAGAGGCTTCTCCTTGTACTATTATGAGTCCCAGATGACTATTTCAAGCCTATTTACTC	332	11001	-10001	TRUE	FALSE	FALSE	11001	TRUE	5	12	32	FALSE	57.1964	924	Ames32873	3.94825e+07	41475000	42280999	31475000	52280999
Summary.of.repetitive.regions.Tarvensevar_Ames32873_875_v1.0.fa.csv	80	Chr01	39521000	39536999	57.675	166	CATTTTCTTTGTATGATTCATCAGAAGTCCGTTTTCCCCATTTTCGGCAAGTAGACCAGTTTCGGATCTTGATTTGGGATCTCTTCTACGGAATGAGATACAAGTAATAGAGGCTTCTCCTTGTACTATTATGAGTCCCAGATGACTATTTCAAGCCTATTTACTC	92	15999	Chr01		CATTTTCTTTGTATGATTCATCAGAAGTCCGTTTTCCCCATTTTCGGCAAGTAGACCAGTTTCGGATCTTGATTTGGGATCTCTTCTACGGAATGAGATACAAGTAATAGAGGCTTCTCCTTGTACTATTATGAGTCCCAGATGACTATTTCAAGCCTATTTACTC	92	10001	-5001	TRUE	FALSE	FALSE	10001	TRUE	5	12	32	FALSE	57.1964	924	Ames32873	3.9529e+07	41475000	42280999	31475000	52280999
Summary.of.repetitive.regions.Tarvensevar_Ames32873_875_v1.0.fa.csv	81	Chr01	39542000	39573999	57.7313	166	AAGTCCGTTTTCCCCATTTTTGGCTAGTAGACCAGTTTCGGATCTTGATTTGGGATCTCTTCTACGGAATGAGATACAAGTAATAGAGGCTTCTCCTTGTACTATTATGAGTCCCAGATGACTATTTCAAGCCTATTTACTCCATTTTCTTTGTATGATTCATCAG	191	31999	Chr01		AAGTCCGTTTTCCCCATTTTCGGCTAGTAGACCAGTTTCGGATCTTGATTTGGGATCTCTTCTACGGAATGAGATACAAGTAATAGAGGCTTCTCCTTGTACTATTATGAGTCCCAGATGACTATTTCAAGCCTATTTACTCCATTTTCTTTGTATGATTCATCAG	191	5001	-5001	TRUE	FALSE	FALSE	5001	TRUE	5	12	32	FALSE	57.1964	924	Ames32873	3.9558e+07	41475000	42280999	31475000	52280999
Summary.of.repetitive.regions.Tarvensevar_Ames32873_875_v1.0.fa.csv	82	Chr01	39579000	39584999	60.5333	166	TATTTTCTTTGTATGATTCATCAGAAGTCCGTTTTCCCCATTTTCGGCAAGTAGACCAGTTTCAGATCTATGATTTGGGATCTCTTCTACGGAATGAGATACAAGTAATAGAGGCTTCTCCTTGTACTATTATGAGTCCCAGATGACTATTTCAAGCCTATTTACT	38	5999	Chr01		ATTTTCTTTGTATGATTCATCAGAAGTCCGTTTTCCCCATTTTCGGCAAGTAGACCAGTTTCGGATCTTGATTTGGGATCTCTTCTACGGAATGAGATACAAGTAATAGAGGCTTCTCCTTGTACTATTATGAGTCCCAGATGACTATTTCAAGCCTATTTACTCC	38	5001	-6001	TRUE	FALSE	FALSE	5001	TRUE	5	12	32	FALSE	57.1964	924	Ames32873	3.9582e+07	41475000	42280999	31475000	52280999
Summary.of.repetitive.regions.Tarvensevar_Ames32873_875_v1.0.fa.csv	83	Chr01	39591000	39597999	50.9857	166	CATTTTCTTTGTATGATTCATCAGAAGTCCGTTTTTCCCCATTTTCGGCAAGTAGACCAGTTTCGGATCTTCATTTGGGATCTCTTCAGGGAATGAGATACAAGTAATAGAGGCTTCTCCTTGTACTATTATGAGTCCCAGATGACTATTTCAAGCCTATTTACTC	37	6999	Chr01		CATTTTCTTTGTATGATTCATCAGAAGTCCGTTTTCCCCATTTTCGGCAAGTAGACCAGTTTCGGATCTTGATTTGGGATCTCTTCTACGGAATGAGATACAAGTAATAGAGGCTTCTCCTTGTACTATTATGAGTCCCAGATGACTATTTCAAGCCTATTTACTC	40	6001	-6001	TRUE	FALSE	FALSE	6001	TRUE	5	12	32	FALSE	57.1964	924	Ames32873	3.95945e+07	41475000	42280999	31475000	52280999
Summary.of.repetitive.regions.Tarvensevar_Ames32873_875_v1.0.fa.csv	84	Chr01	39604000	39614999	61.2909	166	CATTTTCTTTGTATGATTCATCAGAAGTCCGTTTTCCCCATTTTCGGCTAGTAGACCAGTTTCGGATCTTGATTTGGGATCTCTTCTACGGAATGAGATACAAGTAATAGAGGCTTCTCCTTGTACTATTATGAGTCCCAGATGACTATTTCAAGCCTATTTACTC	65	10999	Chr01		CATTTTCTTTGTATGATTCATCAGAAGTCCGTTTTCCCCATTTTCGGCTAGTAGACCAGTTTCGGATCTTGATTTGGGATCTCTTCTACGGAATGAGATACAAGTAATAGAGGCTTCTCCTTGTACTATTATGAGTCCCAGATGACTATTTCAAGCCTATTTACTC	65	6001	-46001	TRUE	FALSE	FALSE	6001	TRUE	5	12	32	FALSE	57.1964	924	Ames32873	3.96095e+07	41475000	42280999	31475000	52280999
Summary.of.repetitive.regions.Tarvensevar_Ames32873_875_v1.0.fa.csv	85	Chr01	39661000	39668999	63.3625	166	CATTTTCTTTGTATGATTCATCAGAAGTCCGTTTTCCCCATTTTCGGCAAGTAGACCAGTTTCAGATCTTCATTTGGGATCTCTTCTACGGAATGAGATACAAGTAATAGAGGCTTCTCCTTGTACTATTATGAGTCCCAGATGACTATTTCAAGCCTATTTACTC	47	7999	Chr01		CATTTTCTTTGTATGATTCATCAGAAGTCCGTTTTCCCCATTTTCGGCAAGTAGACCAGTTTCGGATCTTCATTTGGGATCTCTTCTACGGAATGAGATACAAGTAATAGAGGCTTCTCCTTGTACTATTATGAGTCCCAGATGACTATTTCAAGCCTATTTACTC	50	46001	-15001	TRUE	FALSE	FALSE	46001	TRUE	5	12	32	FALSE	57.1964	924	Ames32873	3.9665e+07	41475000	42280999	31475000	52280999
Summary.of.repetitive.regions.Tarvensevar_Ames32873_875_v1.0.fa.csv	86	Chr01	39684000	39687999	68.875	166	CATTTTCTTTGTATGATTCATCAGAAGTCCGTTTTCCCCATTTTCGGCAAGTAGACCAGTTTCGGATCTTCATTTGGGATCTCTTCTACAGAATGAGATACAAGTAATAGAGGCTTCTCCTTGTACTATTATGAGTCCCAGATGACTATTTCAAGCCTATTTACTC	24	3999	Chr01		CATTTTCTTTGTATGATTCATCAGAAGTCCGTTTTCCCCATTTTCGGCAAGTAGACCAGTTTCGGATCTTCATTTGGGATCTCTTCTACAGAATGAGATACAAGTAATAGAGGCTTCTCCTTGTACTATTATGAGTCCCAGATGACTATTTCAAGCCTATTTACTC	23	15001	-6001	TRUE	FALSE	FALSE	15001	TRUE	5	12	32	FALSE	57.1964	924	Ames32873	3.9686e+07	41475000	42280999	31475000	52280999
Summary.of.repetitive.regions.Tarvensevar_Ames32873_875_v1.0.fa.csv	87	Chr01	39694000	39697999	55.8	166	CATTTTCTTTGTATGATTCATCAGAAGTCCGTTTTCCCCATTTTTGGCTAGTAGACCAGTTTCGGATCTTGATTTGGGATCTCTTCTACAGAATGAGATACAAGTAATAGAGGCTTCTCCTTGTACTATTATGAGTCCCAGATGACTATTTCAAGCCTATTTACTC	19	3999	Chr01		CATTTTCTTTGTATGATTCATCAGAAGTCCGTTTTCCCCATTTTTGGCTAGTAGACCAGTTTCGGATCTTGATTTGGGATCTCTTCTACAGAATGAGATACAAGTAATAGAGGCTTCTCCTTGTACTATTATGAGTCCCAGATGACTATTTCAAGCCTATTTACTC	20	6001	-144001	TRUE	FALSE	TRUE	6001	TRUE	5	12	32	FALSE	57.1964	924	Ames32873	3.9696e+07	41475000	42280999	31475000	52280999
Summary.of.repetitive.regions.Tarvensevar_Ames32873_875_v1.0.fa.csv	88	Chr01	39842000	39847999	54.15	166	CATTTTCTTTGTATGATTCATCAGAAGTCCGTTTTCCCCATTTTCGGCAAGTAGACCAGTTTCGGATCTTCAATTGGGATATCTTCTAGGGAATGAGATACAAGTAATAGAGGCTTCTCCTTGTACTATTATGAGTCCCAGATGACTATTTCAAGCCTATTTACTC	32	5999	Chr01		CATTTTCTTTGTATGATTCATCAGAAGTCCGTTTTCCCCATTTTCGGCAAGTAGACCAGTTTCGGATCTTCATTTGGGATATCTTCTAGGGAATGAGATACAAGTAATAGAGGCTTCTCCTTGTACTATTATGAGTCCCAGATGACTATTTCAAGCCTATTTACTC	31	144001	-5001	TRUE	TRUE	FALSE	144001	FALSE	6	12	32	FALSE	51.5625	568	Ames32873	3.9845e+07	41475000	42280999	31475000	52280999
Summary.of.repetitive.regions.Tarvensevar_Ames32873_875_v1.0.fa.csv	89	Chr01	39853000	39860999	60.8125	166	CATTTTCTTTGTATGATTCATCAGAAGTCCGTTTTCCCCATTTTCGGCAAGTAGACCAGTTTCGGATCTTCATTTGGGATCTCTTCTACAGAATGAGATACAAGTAATAGAGGCTTCTCCTTGTACTATTATGAGTCCCAGATGACTATTTCAAGCCTATTTACTC	48	7999	Chr01		CATTTTCTTTGTATGATTCATCAGAAGTCCGTTTTCCCCATTTTCGGCAAGTAGACCAGTTTCGGATCTTCATTTGGGATCTCTTCTACAGAATGAGATACAAGTAATAGAGGCTTCTCCTTGTACTATTATGAGTCCCAGATGACTATTTCAAGCCTATTTACTC	47	5001	-5001	TRUE	FALSE	FALSE	5001	TRUE	6	12	32	FALSE	51.5625	568	Ames32873	3.9857e+07	41475000	42280999	31475000	52280999
Summary.of.repetitive.regions.Tarvensevar_Ames32873_875_v1.0.fa.csv	90	Chr01	39866000	39870999	43.02	166	CATTTTCTTTGTATGATTCATCAGAAGTCCGTTTTCCCCATTTTCGGCAAGTAGACCAGTTTCGGATCTTCATTTGGGATCTCTTCTACAGAATGAGATACAAGTAATAGAGGCTTCTCCTTGAACTATTATGAGTCCCAGATGACTATTTCAAGCCTATTTACTC	25	4999	Chr01		CATTTTCTTTGTATGATTCATCAGAAGTCCGTTTTCCCCATTTTCGGCAAGTAGACCAGTTTCGGATCTTCATTTGGGATCTCTTCTACAGAATGAGATACAAGTAATAGAGGCTTCTCCTTGTACTATTATGAGTCCCAGATGACTATTTCAAGCCTATTTACTC	25	5001	-5001	TRUE	FALSE	FALSE	5001	TRUE	6	12	32	FALSE	51.5625	568	Ames32873	3.98685e+07	41475000	42280999	31475000	52280999
Summary.of.repetitive.regions.Tarvensevar_Ames32873_875_v1.0.fa.csv	91	Chr01	39876000	39888999	51.9923	166	CATTTTCTTTGTATGATTCATCAGAAGTCCGTTTTCCCCATTTTCGGCAAGTAGACCAGTTTCGGATCTTCATTTGGGATCTCTTCTACAGAATGAGATACAAGTAATAGAGGCTTCTCCTTGTACTATTATGAGTCCCAGATGACTATTTCAAGCCTATTTACTC	73	12999	Chr01		CATTTTCTTTGTATGATTCATCAGAAGTCCGTTTTCCCCATTTTCGGCAAGTAGACCAGTTTCGGATCTTCATTTGGGATCTCTTCTACAGAATGAGATACAAGTAATAGAGGCTTCTCCTTGTACTATTATGAGTCCCAGATGACTATTTCAAGCCTATTTACTC	72	5001	-16001	TRUE	FALSE	FALSE	5001	TRUE	6	12	32	FALSE	51.5625	568	Ames32873	3.98825e+07	41475000	42280999	31475000	52280999
Summary.of.repetitive.regions.Tarvensevar_Ames32873_875_v1.0.fa.csv	92	Chr01	39905000	39909999	48.48	166	CATTTTCTTTGTATGATTCATCAGAAGTCCGTTTTCCCCATTTTCGGCAAGTAGACCAGTTTCGGATCTTCATTTGGGATCTCTTCTACAGAATGAGATACAAGTAATAGAGGCTTCTCCTTGTACTATTATGAGTCCCAGATGACTATTTCAAGCCTATTTACTC	28	4999	Chr01		CATTTTCTTTGTATGATTCATCAGAAGTCCGTTTTCCCCATTTTCGGCAAGTAGACCAGTTTCGGATCTTCATTTGGGATCTCTTCTACAGAATGAGATACAAGTAATAGAGGCTTCTCCTTGTACTATTATGAGTCCCAGATGACTATTTCAAGCCTATTTACTC	27	16001	-24001	TRUE	FALSE	FALSE	16001	TRUE	6	12	32	FALSE	51.5625	568	Ames32873	3.99075e+07	41475000	42280999	31475000	52280999
Summary.of.repetitive.regions.Tarvensevar_Ames32873_875_v1.0.fa.csv	93	Chr01	39934000	39947999	52.6857	166	CATTTTCTTTGTATGATTCATCAGAAGTCCGTTTTCCCCATTTTCGGCAAGTAGACCAGTTTCGGATCTTCATTTGGGATCTCTTCTACAGAATGAGATACAAGTAATAGAGGCTTCTCCTTGTACTATTATGAGTCCCAGATGACTATTTCAAGCCTATTTACTC	79	13999	Chr01		CATTTTCTTTGTATGATTCATCAGAAGTCCGTTTTCCCCATTTTCGGCAAGTAGACCAGTTTCGGATCTTCATTTGGGATCTCTTCTACAGAATGAGATACAAGTAATAGAGGCTTCTCCTTGTACTATTATGAGTCCCAGATGACTATTTCAAGCCTATTTACTC	79	24001	-12001	TRUE	FALSE	FALSE	24001	TRUE	6	12	32	FALSE	51.5625	568	Ames32873	3.9941e+07	41475000	42280999	31475000	52280999
Summary.of.repetitive.regions.Tarvensevar_Ames32873_875_v1.0.fa.csv	94	Chr01	39960000	39963999	56.225	166	CATTTTCTTTGTATGATTCATCAGAAGTCCGTTTTCCCCATTTTCGGCAAGTAGACCAGTTTCGGATCTTCATTTGGGATCTCTTCTACAGAATGAGATACAAGTAATAGAGGCTTCTCCTTGTACTATTATGAGTCCCAGATGACTATTTCAAGCCTATTTACTC	24	3999	Chr01		CATTTTCTTTGTATGATTCATCAGAAGTCCGTTTTCCCCATTTTCGGCAAGTAGACCAGTTTCGGATCTTCATTTGGGATCTCTTCTACAGAATGAGATACAAGTAATAGAGGCTTCTCCTTGTACTATTATGAGTCCCAGATGACTATTTCAAGCCTATTTACTC	24	12001	-6001	TRUE	FALSE	FALSE	12001	TRUE	6	12	32	FALSE	51.5625	568	Ames32873	3.9962e+07	41475000	42280999	31475000	52280999
Summary.of.repetitive.regions.Tarvensevar_Ames32873_875_v1.0.fa.csv	95	Chr01	39970000	39977999	54.075	166	CATTTTCTTTGTATGATTCATCAGAAGTCCGTTTTCCCCATTTTCGGCAAGTAGACCAGTTTCGGATCTTCATTTGGGATCTCTTCTACAGAATGAGATACAAGTAATAGAGGCTTCTCCTTGTACTATTATGAGTCCCAGATGACTATTTCAAGCCTATTTACTC	47	7999	Chr01		CATTTTCTTTGTATGATTCATCAGAAGTCCGTTTTCCCCATTTTCGGCAAGTAGACCAGTTTCGGATCTTCATTTGGGATCTCTTCTACAGAATGAGATACAAGTAATAGAGGCTTCTCCTTGTACTATTATGAGTCCCAGATGACTATTTCAAGCCTATTTACTC	47	6001	-5001	TRUE	FALSE	FALSE	6001	TRUE	6	12	32	FALSE	51.5625	568	Ames32873	3.9974e+07	41475000	42280999	31475000	52280999
Summary.of.repetitive.regions.Tarvensevar_Ames32873_875_v1.0.fa.csv	96	Chr01	39983000	39997999	53.8733	166	CATTTTCTTTGTATGATTCATCAGAAGTCCGTTTTCCCCATTTTCGGCAAGTAGACCAGTTTCGGATCTTCATTTGGGATCTCTTCTACAGAATGAGATACAAGTAATAGAGGCTTCTCCTTGTACTATTATGAGTCCCAGATGACTATTTCAAGCCTATTTACTC	84	14999	Chr01		CATTTTCTTTGTATGATTCATCAGAAGTCCGTTTTCCCCATTTTCGGCAAGTAGACCAGTTTCGGATCTTCATTTGGGATCTCTTCTACAGAATGAGATACAAGTAATAGAGGCTTCTCCTTGTACTATTATGAGTCCCAGATGACTATTTCAAGCCTATTTACTC	84	5001	-16001	TRUE	FALSE	FALSE	5001	TRUE	6	12	32	FALSE	51.5625	568	Ames32873	3.99905e+07	41475000	42280999	31475000	52280999
Summary.of.repetitive.regions.Tarvensevar_Ames32873_875_v1.0.fa.csv	97	Chr01	40014000	40019999	45.4	166	CATTTTCTTTGTATGATTCATCAGAAGTCCGTTTTCCCCATTTTCGGCTAGTAGACCAGTTTCGGATCTTGATTTGGGATCTCTTCTACAGAATGAGATACAAGTAATAGAGGCTTCTCCTTGTACTATTATGAGTCCCAGATGACTATTTCAAGCCTATTTACTC	31	5999	Chr01		CATTTTCTTTGTATGATTCATCAGAAGTCCGTTTTCCCCATTTTCGGCTAGTAGACCAGTTTCGGATCTTGATTTGGGATCTCTTCTACAGAATGAGATACAAGTAATAGAGGCTTCTCCTTGTACTATTATGAGTCCCAGATGACTATTTCAAGCCTATTTACTC	30	16001	-5001	TRUE	FALSE	FALSE	16001	TRUE	6	12	32	FALSE	51.5625	568	Ames32873	4.0017e+07	41475000	42280999	31475000	52280999
Summary.of.repetitive.regions.Tarvensevar_Ames32873_875_v1.0.fa.csv	98	Chr01	40025000	40028999	40.15	166	CATTTTCGGCTAGTAGACCAGTTTCGGATCTTGATTTGGGATCTCTTCTACAGAATGAGATACAAGTAATAGAGGCTTCTCCTTGTACTATTATGAGTCCCAGATGACTATTTCAAGCCTATTTACTCCATTTTCTTTGTATGATTCATCAGAAGTCCAATTTCCC	19	3999	Chr01		CATTTTCGGCAAGTAGACCAGTTTCGGATCTTGATTTGGGATCTCTTCTACAGAATGAGATACAAGTAATAGAGGCTTCTCCTTGTACTATTATGAGTCCCAGATGACTATTTCAAGCCTATTTACTCCATTTTCTTTGTATGATTCATCAGAAGTCCGTTTTCCC	19	5001	-36001	TRUE	FALSE	FALSE	5001	TRUE	6	12	32	FALSE	51.5625	568	Ames32873	4.0027e+07	41475000	42280999	31475000	52280999
Summary.of.repetitive.regions.Tarvensevar_Ames32873_875_v1.0.fa.csv	99	Chr01	40065000	40078999	57.8857	166	CATTTTCTTTGTATGATTCATCAGAAGTCCGTTTTCCCCATTTTCGGCAAGTAGACCAGTTTCGGATCTTCATTTGGGATCTCTTCTACAGAATGAGATACAAGTAATAGAGGCTTCTCCTTGTACTATTATGAGTCCCAGATGACTATTTCAAGCCTATTTACTC	78	13999	Chr01		CATTTTCTTTGTATGATTCATCAGAAGTCCGTTTTCCCCATTTTCGGCAAGTAGACCAGTTTCGGATCTTCATTTGGGATCTCTTCTACAGAATGAGATACAAGTAATAGAGGCTTCTCCTTGTACTATTATGAGTCCCAGATGACTATTTCAAGCCTATTTACTC	77	36001	-248001	TRUE	FALSE	TRUE	36001	TRUE	6	12	32	FALSE	51.5625	568	Ames32873	4.0072e+07	41475000	42280999	31475000	52280999
Summary.of.repetitive.regions.Tarvensevar_Ames32873_875_v1.0.fa.csv	100	Chr01	40327000	40338999	50.625	166	AAGTCCGTTTTCCCCATTTTCGGCTAGTAGGACCAGTTTCGGATCTTCATTTGGGATATCTTCTACGGAATGAGATACAAGTAATAGAGGCTTCTCCTTGTACTATTATGAGTCCCAGATGACTATTTCAAGCCTATTTACTCCATTTCTTTGTATGATTCATCAG	67	11999	Chr01		AAGTCCGTTTTCCCCATTTTCGGCTAGTAGACCAGTTTCGGATCTTCATTTGGGATATCTTCTACGGAATGAGATACAAGTAATAGAGGCTTCTCCTTGTACTATTATGAGTCCCAGATGACTATTTCAAGCCTATTTACTCCATTTTCTTTGTATGATTCATCAG	67	248001	-46001	TRUE	TRUE	FALSE	248001	FALSE	7	20	32	FALSE	49.515	1714	Ames32873	4.0333e+07	41475000	42280999	31475000	52280999
Summary.of.repetitive.regions.Tarvensevar_Ames32873_875_v1.0.fa.csv	101	Chr01	40385000	40391999	50.7	166	CATTTTCTTTGTATGATTCATCAGAAGTCCGTTTCCCCATTTTCGGCTAGTAGACCAGTTTCGGATCTTGATTTGGGATCTCTTCTACGGAATGAGATTACAAGTAATAGAGGCTTCTCCTTGTACTATTATGAGTCCCAGATGACTATTTCAAGCCTATTTACTC	36	6999	Chr01		CATTTTCTTTGTATGATTCATCAGAAGTCCGTTTTCCCCATTTTCGGCTAGTAGACCAGTTTCGGATCTTGATTTGGGATCTCTTCTACGGAATGAGATACAAGTAATAGAGGCTTCTCCTTGTACTATTATGAGTCCCAGATGACTATTTCAAGCCTATTTACTC	37	46001	-17001	TRUE	FALSE	FALSE	46001	TRUE	7	20	32	FALSE	49.515	1714	Ames32873	4.03885e+07	41475000	42280999	31475000	52280999
Summary.of.repetitive.regions.Tarvensevar_Ames32873_875_v1.0.fa.csv	102	Chr01	40409000	40476999	57.5529	166	CATTTTTTTTGTATGATTCATCAGAAGTCCGTTTTCCCCATTTTCGGCTAGTAGACCAGTTTCAGATCTTCATTTGGGATTTCTTCTACGGAATGAGATACAAGTAATAGAGGCTTCTCCTTGTACTATTATGAGTCCCAGATGACTATTTCAAGCCTATTTACTC	408	67999	Chr01		CATTTTCTTTGTATGATTCATCAGAAGTCCGTTTTCCCCATTTTCGGCTAGTAGACCAGTTTCGGATCTTCATTTGGGATATCTTCTACGGAATGAGATACAAGTAATAGAGGCTTCTCCTTGTACTATTATGAGTCCCAGATGACTATTTCAAGCCTATTTACTC	404	17001	-20001	TRUE	FALSE	FALSE	17001	TRUE	7	20	32	FALSE	49.515	1714	Ames32873	4.0443e+07	41475000	42280999	31475000	52280999
Summary.of.repetitive.regions.Tarvensevar_Ames32873_875_v1.0.fa.csv	103	Chr01	40497000	40500999	50.7	166	AAGTCCGTTTTCCCCATTTTCGGCTAGTAGACCAGTTTCGGATCTTGATTTGGGATATCTTCTAGGGAATGAGATACAAGTAATAGAGGCTTCTCCTTGTACTATTATGAGTCCCAGATGACTATTTCAAGCCTATTTACTCCATTTTCTTTGTATGATTCATCAG	20	3999	Chr01		AAGTCCGTTTTCCCCATTTTCGGCTAGTAGACCAGTTTCGGATCTTGATTTGGGATATCTTCTAGGGAATGAGATACAAGTAATAGAGGCTTCTCCTTGTACTATTATGAGTCCCAGATGACTATTTCAAGCCTATTTACTCCATTTTCTTTGTATGATTCATCAG	20	20001	-14001	TRUE	FALSE	FALSE	20001	TRUE	7	20	32	FALSE	49.515	1714	Ames32873	4.0499e+07	41475000	42280999	31475000	52280999
Summary.of.repetitive.regions.Tarvensevar_Ames32873_875_v1.0.fa.csv	104	Chr01	40515000	40525999	53.2273	166	CATTTTCTTTGTATGATTCATCAGAAGTCCGTTTTCCCCATTTTCGGCTAGTAGACCAGTTTCGGATCTTCATTTGGGATATCTTCTAGGGAATGAGATACAAGTAATAGAGGCTTCTCCTTGTACTATTATGAGTCCCAGATGACTATTTCAAGCCTATTTACTC	65	10999	Chr01		CATTTTCTTTGTATGATTCATCAGAAGTCCGTTTTCCCCATTTTCGGCTAGTAGACCAGTTTCGGATCTTCATTTGGGATATCTTCTAGGGAATGAGATACAAGTAATAGAGGCTTCTCCTTGTACTATTATGAGTCCCAGATGACTATTTCAAGCCTATTTACTC	65	14001	-6001	TRUE	FALSE	FALSE	14001	TRUE	7	20	32	FALSE	49.515	1714	Ames32873	4.05205e+07	41475000	42280999	31475000	52280999
Summary.of.repetitive.regions.Tarvensevar_Ames32873_875_v1.0.fa.csv	105	Chr01	40532000	40552999	55.3048	166	AAGTCCGTTTTCCCCATTTTCGGCTAGTAGACCAGTTTCGGATCTTCATTTGGGATATCTTCTACGGAATGAGATACAAGTAATAGAGGCTTCTCCTTGTACTATTATGAGTCCCAGATGTTCAAGCTATTTCAAGCCTATTTACTCCATTTGTATGATTCATCAG	122	20999	Chr01		AAGTCCGTTTTCCCCATTTTCGGCTAGTAGACCAGTTTCGGATCTTCATTTGGGATATCTTCTACGGAATGAGATACAAGTAATAGAGGCTTCTCCTTGTACTATTATGAGTCCCAGATGACTATTTCAAGCCTATTTACTCCATTTTCTTTGTATGATTCATCAG	126	6001	-45001	TRUE	FALSE	FALSE	6001	TRUE	7	20	32	FALSE	49.515	1714	Ames32873	4.05425e+07	41475000	42280999	31475000	52280999
Summary.of.repetitive.regions.Tarvensevar_Ames32873_875_v1.0.fa.csv	106	Chr01	40598000	40602999	45.08	166	CATTTTCTTTGTATGATTCATCAGAAGTCCGTTTTCCCCATTTTCGGCAAGTAGACCAGTTTCGGATCTTGATTTGGGATATCTTCTACGGAATGAGATACAAGTAATAGAGGCTTCTCCTTGTACTATTATGAGTCCCAGATGACTATTTCAAGCCTATTTACTC	24	4999	Chr01		CATTTTCTTTGTATGATTCATCAGAAGTCCGTTTTCCCCATTTTCGGCTAGTAGACCAGTTTCGGATCTTGATTTGGGATATCTTCTAGGGAATGAGATACAAGTAATAGAGGCTTCTCCTTGTACTATTATGAGTCCCAGATGACTATTTCAAGCCTATTTACTC	24	45001	-50001	TRUE	FALSE	FALSE	45001	TRUE	7	20	32	FALSE	49.515	1714	Ames32873	4.06005e+07	41475000	42280999	31475000	52280999
Summary.of.repetitive.regions.Tarvensevar_Ames32873_875_v1.0.fa.csv	107	Chr01	40653000	40659999	56.5143	166	CATTTTCTTTGTATGATTCATCAGAAGTCCGTTTTCCCCATTTTCGGCAAGTAGACCAGTTTCGGATCTTGATTTGGGATCTCTTCTACGGAATGAGATACAAGTAATAGAGGCTTCTCCTTGTACTATTATGAGTCCCAGATGACTATTTCAAGCCTATTTACTC	39	6999	Chr01		CATTTTCTTTGTATGATTCATCAGAAGTCCGTTTTCCCCATTTTCGGCTAGTAGACCAGTTTCGGATCTTGATTTGGGATCTCTTCTACGGAATGAGATACAAGTAATAGAGGCTTCTCCTTGTACTATTATGAGTCCCAGATGACTATTTCAAGCCTATTTACTC	38	50001	-20001	TRUE	FALSE	FALSE	50001	TRUE	7	20	32	FALSE	49.515	1714	Ames32873	4.06565e+07	41475000	42280999	31475000	52280999
Summary.of.repetitive.regions.Tarvensevar_Ames32873_875_v1.0.fa.csv	108	Chr01	40680000	40686999	50.7857	166	CATTTTCTTTGTATGATTCATCAGAAGTCCGTTTTCCCCATTTTCGGCTAGTAGACCAGTTTCGGATCTTGATTTGGGATCTCTTCTACGGAATGAGATACAAGTAATAGAGGCTTCTCCTTGTACTATTATGAGTCCCAGATGACTATTTCAAGCCTATTTACTC	36	6999	Chr01		CATTTTCTTTGTATGATTCATCAGAAGTCCGTTTTCCCCATTTTCGGCTAGTAGACCAGTTTCGGATCTTGATTTGGGATCTCTTCTACGGAATGAGATACAAGTAATAGAGGCTTCTCCTTGTACTATTATGAGTCCCAGATGACTATTTCAAGCCTATTTACTC	37	20001	-17001	TRUE	FALSE	FALSE	20001	TRUE	7	20	32	FALSE	49.515	1714	Ames32873	4.06835e+07	41475000	42280999	31475000	52280999
Summary.of.repetitive.regions.Tarvensevar_Ames32873_875_v1.0.fa.csv	109	Chr01	40704000	40768999	57.8231	166	CATTTTCTTTGTATGATTCATCAGAAGTCCGTTTTCCCCATTTTCGGCTAGTAGACCAGTTTCGGATCTTCATTTGGGATATCTTCTACTGAATGAGATACAAGTAATAGAGGCTTCTCCTTGTACTATTATGAGTCCCAGATGACTATTTCAAGCCTATTTACTC	392	64999	Chr01		CATTTTCTTTGTATGATTCATCAGAAGTCCGTTTTCCCCATTTTCGGCTAGTAGACCAGTTTCGGATCTTCATTTGGGATATCTTCTACGGAATGAGATACAAGTAATAGAGGCTTCTCCTTGTACTATTATGAGTCCCAGATGACTATTTCAAGCCTATTTACTC	388	17001	-4001	TRUE	FALSE	FALSE	17001	TRUE	7	20	32	FALSE	49.515	1714	Ames32873	4.07365e+07	41475000	42280999	31475000	52280999
Summary.of.repetitive.regions.Tarvensevar_Ames32873_875_v1.0.fa.csv	110	Chr01	40773000	40776999	36.325	166	CATTTTCTTTGTATGATTCATCAGAAGTCCGTTTTCCCCATTTTCGGCAAGTAGACCAGTTTCAGATCTTCATTTGGGATATCTTCTAGGGAATGAGATACAAGTAATAGAGGCTTCTCCTTGTACTATTATGAGTCCCAGATGACTATTTCAAGCCTATTTACTC	17	3999	Chr01		CATTTTCTTTGTATGATTCATCAGAAGTCCGTTTTCCCCATTTTCGGCAAGTAGACCAGTTTCAGATCTTCATTTGGGATATCTTCTAGGGAATGAGATACAAGTAATAGAGGCTTCTCCTTGTACTATTATGAGTCCCAGATGACTATTTCAAGCCTATTTACTC	17	4001	-19001	TRUE	FALSE	FALSE	4001	TRUE	7	20	32	FALSE	49.515	1714	Ames32873	4.0775e+07	41475000	42280999	31475000	52280999
Summary.of.repetitive.regions.Tarvensevar_Ames32873_875_v1.0.fa.csv	111	Chr01	40796000	40800999	42.06	166	CATTTTCTTTGTATGATTCATCAGAAGTCCGTTTTCCCCATTTTCGGCAAGTAGACCAGTTTCGGATCTTCATTTGGGATCTCTTCTAGGGAATGAGATACAAGTAATAGAGGCTTCTCCTTGTACTATTATGAGTCCCAGATGACTATTTCAAGCCTATTTACTC	24	4999	Chr01		CATTTTCTTTGTATGATTCATCAGAAGTCCGTTTTCCCCATTTTCGGCAAGTAGACCAGTTTCGGATCTTCATTTGGGATCTCTTCTAGGGAATGAGATACAAGTAATAGAGGCTTCTCCTTGTACTATTATGAGTCCCAGATGACTATTTCAAGCCTATTTACTC	24	19001	-26001	TRUE	FALSE	FALSE	19001	TRUE	7	20	32	FALSE	49.515	1714	Ames32873	4.07985e+07	41475000	42280999	31475000	52280999
Summary.of.repetitive.regions.Tarvensevar_Ames32873_875_v1.0.fa.csv	112	Chr01	40827000	40830999	53.9	166	CATTTTCTTTGTATGATTCATCAGAAGTCCGTTTTCCCCATTTTCGGCAAGTAGACCAGTTTCGGATCTTCATTTGGGATATCTTCTAGGGAATGAGATACAAGTAATAGAGGCTTCTCCTTGTACTATTATGAGTCCCAGATGACTATTTCAAGCCTATTTACTC	18	3999	Chr01		CATTTTCTTTGTATGATTCATCAGAAGTCCGTTTTCCCCATTTTCGGCTAGTAGACCAGTTTCGGATCTTCATTTGGGATCTCTTCTAGGGAATGAGATACAAGTAATAGAGGCTTCTCCTTGTACTATTATGAGTCCCAGATGACTATTTCAAGCCTATTTACTC	18	26001	-14001	TRUE	FALSE	FALSE	26001	TRUE	7	20	32	FALSE	49.515	1714	Ames32873	4.0829e+07	41475000	42280999	31475000	52280999
Summary.of.repetitive.regions.Tarvensevar_Ames32873_875_v1.0.fa.csv	113	Chr01	40845000	40855999	55.0636	166	CATTTTCTTTGTATGATTCATCAGAAGTCCGTTTTCCCCATTTTCGGCTAGTAGACCAGTTTCGGATCTTCATTTGGGATATCTTCTAGGGAATGAGATACAAGTAATAGAGGCTTCTCCTTGTACTATTATGAGTCCCAGATGACTATTTCAAGCCTATTTACTC	66	10999	Chr01		CATTTTCTTTGTATGATTCATCAGAAGTCCGTTTTCCCCATTTTCGGCTAGTAGACCAGTTTCGGATCTTCATTTGGGATATCTTCTAGGGAATGAGATACAAGTAATAGAGGCTTCTCCTTGTACTATTATGAGTCCCAGATGACTATTTCAAGCCTATTTACTC	66	14001	-6001	TRUE	FALSE	FALSE	14001	TRUE	7	20	32	FALSE	49.515	1714	Ames32873	4.08505e+07	41475000	42280999	31475000	52280999
Summary.of.repetitive.regions.Tarvensevar_Ames32873_875_v1.0.fa.csv	114	Chr01	40862000	40883999	53.3864	166	CATTTTCTTTGTATGATTCATCAGAAGTCCGTTTTCCCCATTTTCGGCTAGTAGACCAGTTTCGGATCTTCATTTGGGATATCTTCTACGGAATGAGATACAAGTAATAGAGGCTTCTCCTTGTACTATTATGAGTCCCAGATGACTATTTCAAGCCTATTTACTC	129	21999	Chr01		CATTTTCTTTGTATGATTCATCAGAAGTCCGTTTTCCCCATTTTCGGCTAGTAGACCAGTTTCGGATCTTCATTTGGGATATCTTCTACGGAATGAGATACAAGTAATAGAGGCTTCTCCTTGTACTATTATGAGTCCCAGATGACTATTTCAAGCCTATTTACTC	130	6001	-7001	TRUE	FALSE	FALSE	6001	TRUE	7	20	32	FALSE	49.515	1714	Ames32873	4.0873e+07	41475000	42280999	31475000	52280999
Summary.of.repetitive.regions.Tarvensevar_Ames32873_875_v1.0.fa.csv	115	Chr01	40891000	40895999	34.84	166	CATTTTCTTTGTATGATTCATCAGAAGTCCGTTTTTCCCATTTTCGGCAAGTAGACCAGTTTCGGATCTTCATTTGGGATATCTTCTAGGGAATGAGATACAAGTAATAGAGGCTTCTCCTTGTACTATTATGAGTCCCAGATGACTATTTCAAGCCTATTTACTC	18	4999	Chr01		CATTTTCTTTGTATGATTCATCAGAAGTCCGTTTTCCCCATTTTCGGCAAGTAGACCAGTTTCGGATCTTCATTTGGGATATCTTCTAGGGAATGAGATACAAGTAATAGAGGCTTCTCCTTGTACTATTATGAGTCCCAGATGACTATTTCAAGCCTATTTACTC	18	7001	-2001	TRUE	FALSE	FALSE	7001	TRUE	7	20	32	FALSE	49.515	1714	Ames32873	4.08935e+07	41475000	42280999	31475000	52280999
Summary.of.repetitive.regions.Tarvensevar_Ames32873_875_v1.0.fa.csv	116	Chr01	40898000	40905999	48.5375	166	CATTTTCTTTGTATGATTCATCAGAAGTCCGTTTTCCCCATTTTCGGCTAGTAGACCAGTTTCGGATCTTCATTTGGGATATCTTCTACGGAATGAGATACAAGTAATAGAGGCTTCTCCTTGTACTATTATGAGTCCCAGATGACTATTTCAAGCCTATTTACTC	43	7999	Chr01		CATTTTCTTTGTATGATTCATCAGAAGTCCGTTTTCCCCATTTTCGGCTAGTAGACCAGTTTCGGATCTTCATTTGGGATATCTTCTACGGAATGAGATACAAGTAATAGAGGCTTCTCCTTGTACTATTATGAGTCCCAGATGACTATTTCAAGCCTATTTACTC	43	2001	-30001	TRUE	FALSE	FALSE	2001	TRUE	7	20	32	FALSE	49.515	1714	Ames32873	4.0902e+07	41475000	42280999	31475000	52280999
Summary.of.repetitive.regions.Tarvensevar_Ames32873_875_v1.0.fa.csv	117	Chr01	40936000	40940999	42.6	166	CATTTTCTTTGTATGATTCATCAGAAGTCCGTTTTCCCCATTTTCGGCAAGTAGACCAGTTTCGGATCTTCATTTGGGATATCTTCTACGGAATGAGATACAAGTAATAGAGGCTTCTCCTTGTACTATTATGAGTCCCAGATGACTATTTCAAGCCTATTTACTC	22	4999	Chr01		CATTTTCTTTGTATGATTCATCAGAAGTCCGTTTTCCCCATTTTCGGCAAGTAGACCAGTTTCGGATCTTCATTTGGGATATCTTCTACGGAATGAGATACAAGTAATAGAGGCTTCTCCTTGTACTATTATGAGTCCCAGATGACTATTTCAAGCCTATTTACTC	23	30001	-13001	TRUE	FALSE	FALSE	30001	TRUE	7	20	32	FALSE	49.515	1714	Ames32873	4.09385e+07	41475000	42280999	31475000	52280999
Summary.of.repetitive.regions.Tarvensevar_Ames32873_875_v1.0.fa.csv	118	Chr01	40954000	40977999	51.325	166	CATTTTCTTTGTATGATTCATCAGAAGTCCGTTTTCCCCATTTTCGGCAAGTAGACCAGTTTCGGATCTTCATTTGGGATATCTTCTACGGAATGAGATACAAGTAATAGAGGCTTCTCCTTGTACTATTATGAGTCCCAGATGACTATTTCAAGCCTATTTACTC	139	23999	Chr01		CATTTTCTTTGTATGATTCATCAGAAGTCCGTTTTCCCCATTTTCGGCAAGTAGACCAGTTTCGGATCTTCATTTGGGATCTCTTCTACGGAATGAGATACAAGTAATAGAGGCTTCTCCTTGTACTATTATGAGTCCCAGATGACTATTTCAAGCCTATTTACTC	139	13001	-11001	TRUE	FALSE	FALSE	13001	TRUE	7	20	32	FALSE	49.515	1714	Ames32873	4.0966e+07	41475000	42280999	31475000	52280999
Summary.of.repetitive.regions.Tarvensevar_Ames32873_875_v1.0.fa.csv	119	Chr01	40989000	40994999	43.95	166	CATTTTCTTTGTATGATTCATCAGAAGTCCGTTTTCCCCATTTTCGGCAAGTAGACCAGTTTCGGATCTTCATTTGGGATATCTTCTAGGGAATGAGATACAAGTAATAGAGGCTTCTCCTTGTACTATTATGAGTCCCAGATGACTATTTCAAGCCTATTTACTC	29	5999	Chr01		CATTTTCTTTGTATGATTCATCAGAAGTCCGTTTTCCCCATTTTCGGCAAGTAGACCAGTTTCGGATCTTCATTTGGGATATCTTCTAGGGAATGAGATACAAGTAATAGAGGCTTCTCCTTGTACTATTATGAGTCCCAGATGACTATTTCAAGCCTATTTACTC	29	11001	-480001	TRUE	FALSE	TRUE	11001	TRUE	7	20	32	FALSE	49.515	1714	Ames32873	4.0992e+07	41475000	42280999	31475000	52280999
Summary.of.repetitive.regions.Tarvensevar_Ames32873_875_v1.0.fa.csv	123	Chr01	41475000	41478999	46.225	166	CATTTTCTTTGTATGATTCATCAGAAGTCCGTTTTCCCCATTTTCGGCAAGTAGACCAGTTTCAGATCTTCATTTGGGATATCTTCTAGGGAATGAGATACAAGTAATAGAGGCTTCTCCTTGTACTATTATGAGTCCCAGATGACTATTTCAAGCCTATTTACTC	20	3999	Chr01		CATTTTCTTTGTATGATTCATCAGAAGTCCGTTTTCCCCATTTTCGGCAAGTAGACCAGTTTCAGATCTTCATTTGGGATATCTTCTAGGGAATGAGATACAAGTAATAGAGGCTTCTCCTTGTACTATTATGAGTCCCAGATGACTATTTCAAGCCTATTTACTC	20	480001	-64001	TRUE	TRUE	FALSE	480001	FALSE	8	32	32	TRUE	52.1235	2342	Ames32873	4.1477e+07	41475000	42280999	31475000	52280999
Summary.of.repetitive.regions.Tarvensevar_Ames32873_875_v1.0.fa.csv	124	Chr01	41543000	41548999	39.8167	166	CATTTTCTTTGTATGATTCATCGAAGTCCGTTTTCCCCATTTTCGGCAAGTAAGTAGACCAGTTTCAGATCTTCATTTGGGATATCTTCTAGGGAATGAGATACAAGTAATAGAGGCTTCTCCTTGTACTATTATGAGTCCCAGATGACTATTTCAGCCTATTCTC	24	5999	Chr01		CATTTTCTTTGTATGATTCATCAGAAGTCCGTTTTCCCCATTTTCGGCAAGTAGACCAGTTTCAGATCTTCATTTGGGATATCTTCTAGGGAATGAGATACAAGTAATAGAGGCTTCTCCTTGTACTATTATGAGTCCCAGATGACTATTTCAAGCCTATTTACTC	25	64001	-6001	TRUE	FALSE	FALSE	64001	TRUE	8	32	32	TRUE	52.1235	2342	Ames32873	4.1546e+07	41475000	42280999	31475000	52280999
Summary.of.repetitive.regions.Tarvensevar_Ames32873_875_v1.0.fa.csv	125	Chr01	41555000	41587999	58.8242	166	CATTTTCTTTGTATGATTCATCAGAAGTCCGTTTTCCCCATTTTCGGCAAGTAGACCAGTTTCAGATCTTCATTTGGGATATCTTCTAGGGAATGAGATACAAGTAATAGAGGCTTCTCCTTGTACTATTATGAGTCCCAGATGACTATTTCAAGCCTATTTACTC	198	32999	Chr01		CATTTTCTTTGTATGATTCATCAGAAGTCCGTTTTCCCCATTTTCGGCAAGTAGACCAGTTTCAGATCTTCATTTGGGATATCTTCTAGGGAATGAGATACAAGTAATAGAGGCTTCTCCTTGTACTATTATGAGTCCCAGATGACTATTTCAAGCCTATTTACTC	199	6001	-13001	TRUE	FALSE	FALSE	6001	TRUE	8	32	32	TRUE	52.1235	2342	Ames32873	4.15715e+07	41475000	42280999	31475000	52280999
Summary.of.repetitive.regions.Tarvensevar_Ames32873_875_v1.0.fa.csv	126	Chr01	41601000	41676999	62.0697	166	CATTTTCTTTGTATGATTCATCAGAAGTCCGTTTTCCCCATTTTCGGCAAGTAGACCAGTTTCAGACTTCATTTGGGATATCTTCTAGGGAATGAGATACAAGTAATAGAGGCTTCTCCTTGGTACTATTATGAGTCCCAGATGACTATTTCAAGCCTATTTACTC	459	75999	Chr01		CATTTTCTTTGTATGATTCATCAGAAGTCCGTTTTCCCCATTTTCGGCAAGTAGACCAGTTTCAGATCTTCATTTGGGATATCTTCTAGGGAATGAGATACAAGTAATAGAGGCTTCTCCTTGTACTATTATGAGTCCCAGATGACTATTTCAAGCCTATTTACTC	459	13001	-4001	TRUE	FALSE	FALSE	13001	TRUE	8	32	32	TRUE	52.1235	2342	Ames32873	4.1639e+07	41475000	42280999	31475000	52280999
Summary.of.repetitive.regions.Tarvensevar_Ames32873_875_v1.0.fa.csv	127	Chr01	41681000	41719999	60.4872	166	CATTTTCTTTGTATGATTCATCAGAAGTCCGTTTTCCCCATTTTCGGCAAGTAGACCAGTTTCAGACTTCATTTGGGATATCTTCTAGGGAATGAGATACAAGTAATAGAGGCTTCTCCTTGTACTATTATGAGTCCCAGATTGACTATTTCAAGCCTATTTACTC	233	38999	Chr01		CATTTTCTTTGTATGATTCATCAGAAGTCCGTTTTCCCCATTTTCGGCAAGTAGACCAGTTTCAGATCTTCATTTGGGATATCTTCTAGGGAATGAGATACAAGTAATAGAGGCTTCTCCTTGTACTATTATGAGTCCCAGATGACTATTTCAAGCCTATTTACTC	233	4001	-9001	TRUE	FALSE	FALSE	4001	TRUE	8	32	32	TRUE	52.1235	2342	Ames32873	4.17005e+07	41475000	42280999	31475000	52280999
Summary.of.repetitive.regions.Tarvensevar_Ames32873_875_v1.0.fa.csv	128	Chr01	41729000	41733999	48.12	166	CATTTTCTTTGTATGATTCATCAGAAGTCCGTTTTCCCCATTTTCGGCAAGTAGACCAGTTTCAGATCTTCATTTGGGATATCTTCTAGGGAATGAGATACAAGTAATAGAGGCTTCTCCTTGTACTATTATGAGTCCCAGATGACTATTTCAAGCCTATTTACTC	26	4999	Chr01		CATTTTCTTTGTATGATTCATCAGAAGTCCGTTTTCCCCATTTTCGGCAAGTAGACCAGTTTCAGATCTTCATTTGGGATATCTTCTAGGGAATGAGATACAAGTAATAGAGGCTTCTCCTTGTACTATTATGAGTCCCAGATGACTATTTCAAGCCTATTTACTC	26	9001	-15001	TRUE	FALSE	FALSE	9001	TRUE	8	32	32	TRUE	52.1235	2342	Ames32873	4.17315e+07	41475000	42280999	31475000	52280999
Summary.of.repetitive.regions.Tarvensevar_Ames32873_875_v1.0.fa.csv	129	Chr01	41749000	41755999	58.6714	166	CATTTTCTTTGTATGATTCATCAGAAGTCCGTTTTCCCCATTTTCGGCAAGTAGACCAGTTTCAGATCTTCATTTGGGATATCTTCTAGGGAATGAGATACAAGTAATAGAGGCTTCTCCTTGTACTATTATGAGTCCCAGATGACTATTTCAAGCCTATTTACTC	43	6999	Chr01		CATTTTCTTTGTATGATTCATCAGAAGTCCGTTTTCCCCATTTTCGGCAAGTAGACCAGTTTCAGATCTTCATTTGGGATATCTTCTAGGGAATGAGATACAAGTAATAGAGGCTTCTCCTTGTACTATTATGAGTCCCAGATGACTATTTCAAGCCTATTTACTC	42	15001	-30001	TRUE	FALSE	FALSE	15001	TRUE	8	32	32	TRUE	52.1235	2342	Ames32873	4.17525e+07	41475000	42280999	31475000	52280999
Summary.of.repetitive.regions.Tarvensevar_Ames32873_875_v1.0.fa.csv	130	Chr01	41786000	41789999	43.2	166	CATTTTCTTTGTATGATTCATCAGAAGTCCGTTTTCCCCATTTTCGGCAAGTAGACCAGTTTCAGATCTTCATTTGGGATATCTTCTAGGGAATGAGATACAAGTAATAGAGGCTTCTCCTTGTACTATTATGAGTCCCAGATGACTATTTCAAGCCTATTTACTC	20	3999	Chr01		CATTTTCTTTGTATGATTCATCAGAAGTCCGTTTTCCCCATTTTCGGCAAGTAGACCAGTTTCAGATCTTCATTTGGGATATCTTCTAGGGAATGAGATACAAGTAATAGAGGCTTCTCCTTGTACTATTATGAGTCCCAGATGACTATTTCAAGCCTATTTACTC	20	30001	-6001	TRUE	FALSE	FALSE	30001	TRUE	8	32	32	TRUE	52.1235	2342	Ames32873	4.1788e+07	41475000	42280999	31475000	52280999
Summary.of.repetitive.regions.Tarvensevar_Ames32873_875_v1.0.fa.csv	131	Chr01	41796000	41808999	51.8231	166	CATTTTCTTTGTATGATTCATCAGAAGTCCGTTTTCCCCATTTTCGGCAAGTAGACCAGTTTCAGATCTTCATTTGGGATATCTTCTAGGGAATGAGATACAAGTAATAGAGGCTTCTCCTTGTACTATTATGAGTCCCAGATGACTATTTCAAGCCTATTTACTC	69	12999	Chr01		CATTTTCTTTGTATGATTCATCAGAAGTCCGTTTTCCCCATTTTCGGCAAGTAGACCAGTTTCAGATCTTCATTTGGGATATCTTCTAGGGAATGAGATACAAGTAATAGAGGCTTCTCCTTGTACTATTATGAGTCCCAGATGACTATTTCAAGCCTATTTACTC	69	6001	-5001	TRUE	FALSE	FALSE	6001	TRUE	8	32	32	TRUE	52.1235	2342	Ames32873	4.18025e+07	41475000	42280999	31475000	52280999
Summary.of.repetitive.regions.Tarvensevar_Ames32873_875_v1.0.fa.csv	132	Chr01	41814000	41818999	43.44	166	CATTTTCTTTGTATGATTCATCAGAAGTCCGTTTTCCCCATTTTCGGCAAGTAGACCAGTTTCAGATCTTCATTTGGGATATCTTCTAGGGAATGAGATACAAGTAATAGAGGCTTCTCCTTGTACTATTATGAGTCCCAGATGACTATTTCAAGCCTATTTACTC	24	4999	Chr01		CATTTTCTTTGTATGATTCATCAGAAGTCTGTTTTCCCCATTTTCGGCAAGTAGACCAGTTTCAGATCTTCATTTGGGATATCTTCTAGGGAATGAGATACAAGTAATAGAGGCTTCTCCTTGTACTATTATGAGTCCCAGATGACTATTTCAAGCCTATTTACTC	24	5001	-5001	TRUE	FALSE	FALSE	5001	TRUE	8	32	32	TRUE	52.1235	2342	Ames32873	4.18165e+07	41475000	42280999	31475000	52280999
Summary.of.repetitive.regions.Tarvensevar_Ames32873_875_v1.0.fa.csv	133	Chr01	41824000	41834999	52.8455	166	CATTTTCTTTGTATGATTCATCAGAAGTCCGTTTTCCCCATTTTCGGCAAGTAGACCAGTTTCAGATCTTCATTTGGGATATCTTCTAGGGAATGAGATACAAGTAATAGAGGCTTCTCCTTGTACTATTATGAGTCCCAGATGACTATTTCAAGCCTATTTACTC	64	10999	Chr01		CATTTTCTTTGTATGATTCATCAGAAGTCCGTTTTCCCCATTTTCGGCAAGTAGACCAGTTTCAGATCTTCATTTGGGATATCTTCTAGGGAATGAGATACAAGTAATAGAGGCTTCTCCTTGTACTATTATGAGTCCCAGATGACTATTTCAAGCCTATTTACTC	63	5001	-5001	TRUE	FALSE	FALSE	5001	TRUE	8	32	32	TRUE	52.1235	2342	Ames32873	4.18295e+07	41475000	42280999	31475000	52280999
Summary.of.repetitive.regions.Tarvensevar_Ames32873_875_v1.0.fa.csv	134	Chr01	41840000	41844999	41.28	166	CATTTTCTTTGTATGATTCATCAGAAGTCCGTTTTCCCCATTTTCGGCAAGTAGACCAGTTTCGGATCTTCATTTGGGATATCTTCTAGGGAATGAGATACAAGTAATAGAGGCTTCTCCTTGTACTATTATGAGTCCCAGATGACTATTTCAAGCCTATTTACTC	24	4999	Chr01		CATTTTCTTTGTATGATTCATCAGAAGTCCGTTTTCCCCATTTTCGGCTAGTAGACCAGTTTCGGATCTTCATTTGGGATATCTTCTAGGGAATGAGATACAAGTAATAGAGGCTTCTCCTTGTACTATTATGAGTCCCAGATGACTATTTCAAGCCTATTTACTC	24	5001	-5001	TRUE	FALSE	FALSE	5001	TRUE	8	32	32	TRUE	52.1235	2342	Ames32873	4.18425e+07	41475000	42280999	31475000	52280999
Summary.of.repetitive.regions.Tarvensevar_Ames32873_875_v1.0.fa.csv	135	Chr01	41850000	41859999	51.6	166	TAGAGGCTTCTCCTTGTACTATTATGAGTCCCAGATGACTATTTCAAGCCTATATTTTCTTTGTATGATTCATCAGAAGTCCGTTTTCCCCATTTTCGGCAAGTAGACCAGTTTCAGACTTCATTTGGGATATCTTCTAGGGAATGAGATACAAAGATACAAGTAA	54	9999	Chr01		AGAGGCTTCTCCTTGTACTATTATGAGTCCCAGATGACTATTTCAAGCCTATTTACTCCATTTTCTTTGTATGATTCATCAGAAGTCCGTTTTCCCCATTTTCGGCAAGTAGACCAGTTTCAGATCTTCATTTGGGATATCTTCTAGGGAATGAGATACAAGTAAT	53	5001	-5001	TRUE	FALSE	FALSE	5001	TRUE	8	32	32	TRUE	52.1235	2342	Ames32873	4.1855e+07	41475000	42280999	31475000	52280999
Summary.of.repetitive.regions.Tarvensevar_Ames32873_875_v1.0.fa.csv	136	Chr01	41865000	41868999	56.1	166	CAGTTTCGGATCTTCATTTGGGATATCTTCTAGGGAATGAGATACAAGTAATAGAGGCTTCTCCTTGTACTATTATGAGTCCCAGATGACTATTTCAAGCCTATTTACTCCATTTTCTTTGTATGATTCATCAGAAGTCCGATTTCCCCATTTTCGGCAAGTAGAC	24	3999	Chr01		CAGTTTCGGATCTTCATTTGGGATATCTTCTAGGGAATGAGATACAAGTAATAGAGGCTTCTCCTTGTACTATTATGAGTCCCAGATGACTATTTCAAGCCTATTTACTCCATTTTCTTTGTATGATTCATCAGAAGTCCGTTTTCCCCATTTTCGGCAAGTAGAC	23	5001	-5001	TRUE	FALSE	FALSE	5001	TRUE	8	32	32	TRUE	52.1235	2342	Ames32873	4.1867e+07	41475000	42280999	31475000	52280999
Summary.of.repetitive.regions.Tarvensevar_Ames32873_875_v1.0.fa.csv	137	Chr01	41874000	41877999	43.3	166	CATTTTCTTTGTATGATTCATCAGAAGTCCGTTTTCCCCATTTTCGGCAAGTAGACCAGTTTCAGATCTTCATTTGGGATATCTTCTAGGGAATGAGATACAAGTAATAGAGGCTTCTCCTTGTACTATTATGAGTCCCAGATGACTATTTCAAGCCTATTTACTC	19	3999	Chr01		CATTTTCTTTGTATGATTCATCAGAAGTCCGTTTTCCCCATTTTCGGCAAGTAGACCAGTTTCAGATCTTCATTTGGGATATCTTCTAGGGAATGAGATACAAGTAATAGAGGCTTCTCCTTGTACTATTATGAGTCCCAGATGACTATTTCAAGCCTATTTACTC	19	5001	-6001	TRUE	FALSE	FALSE	5001	TRUE	8	32	32	TRUE	52.1235	2342	Ames32873	4.1876e+07	41475000	42280999	31475000	52280999
Summary.of.repetitive.regions.Tarvensevar_Ames32873_875_v1.0.fa.csv	138	Chr01	41884000	41888999	44.52	166	CATTTTCTTTGTATGATTCATCAGAAGTCCGTTTTCCCCATTTTCGGCAAGTAGACCAGTTTCAGATCTTCATTTGGGATATCTTCTAGGGAATGAGATACAAGTAATAGAGGCTTCTCCTTTGTACTATTATGAGTCCCAGATGACTATTTCAGCCTATTTACTC	25	4999	Chr01		CATTTTCTTTGTATGATTCATCAGAAGTCCGTTTTCCCCATTTTCGGCAAGTAGACCAGTTTCAGATCTTCATTTGGGATATCTTCTAGGGAATGAGATACAAGTAATAGAGGCTTCTCCTTGTACTATTATGAGTCCCAGATGACTATTTCAAGCCTATTTACTC	25	6001	-19001	TRUE	FALSE	FALSE	6001	TRUE	8	32	32	TRUE	52.1235	2342	Ames32873	4.18865e+07	41475000	42280999	31475000	52280999
Summary.of.repetitive.regions.Tarvensevar_Ames32873_875_v1.0.fa.csv	139	Chr01	41908000	41911999	40.6	166	CAGTTTCAGATCTTCATTTGGGATATCTTCTAGGGAATGAGATACAAGTAATAGAGGCTTCTCCTTGTACTATTATGAGTCCCAGATGACTATTTCAAGCCTATTTTTTTCTTTGTATGATTCATCAGAAGTCCGATTTCCCCATTCCCATTTTCGGCAAGTAGAC	19	3999	Chr01		CAGTTTCAGATCTTCATTTGGGATATCTTCTAGGGAATGAGATACAAGTAATAGAGGCTTCTCCTTGTACTATTATGAGTCCCAGATGACTATTTCAAGCCTATTTACTCCATTTTCTTTGTATGATTCATCAGAAGTCCGATTTCCCCATTTTCGGCAAGTAGAC	19	19001	-5001	TRUE	FALSE	FALSE	19001	TRUE	8	32	32	TRUE	52.1235	2342	Ames32873	4.191e+07	41475000	42280999	31475000	52280999
Summary.of.repetitive.regions.Tarvensevar_Ames32873_875_v1.0.fa.csv	140	Chr01	41917000	41921999	46.1	166	CATTTTCTTTGTATGATTCATCAGAAGTCCGATTTCCCCATTTTCGGCAAGTAGACCAGTTTCAGATCTTCATTTGGGATATCTTCTAGGGAATGGAGATACAAGTAATAGAGGCTTCTCCTTGTACTATTATGAGTCCCAGATGACTATTTCAAGCCTATTTACT	26	4999	Chr01		CCATTTTCTTTGTATGATTCATCAGAAGTCCGTTTTCCCCATTTTCGGCAAGTAGACCAGTTTCAGATCTTCATTTGGGATATCTTCTAGGGAATGAGATACAAGTAATAGAGGCTTCTCCTTGTACTATTATGAGTCCCAGATGACTATTTCAAGCCTATTTACT	26	5001	-5001	TRUE	FALSE	FALSE	5001	TRUE	8	32	32	TRUE	52.1235	2342	Ames32873	4.19195e+07	41475000	42280999	31475000	52280999
Summary.of.repetitive.regions.Tarvensevar_Ames32873_875_v1.0.fa.csv	141	Chr01	41927000	41931999	49.46	166	AAGTCCGTTTTCCCCATTTTCGGCAAGTAGACCAGTTTCAGATCTTATTTGGGATATCTTCTAGGGAATGAGATACAAGTAATAGAGGCTTCTCCTTGTACTATTATGAGTCCCAGATGACTATTTCAAGCCTATTTTTCTTTGTATGATTCATCAGATTCATCAG	25	4999	Chr01		AAGTCCGTTTTCCCCATTTTCGGCAAGTAGACCAGTTTCAGATCTTCATTTGGGATATCTTCTAGGGAATGAGATACAAGTAATAGAGGCTTCTCCTTGTACTATTATGAGTCCCAGATGACTATTTCAAGCCTATTTACTCCATTTTCTTTGTATGATTCATCAG	25	5001	-5001	TRUE	FALSE	FALSE	5001	TRUE	8	32	32	TRUE	52.1235	2342	Ames32873	4.19295e+07	41475000	42280999	31475000	52280999
Summary.of.repetitive.regions.Tarvensevar_Ames32873_875_v1.0.fa.csv	142	Chr01	41937000	41947999	48.9636	166	CATTTTCTTTGTATGATTCATCAGAAGTCCGTTTTCCCCATTTTCGGCAGGTAGACCAGTTTCAGATCTTCATTTGGGATATCTTCTAGGGAATGAGATACAAGTAATAGAGGCTTCTCCTTGTACTATTATGAGTCCCAGATGACTATTTCAAGCCTATTTACTC	57	10999	Chr01		CATTTTCTTTGTATGATTCATCAGAAGTCCGTTTTCCCCATTTTCGGCAAGTAGACCAGTTTCAGATCTTCATTTGGGATATCTTCTAGGGAATGAGATACAAGTAATAGAGGCTTCTCCTTGTACTATTATGAGTCCCAGATGACTATTTCAAGCCTATTTACTC	57	5001	-6001	TRUE	FALSE	FALSE	5001	TRUE	8	32	32	TRUE	52.1235	2342	Ames32873	4.19425e+07	41475000	42280999	31475000	52280999
Summary.of.repetitive.regions.Tarvensevar_Ames32873_875_v1.0.fa.csv	143	Chr01	41954000	41959999	55.5667	166	CATTTTCTTTGTATGATTCATCAGAAGTCCGTTTTCCCCATTTTCGGCAAGTAGACCAGTTTCAGATCTTCATTTGGGATATCTTCTAGGGAATGGAGATACAAGTAATAGAGGCTTCTCCTTGTACTATTATGAGTCCCAGATGACTATTTCAGCCTATTTACTC	36	5999	Chr01		CATTTTCTTTGTATGATTCATCAGAAGTCCGTTTTCCCCATTTTCGGCAAGTAGACCAGTTTCAGATCTTCATTTGGGATATCTTCTAGGGAATGAGATACAAGTAATAGAGGCTTCTCCTTGTACTATTATGAGTCCCAGATGACTATTTCAAGCCTATTTACTC	36	6001	-5001	TRUE	FALSE	FALSE	6001	TRUE	8	32	32	TRUE	52.1235	2342	Ames32873	4.1957e+07	41475000	42280999	31475000	52280999
Summary.of.repetitive.regions.Tarvensevar_Ames32873_875_v1.0.fa.csv	144	Chr01	41965000	41974999	55.6	166	CATTTTCTTTGTATGATTCATCAGAAGTCCGTTTTCCCCATTTTCGGCAAGTAGACCAGTTTCAGATCTTCATTTGGGATATCTTCTAGGGAATGAGATACAAGTAATAGAGGCTTCTCCTTGTACTATTATGAGTCCCAGATGACTATTTCAAGCCTATTTACTC	56	9999	Chr01		CATTTTCTTTGTATGATTCATCAGAAGTCCGTTTTCCCCATTTTCGGCAAGTAGACCAGTTTCAGATCTTCATTTGGGATATCTTCTAGGGAATGAGATACAAGTAATAGAGGCTTCTCCTTGTACTATTATGAGTCCCAGATGACTATTTCAAGCCTATTTACTC	56	5001	-14001	TRUE	FALSE	FALSE	5001	TRUE	8	32	32	TRUE	52.1235	2342	Ames32873	4.197e+07	41475000	42280999	31475000	52280999
Summary.of.repetitive.regions.Tarvensevar_Ames32873_875_v1.0.fa.csv	145	Chr01	41989000	42018999	59.4867	166	CATTTTCTTTGTATGATTCATCAGAAGTCCGTTTTCCCCATTTTCGGCAAGTAGACCAGTTTCAGATCTTCATTTGGGATATCTTCTAGGGAATGAGATACAAGTAATAGAGGCTTCTCCTTGTACTATTATGAGTCCCAGATGACTATTTCAAGCCTATTTACTC	182	29999	Chr01		CATTTTCTTTGTATGATTCATCAGAAGTCCGTTTTCCCCATTTTCGGCAAGTAGACCAGTTTCAGATCTTCATTTGGGATATCTTCTAGGGAATGAGATACAAGTAATAGAGGCTTCTCCTTGTACTATTATGAGTCCCAGATGACTATTTCAAGCCTATTTACTC	182	14001	-6001	TRUE	FALSE	FALSE	14001	TRUE	8	32	32	TRUE	52.1235	2342	Ames32873	4.2004e+07	41475000	42280999	31475000	52280999
Summary.of.repetitive.regions.Tarvensevar_Ames32873_875_v1.0.fa.csv	146	Chr01	42025000	42033999	61.5778	166	CAGTTTCGGATCTTCATTTGGGATATCTTCTAGGGAATGAGATACAAGTAATAGAGGCTTCTCCTTGTACTATTATGAGTCCCAGATGACTATTTCAAGCCTATTTACTCCATTTTCTTTGTATGATTCATCAGAAGTCCATTTTCCCCATTTTCGGCAAGTAGAC	54	8999	Chr01		CAGTTTCGGATCTTCATTTGGGATATCTTCTAGGGAATGAGATACAAGTAATAGAGGCTTCTCCTTGTACTATTATGAGTCCCAGATGACTATTTCAAGCCTATTTACTCCATTTTCTTTGTATGATTCATCAGAAGTCCATTTTCCCCATTTTCGGCAAGTAGAC	54	6001	-44001	TRUE	FALSE	FALSE	6001	TRUE	8	32	32	TRUE	52.1235	2342	Ames32873	4.20295e+07	41475000	42280999	31475000	52280999
Summary.of.repetitive.regions.Tarvensevar_Ames32873_875_v1.0.fa.csv	147	Chr01	42078000	42090999	54.4462	166	CATTTTCTTTGTATGATTCATCAGAAGTCCGTTTTCCCCATTTTCGGCAAGTAGACCAGTTTCAGATCTTCATTTGGGATATCTTCTAGGGAATGAGATACAAGTAATAGAGGCTTCTCCTTGTACTATTATGAGTCCCAGATGACTATTTCAAGCCTATTTACTC	70	12999	Chr01		CATTTTCTTTGTATGATTCATCAGAAGTCCGTTTTCCCCATTTTCGGCAAGTAGACCAGTTTCAGATCTTCATTTGGGATATCTTCTAGGGAATGAGATACAAGTAATAGAGGCTTCTCCTTGTACTATTATGAGTCCCAGATGACTATTTCAAGCCTATTTACTC	70	44001	-5001	TRUE	FALSE	FALSE	44001	TRUE	8	32	32	TRUE	52.1235	2342	Ames32873	4.20845e+07	41475000	42280999	31475000	52280999
Summary.of.repetitive.regions.Tarvensevar_Ames32873_875_v1.0.fa.csv	148	Chr01	42096000	42100999	58.24	166	CATTTTCTTTGTATGATTCATCAGAAGTCCGTTTTCCCCATTTTCGGCAAGTAGACCAGTTTCAGATCTTCATTTGGGATATCTTCTAGGGAATGAAGATACAAGTAATAGAGGCTTCTCCTTGTACTATTATGAGTCCCAGATGACTATTTCAGCCTATTTACTC	30	4999	Chr01		CATTTTCTTTGTATGATTCATCAGAAGTCCGTTTTCCCCATTTTCGGCAAGTAGACCAGTTTCAGATCTTCATTTGGGATATCTTCTAGGGAATGAGATACAAGTAATAGAGGCTTCTCCTTGTACTATTATGAGTCCCAGATGACTATTTCAAGCCTATTTACTC	29	5001	-28001	TRUE	FALSE	FALSE	5001	TRUE	8	32	32	TRUE	52.1235	2342	Ames32873	4.20985e+07	41475000	42280999	31475000	52280999
Summary.of.repetitive.regions.Tarvensevar_Ames32873_875_v1.0.fa.csv	149	Chr01	42129000	42142999	53.5643	166	CATTTTCTTTGTATGATTCATCAGAAGTCCGTTTTCCCCATTTTCGGCAAGTAGACCAGTTTCAGATCTTCATTTGGGATATCTTCTAGGGAATGAGATACAAGTAATAGAGGCTTCTCCCTTGTACTATTATGAGTCCCAGATGACTATTTCAAGCCTATTACTC	75	13999	Chr01		CATTTTCTTTGTATGATTCATCAGAAGTCCGTTTTCCCCATTTTCGGCAAGTAGACCAGTTTCAGATCTTCATTTGGGATATCTTCTAGGGAATGAGATACAAGTAATAGAGGCTTCTCCTTGTACTATTATGAGTCCCAGATGACTATTTCAAGCCTATTTACTC	75	28001	-55001	TRUE	FALSE	FALSE	28001	TRUE	8	32	32	TRUE	52.1235	2342	Ames32873	4.2136e+07	41475000	42280999	31475000	52280999
Summary.of.repetitive.regions.Tarvensevar_Ames32873_875_v1.0.fa.csv	150	Chr01	42198000	42223999	58.0385	166	CATTTTCTTTGTATGATTCATCAGAAGTCCGTTTTCCCCATTTTCGGCAAGTAGACCAGTTTCAGATCTTCATTTGGGATATCTTCTAGGGAATGAGATACAAGTAATAGAGGCTTCTCCTTGTACCTATTATGAGTCCCAGATGACTATTTCAAGCCTATTACTC	153	25999	Chr01		CATTTTCTTTGTATGATTCATCAGAAGTCCGTTTTCCCCATTTTCGGCAAGTAGACCAGTTTCAGATCTTCATTTGGGATATCTTCTAGGGAATGAGATACAAGTAATAGAGGCTTCTCCTTGTACTATTATGAGTCCCAGATGACTATTTCAAGCCTATTTACTC	152	55001	-5001	TRUE	FALSE	FALSE	55001	TRUE	8	32	32	TRUE	52.1235	2342	Ames32873	4.2211e+07	41475000	42280999	31475000	52280999
Summary.of.repetitive.regions.Tarvensevar_Ames32873_875_v1.0.fa.csv	151	Chr01	42229000	42241999	51.0769	166	CATTTTCTTTGTATGATTCATCAGAAGTCCGTTTTCCCCATTTTCGGCAAGTAGACCAGTTTCAGATCTTCATTTGGGATATCTTCTAGGGAATGAGATACAAGTAATAGAGGCTTCTCCTTGTACTATTATGAGTCCCAGATGACTATTTCAAGCCTATTTACTC	72	12999	Chr01		CATTTTCTTTGTATGATTCATCAGAAGTCCGTTTTCCCCATTTTCGGCAAGTAGACCAGTTTCAGATCTTCATTTGGGATATCTTCTAGGGAATGAGATACAAGTAATAGAGGCTTCTCCTTGTACTATTATGAGTCCCAGATGACTATTTCAAGCCTATTTACTC	71	5001	-5001	TRUE	FALSE	FALSE	5001	TRUE	8	32	32	TRUE	52.1235	2342	Ames32873	4.22355e+07	41475000	42280999	31475000	52280999
Summary.of.repetitive.regions.Tarvensevar_Ames32873_875_v1.0.fa.csv	152	Chr01	42247000	42253999	59.1	166	CAGTTTCGGATCTTCATTTGGGATATCTTCTAGGGAATGAGATACAAGTAATAGAGGCTTCTCCTTGTACTATTATGAGTCCTAGATGACTATTTCAAGCCTATTTACTCCATTTTCTTTGTATGATTCATCAGAAGTCCAATTTCCCCATTTTCGGCAAGTAGAC	40	6999	Chr01		CAGTTTCGGATCTTCATTTGGGATATCTTCTAGGGAATGAGATACAAGTAATAGAGGCTTCTCCTTGTACTATTATGAGTCCCAGATGACTATTTCAAGCCTATTTACTCCATTTTCTTTGTATGATTCATCAGAAGTCCAATTTCCCCATTTTCGGCAAGTAGAC	39	5001	-5001	TRUE	FALSE	FALSE	5001	TRUE	8	32	32	TRUE	52.1235	2342	Ames32873	4.22505e+07	41475000	42280999	31475000	52280999
Summary.of.repetitive.regions.Tarvensevar_Ames32873_875_v1.0.fa.csv	153	Chr01	42259000	42265999	58.8714	166	AAGTCCGTTTTCCCCATTTTCGGCAAGTAGACCAGTTTCAGACTTCATTTGGGATATCTTCTAGGGAATGAGATACAAGTAATAGAGGCTTCTCCTTGTACTATTATGAGTCCCAGATGACTATTTCAAGCCTATTTACTCCATTTTCTTTGTATGATTCATCACA	41	6999	Chr01		AGTCCGTTTTCCCCATTTTCGGCAAGTAGACCAGTTTCAGATCTTCATTTGGGATATCTTCTAGGGAATGAGATACAAGTAATAGAGGCTTCTCCTTGTACTATTATGAGTCCCAGATGACTATTTCAAGCCTATTTACTCCATTTTCTTTGTATGATTCATCAGA	41	5001	-1001	TRUE	FALSE	FALSE	5001	TRUE	8	32	32	TRUE	52.1235	2342	Ames32873	4.22625e+07	41475000	42280999	31475000	52280999
Summary.of.repetitive.regions.Tarvensevar_Ames32873_875_v1.0.fa.csv	154	Chr01	42267000	42280999	54.9357	166	CATTTTTTTGTTATGATTCATCAGAAGTCCGTTTTCCCCATTTTCGGCAAGTAGACCAGTTTCGGATCTTCATTTGGGATCTCTTCTACAGAATGAGATACAAGTAATAGAGGCTTCTCCTTGTACTATTATGAGTCCCAGATGACTATTTCAAGCCTATTTACTC	80	13999	Chr01		CATTTTCTTTGTATGATTCATCAGAAGTCCGTTTTCCCCATTTTCGGCAAGTAGACCAGTTTCGGATCTTCATTTGGGATCTCTTCTACAGAATGAGATACAAGTAATAGAGGCTTCTCCTTGTACTATTATGAGTCCCAGATGACTATTTCAAGCCTATTTACTC	80	1001	-252001	TRUE	FALSE	TRUE	1001	TRUE	8	32	32	TRUE	52.1235	2342	Ames32873	4.2274e+07	41475000	42280999	31475000	52280999
Summary.of.repetitive.regions.Tarvensevar_Ames32873_875_v1.0.fa.csv	155	Chr01	42533000	42536999	26.95	166	CATTTTGTTTGTATGATTCATCAGAAGTCTGTTTTCCCCATTTTCGGCTATTAGACCAGTTTCGGATCTTCATTTGGGATCTCTTCTATGGAATGAGAAACAAGTAATAGACGCTTCTCCTTGTACTATTATGAGTCCCACATGACTATTTCAAGCCTAGTTACTC	24	3999	Chr01		CATTTTGTTTGTATGATTCATCAGAAGTCTGTTTTCCCCATTTTCGGCTATTAGACCAGTTTCGGATCTTCATTTGGGATCTCTTCTACGGAATGAGAAACAAGTAATAGACGCTTCTCCTTGTACTATTATGAGTCCCACATGACTATTTCAAGCCTAGTTACTC	22	252001	-73001	TRUE	TRUE	FALSE	252001	FALSE	9	2	32	FALSE	24.8321	96	Ames32873	4.2535e+07	41475000	42280999	31475000	52280999
Summary.of.repetitive.regions.Tarvensevar_Ames32873_875_v1.0.fa.csv	156	Chr01	42610000	42623999	22.7143	166	CATTTTGTTTGTATGATTCATCAGAAGTCTGTTTTCCCTATTTTCGGCTATTAGACCAGTTTCAGATCTTCATTTGGGATCTCTTCTACAGAATGAGAAACAAGTAATAGACGCTTCTACTTGTACTATTATGAGTCCCACATGACTATTTCAAGCCTAGTTACTC	72	13999	Chr01		CATTTTGTTTGTATGATTCATCAGAAGTCTGTTTTCCCTATTTTCGGCTATTAGACCAGTTTCAGATCTTCATTTGGGATCTCTTCTACAGAATGAGAAACAAGTAATAGACGCTTCTACTTGTACTATTATGAGTCCCACATGACTATTTCAAGCCTAGTTACTC	71	73001	-3604001	TRUE	FALSE	TRUE	73001	TRUE	9	2	32	FALSE	24.8321	96	Ames32873	4.2617e+07	41475000	42280999	31475000	52280999
Summary.of.repetitive.regions.Tarvensevar_Ames32873_875_v1.0.fa.csv	173	Chr01	46228000	46246999	35.7895	166	CATTTTCTTTGTATGATTCATCAGAAGTCCGTTTTCCCCATTTTCGGCTATTAGACCAGTTTCGGATCTTCATTTGGGATCTCTTCTACGGAATGAGATACAAGTAAGAGAGGCTTCTCCTTGTACTATTATGAGTCCCAGATGACTATTTCAAGCCTATTTACTC	112	18999	Chr01		CATTTTCTTTGTATGATTCATCAGAAGTCCGTTTTCCCCATTTTCGGCTATTAGACCAGTTTCGGATCTTCATTTGGGATCTCTTCTACGGAATGAGATACAAGTAAGAGAGGCTTCTCCTTGTACTATTATGAGTCCCAGATGACTATTTCAAGCCTATTTACTC	112	3604001	-1001	TRUE	TRUE	FALSE	3604001	FALSE	10	13	32	FALSE	38.1247	1216	Ames32873	4.62375e+07	41475000	42280999	31475000	52280999
Summary.of.repetitive.regions.Tarvensevar_Ames32873_875_v1.0.fa.csv	174	Chr01	46248000	46253999	28.8333	166	CATTTTCTTTGTATGATTCATCAGAAGTCCGTTTTCCCCATTTTCGGCTATTAGACCAGTTTCGGATCTTCATTTGGGATCTCTTCTACGGAATGAGATACAAGTAAGAGAGGCTTCTCCTTGTACTATTATGAGTCCCAGATGACTATTTCAAGCCTATTTACTC	29	5999	Chr01		CATTTTCTTTGTATGATTCATCAGAAGTCCGTTTTCCCCATTTTCGGCTATTAGACCAGTTTCGGATCTTCATTTGGGATCTCTTCTACGGAATGAGATACAAGTAAGAGAGGCTTCTCCTTGTACTATTATGAGTCCCAGATGACTATTTCAAGCCTATTTACTC	29	1001	-6001	TRUE	FALSE	FALSE	1001	TRUE	10	13	32	FALSE	38.1247	1216	Ames32873	4.6251e+07	41475000	42280999	31475000	52280999
Summary.of.repetitive.regions.Tarvensevar_Ames32873_875_v1.0.fa.csv	175	Chr01	46260000	46289999	42.6667	166	CATTTTCTTTGTATGATTCATCAGAAGTCCGTTTTCCCCATTTTCGGCTATTAGACCAGTTTCGGATCTTCATTTGGGATCTCTTCTACGGAATGAGATACAAGTAAGAGAGGCTTCTCCTTGTACTATTATGAGTCCCAGATGACTATTTCAAGCCTATTTACTC	184	29999	Chr01		CATTTTCTTTGTATGATTCATCAGAAGTCCGTTTTCCCCATTTTCGGCTATTAGACCAGTTTCGGATCTTCATTTGGGATCTCTTCTACGGAATGAGATACAAGTAAGAGAGGCTTCTCCTTGTACTATTATGAGTCCCAGATGACTATTTCAAGCCTATTTACTC	184	6001	-16001	TRUE	FALSE	FALSE	6001	TRUE	10	13	32	FALSE	38.1247	1216	Ames32873	4.6275e+07	41475000	42280999	31475000	52280999
Summary.of.repetitive.regions.Tarvensevar_Ames32873_875_v1.0.fa.csv	176	Chr01	46306000	46314999	37.5	166	CATTTTCTTTGTATGATTCATCAGAAGTCCGTTTTCCCCATTTTCGGCTATTAGACCAGTTTCGGATCTTCATTTGGGATCTCTTCTACGGAATGAGATACAAGTAATAGAGGCTTCTCCTTGTACTATTATGAGTCCCAGATGACTATTTCAAGCCTATTTACTC	51	8999	Chr01		CATTTTCTTTGTATGATTCATCAGAAGTCCGTTTTCCCCATTTTCGGCTATTAGACCAGTTTCGGATCTTCATTTGGGATCTCTTCTACGGAATGAGATACAAGTAATAGAGGCTTCTCCTTGTACTATTATGAGTCCCAGATGACTATTTCAAGCCTATTTACTC	50	16001	-15001	TRUE	FALSE	FALSE	16001	TRUE	10	13	32	FALSE	38.1247	1216	Ames32873	4.63105e+07	41475000	42280999	31475000	52280999
Summary.of.repetitive.regions.Tarvensevar_Ames32873_875_v1.0.fa.csv	177	Chr01	46330000	46343999	36.6214	166	CATTTTCTTTGTATGATTCATCAGAAGTCCGTTTTCCCCATTTTCGGCTATTAGACCAGTTTCGGATCTTCATTTGGGATCTCTTCTACGGAATGAGATACAAGTAAGAGAGGCTTCTCCTTGTACTATTATGAGTCCCAGATGACTATTTCAAGCCTATTTACTC	80	13999	Chr01		CATTTTCTTTGTATGATTCATCAGAAGTCCGTTTTCCCCATTTTCGGCTATTAGACCAGTTTCGGATCTTCATTTGGGATCTCTTCTACGGAATGAGATACAAGTAAGAGAGGCTTCTCCTTGTACTATTATGAGTCCCAGATGACTATTTCAAGCCTATTTACTC	80	15001	-6001	TRUE	FALSE	FALSE	15001	TRUE	10	13	32	FALSE	38.1247	1216	Ames32873	4.6337e+07	41475000	42280999	31475000	52280999
Summary.of.repetitive.regions.Tarvensevar_Ames32873_875_v1.0.fa.csv	178	Chr01	46350000	46367999	43.1444	166	CATTTTCTTTGTATGATTCATCAGAAGTCCGTTTTCCCCATTTTCGGCTATTAGACCAGTTTCGGATCTTCATTTGGGATCTCTTCTACGGAATGAGATACAAGTAAGAGAGGCTTCTCCTTGTACTATTATGAGTCCCAGATGACTATTTCAAGCCTATTTACTC	102	17999	Chr01		CATTTTCTTTGTATGATTCATCAGAAGTCCGTTTTCCCCATTTTCGGCTATTAGACCAGTTTCGGATCTTCATTTGGGATCTCTTCTACGGAATGAGATACAAGTAAGAGAGGCTTCTCCTTGTACTATTATGAGTCCCAGATGACTATTTCAAGCCTATTTACTC	101	6001	-4001	TRUE	FALSE	FALSE	6001	TRUE	10	13	32	FALSE	38.1247	1216	Ames32873	4.6359e+07	41475000	42280999	31475000	52280999
Summary.of.repetitive.regions.Tarvensevar_Ames32873_875_v1.0.fa.csv	179	Chr01	46372000	46383999	41.025	166	CATTTTCTTTGTATGATTCATCAGAAGTCCGTTTTCCCCATTTTCGGCTATTAGACCAGTTTCGGATCTTCATTTGGGATCTCTTCTACGGAATGAGATACAAGTAAGAGAGGCTTCTCCTTGTACTATTATGAGTCCCAGATGACTATTTCAAGCCTATTTACTC	69	11999	Chr01		CATTTTCTTTGTATGATTCATCAGAAGTCCGTTTTCCCCATTTTCGGCTATTAGACCAGTTTCGGATCTTCATTTGGGATCTCTTCTACGGAATGAGATACAAGTAAGAGAGGCTTCTCCTTGTACTATTATGAGTCCCAGATGACTATTTCAAGCCTATTTACTC	69	4001	-1001	TRUE	FALSE	FALSE	4001	TRUE	10	13	32	FALSE	38.1247	1216	Ames32873	4.6378e+07	41475000	42280999	31475000	52280999
Summary.of.repetitive.regions.Tarvensevar_Ames32873_875_v1.0.fa.csv	180	Chr01	46385000	46408999	41.8208	166	CATTTTCTTTGTATGATTCATCAGAAGTCCGTTTTCCCCATTTTCGGCTATTAGACCAGTTTCGGATCTTCATTTGGGATCTCTTCTACGGAATGAGATACAAGTAAGAGAGGCTTCTCCTTGTACTATTATGAGTCCCAGATGACTATTTCAAGCCTATTTACTC	143	23999	Chr01		CATTTTCTTTGTATGATTCATCAGAAGTCCGTTTTCCCCATTTTCGGCTATTAGACCAGTTTCGGATCTTCATTTGGGATCTCTTCTACGGAATGAGATACAAGTAAGAGAGGCTTCTCCTTGTACTATTATGAGTCCCAGATGACTATTTCAAGCCTATTTACTC	142	1001	-3001	TRUE	FALSE	FALSE	1001	TRUE	10	13	32	FALSE	38.1247	1216	Ames32873	4.6397e+07	41475000	42280999	31475000	52280999
Summary.of.repetitive.regions.Tarvensevar_Ames32873_875_v1.0.fa.csv	181	Chr01	46412000	46442999	42.2806	166	CATTTTCTTTGTATGATTCATCAGAAGTCCGTTTTCCCCATTTTCGGCTATTAGACCAGTTTCGGATCTTCATTTGGGATCTCTTCTACGGAATGAGATACAAGTAAGAGAGGCTTCTCCTTGTACTATTATGAGTCCCAGATGACTATTTCAAGCCTATTTACTC	182	30999	Chr01		CATTTTCTTTGTATGATTCATCAGAAGTCCGTTTTCCCCATTTTCGGCTATTAGACCAGTTTCGGATCTTCATTTGGGATCTCTTCTACGGAATGAGATACAAGTAAGAGAGGCTTCTCCTTGTACTATTATGAGTCCCAGATGACTATTTCAAGCCTATTTACTC	178	3001	-7001	TRUE	FALSE	FALSE	3001	TRUE	10	13	32	FALSE	38.1247	1216	Ames32873	4.64275e+07	41475000	42280999	31475000	52280999
Summary.of.repetitive.regions.Tarvensevar_Ames32873_875_v1.0.fa.csv	182	Chr01	46450000	46465999	35.1313	166	CATTTTCTTTTGTATGATTCATCAGAAGTCCGTTTTCCCCATTTTCGGCTATTAGACCAGTTTCGGATCTTCATTTGGGATCTCTTCTACGGAATGAGATACAAGTAAGAGAGGCTTCCCTTGTACTATTATGAGTCCCAGATGACTATTTCAAGCCTATTTACTC	99	15999	Chr01		CATTTTCTTTGTATGATTCATCAGAAGTCCGTTTTCCCCATTTTCGGCTATTAGACCAGTTTCGGATCTTCATTTGGGATCTCTTCTACGGAATGAGATACAAGTAAGAGAGGCTTCTCCTTGTACTATTATGAGTCCCAGATGACTATTTCAAGCCTATTTACTC	95	7001	-1001	TRUE	FALSE	FALSE	7001	TRUE	10	13	32	FALSE	38.1247	1216	Ames32873	4.6458e+07	41475000	42280999	31475000	52280999
Summary.of.repetitive.regions.Tarvensevar_Ames32873_875_v1.0.fa.csv	183	Chr01	46467000	46470999	37.85	166	CATTTTCTTTGTATGTATGATTCATCAGAAGTTTTCCCCATTTTCGGCTATTAGGCCAGTTTCGGATCTTCATTTGGGATCTCTTCTACGGAATGAGATACAAGTAAGAGAGGCTTCTCCTTGTACTATTATGAGTCCCAGATGACTATTTCAAGCCTATTTACTC	22	3999	Chr01		CATTTTCTTTGTATGATTCATCAGAAGTCTGTTTTCCCCATTTTCGGCTATTAGGCCAGTTTCGGATCTTCATTTGGGATCTCTTCTACGGAATGAGATACAAGTAAGAGAGGCTTCTCCTTGTACTATTATGAGTCCCAGATGACTATTTCAAGCCTATTTACTC	22	1001	-12001	TRUE	FALSE	FALSE	1001	TRUE	10	13	32	FALSE	38.1247	1216	Ames32873	4.6469e+07	41475000	42280999	31475000	52280999
Summary.of.repetitive.regions.Tarvensevar_Ames32873_875_v1.0.fa.csv	184	Chr01	46483000	46496999	35.5286	166	CATTTTCTTTGTATGATTCATCAGAAGTCCGTTTTCCCCATTTTCGGCTATTAGACCAGTTTCGGATCTTCATTTGGGATCTCTTCTACGGAATGAGATACAAGTAAGAGAGGCTTCTCCTTGTACTATTATGAGTCACAGATGACTATTTCAAGCCTATTTACTC	83	13999	Chr01		CATTTTCTTTGTATGATTCATCAGAAGTCCGTTTTCCCCATTTTCGGCTATTAGACCAGTTTCGGATCTTCATTTGGGATCTCTTCTACGGAATGAGATACAAGTAAGAGAGGCTTCTCCTTGTACTATTATGAGTCACAGATGACTATTTCAAGCCTATTTACTC	83	12001	-3001	TRUE	FALSE	FALSE	12001	TRUE	10	13	32	FALSE	38.1247	1216	Ames32873	4.649e+07	41475000	42280999	31475000	52280999
Summary.of.repetitive.regions.Tarvensevar_Ames32873_875_v1.0.fa.csv	185	Chr01	46500000	46509999	37.43	166	CATTTTCTTTGTATGATTCATCAGAAGTCCGTTTTCCCCATTTTCGGCTATTAGACCAGTTTCAGATCTTCATTTGGGATCTCTTCTACGGAATGAGATACAAGTAATAGAGGCTTCTCCTTGTACTATTATGAGTCCCAGATGACTATTTCAAGCCTATTTACTC	60	9999	Chr01		CATTTTCTTTGTATGATTCATCAGAAGTCCGTTTTCCCCATTTTCGGCTATTAGACCAGTTTCAGATCTTCATTTGGGATCTCTTCTACGGAATGAGATACAAGTAATAGAGGCTTCTCCTTGTACTATTATGAGTCCCAGATGACTATTTCAAGCCTATTTACTC	59	3001		TRUE	FALSE	TRUE	3001	TRUE	10	13	32	FALSE	38.1247	1216	Ames32873	4.6505e+07	41475000	42280999	31475000	52280999
Summary.of.repetitive.regions.Tarvensevar_Ames32873_875_v1.0.fa.csv	257	Chr02	14000000	14018999	36.9158	166	CATTTTCTTTGTATGATTCATCAGAAGTCCGTTTTCCCCATTTTCGGCAAGTAGACCAGTTTCAGATCTTCATTTGGGATCTCTTCTACGGAATGAGATACAAGTAACAGAGGCTTCTCCTTGTACTATTATGAGTCCCAGATGACTATTTCAAGCCTATTTACTC	117	18999	Chr02		CATTTTCTTTGTATGATTCATCAGAAGTCCGTTTTCCCCATTTTCGGCAAGTAGACCAGTTTCAGATCTTCATTTGGGATCTCTTCTACGGAATGAGATACAAGTAACAGAGGCTTCTCCTTGTACTATTATGAGTCCCAGATGACTATTTCAAGCCTATTTACTC	116		-12001	TRUE	TRUE	FALSE	0	TRUE	0	3	93	FALSE	37.5707	295	Ames32873	1.40095e+07	48669000	52320999	38669000	62320999
Summary.of.repetitive.regions.Tarvensevar_Ames32873_875_v1.0.fa.csv	258	Chr02	14031000	14043999	35.8846	166	AAGTCCGTTTATTTTCGGCAAGTAGACCAGTTTCAGATCTTCATTTGGGATCTCTTCTACGGAATGAGATACAAGTAATAGAGGCTTCTCCTTGCTCCTTGTACTATTATGAGTCCCAGATGACTATTTCAAGCCTATTTACTCCATTTTCTTTGTAATTCATCAG	76	12999	Chr02		AGTCCGTTTTCCCCATTTTCGGCAAGTAGACCAGTTTCAGATCTTCATTTGGGATCTCTTCTACGGAATGAGATACAAGTAATAGAGGCTTCTCCTTGTACTATTATGAGTCCCAGATGACTATTTCAAGCCTATTTACTCCATTTTCTTTGTATGATTCATCAGA	76	12001	-29001	TRUE	FALSE	FALSE	12001	TRUE	0	3	93	FALSE	37.5707	295	Ames32873	1.40375e+07	48669000	52320999	38669000	62320999
Summary.of.repetitive.regions.Tarvensevar_Ames32873_875_v1.0.fa.csv	259	Chr02	14073000	14089999	39.9118	166	CATTTTCTTTGTATGATTCATCAGAAGTCCGTTTTCCCCATTTTCGGCAAGTAGACCAGTTTCAGATCTTCATTTGGGATCTCTTCTACGGAATGAGATACAAGTAACAGAGGCTTCTCCTTGTACTATTATGAGTCCCAGATGACTATTTCAAGCCTATTTACTC	102	16999	Chr02		CATTTTCTTTGTATGATTCATCAGAAGTCCGTTTTCCCCATTTTCGGCAAGTAGACCAGTTTCAGATCTTCATTTGGGATCTCTTCTACGGAATGAGATACAAGTAACAGAGGCTTCTCCTTGTACTATTATGAGTCCCAGATGACTATTTCAAGCCTATTTACTC	101	29001	-32975001	TRUE	FALSE	TRUE	29001	TRUE	0	3	93	FALSE	37.5707	295	Ames32873	1.40815e+07	48669000	52320999	38669000	62320999
Summary.of.repetitive.regions.Tarvensevar_Ames32873_875_v1.0.fa.csv	296	Chr02	47065000	47068999	29	166	CATTTTCTTTGTATGATTCATCAGAAGTCCGTTTTCCCCATTTTCGGCTAGTAGACCAGTTTCGGATCTTCATTTGGGATCTCTTCTAGGGAATGAGATACAAGTAATAGAGGCTTCTCATTGTACTATTATGAGTCCCAGATGACTATTTCAAGCCTATTTACTC	16	3999	Chr02		CATTTTCTTTGTATGATTCATCAGAAGTCCGTTTTCCCCATTTTCGGCTAGTAGACCAGTTTCGGATCTTCATTTGGGATCTCTTCTAGGGAATGAGATACAAGTAATAGAGGCTTCTCATTGTACTATTATGAGTCCCAGATGACTATTTCAAGCCTATTTACTC	16	32975001	-10001	TRUE	TRUE	FALSE	32975001	FALSE	1	8	93	FALSE	50.0898	1694	Ames32873	4.7067e+07	48669000	52320999	38669000	62320999
Summary.of.repetitive.regions.Tarvensevar_Ames32873_875_v1.0.fa.csv	297	Chr02	47079000	47086999	52.275	166	AAGTCCGTTTTCCCCATTTTCGGCTAGTAGACAGTTTCGGATCTTCATTTGGGATCTCTTCTAGGGAATGAGATACAAGTAATAGAGGGCTTCTCATTGTACTATTATGAGTCCCAGATGACTATTTCAAGCCTATTTACTCCATTTTCTTTGTATGATTCATCAG	45	7999	Chr02		AAGTCCGTTTTCCCCATTTTCGGCTAGTAGACCAGTTTCGGATCTTCATTTGGGATCTCTTCTAGGGAATGAGATACAAGTAATAGAGGCTTCTCATTGTACTATTATGAGTCCCAGATGACTATTTCAAGCCTATTTACTCCATTTTCTTTGTATGATTCATCAG	44	10001	-12001	TRUE	FALSE	FALSE	10001	TRUE	1	8	93	FALSE	50.0898	1694	Ames32873	4.7083e+07	48669000	52320999	38669000	62320999
Summary.of.repetitive.regions.Tarvensevar_Ames32873_875_v1.0.fa.csv	298	Chr02	47099000	47111999	52.4231	166	AAGTCCGTTTTCCCCATTTTCGGCCAGTAGAAGTTTCGGATCTTCATTTGGGATCTCTTCTAGGGAATGAGATACAAGTAATAGAGGCTTCTCTTGTACTATTATGAGTCTGAGATGACCATTTCAAGAAGCCTATTTACTCCATTTTCTTTGTATGATTCATCAG	76	12999	Chr02		AAGTCCGTTTTCCCCATTTTCGGCCAGTAGACCAGTTTCGGATCTTCATTTGGGATCTCTTCTAGGGAATGAGATACAAGTAATAGAGGCTTCTCATTGTACTATTATGAGTCTGAGATGACCATTTCAAGCCTATTTACTCCATTTTCTTTGTATGATTCATCAG	76	12001	-4001	TRUE	FALSE	FALSE	12001	TRUE	1	8	93	FALSE	50.0898	1694	Ames32873	4.71055e+07	48669000	52320999	38669000	62320999
Summary.of.repetitive.regions.Tarvensevar_Ames32873_875_v1.0.fa.csv	299	Chr02	47116000	47131999	53.15	166	CATTTTCTTTGTATGATTCATCAGAAGTCCGTTTTCCCCATTTTCGGCCAGTAGACCAGTTTCGGATCTTCATTTGGGATCTCTTCTAGGGAATGAGATACAAGTAATAGAGGCTTCTCTTGTACTATTATGAGTCCCCAGATGACCATTTCAAGCCTATTTACTC	95	15999	Chr02		CATTTTCTTTGTATGATTCATCAGAAGTCCGTTTTCCCCATTTTCGGCCAGTAGACCAGTTTCGGATCTTCATTTGGGATCTCTTCTAGGGAATGAGATACAAGTAATAGAGGCTTCTCATTGTACTATTATGAGTCCCAGATGACCATTTCAAGCCTATTTACTC	95	4001	-45001	TRUE	FALSE	FALSE	4001	TRUE	1	8	93	FALSE	50.0898	1694	Ames32873	4.7124e+07	48669000	52320999	38669000	62320999
Summary.of.repetitive.regions.Tarvensevar_Ames32873_875_v1.0.fa.csv	300	Chr02	47177000	47218999	55.8881	166	CATTTTCTTTGTATGATTCATCAGAAGTCCGTTTTCCCCATTTTCGGCCAGTAGACCAGTTTCGGATCTTCATTTGGGATCTCTTCTAGGGAATGAGATACAAGTAATAGAGGCTTCTCATTGTACTATTATGAGTCCCAGATGACTATTTCAAGCCTATTTACTC	254	41999	Chr02		CATTTTCTTTGTATGATTCATCAGAAGTCCGTTTTCCCCATTTTCGGCCAGTAGACCAGTTTCGGATCTTCATTTGGGATCTCTTCTAGGGAATGAGATACAAGTAATAGAGGCTTCTCATTGTACTATTATGAGTCTCAGATGACTATTTCAAGCCTATTTACTC	253	45001	-6001	TRUE	FALSE	FALSE	45001	TRUE	1	8	93	FALSE	50.0898	1694	Ames32873	4.7198e+07	48669000	52320999	38669000	62320999
Summary.of.repetitive.regions.Tarvensevar_Ames32873_875_v1.0.fa.csv	301	Chr02	47225000	47302999	53.1577	166	CATTTTCTTTGTATGATTCATCAGAAGTCCGTTTTCCCCATTTTCGGCCAGTAGACCAGTTTCGGATCTTCATTTGGGATCTCTTCTAGGGAATGAGATACAAGTAATAGAGGCTTCTCATTGTACTATTATGAGTCTCAGATGACTATTTCAAGCCTATTTACTC	465	77999	Chr02		CATTTTCTTTGTATGATTCATCAGAAGTCCGTTTTCCCCATTTTCGGCCAGTAGACCAGTTTCGGATCTTCATTTGGGATCTCTTCTAGGGAATGAGATACAAGTAATAGAGGCTTCTCATTGTACTATTATGAGTCTCAGATGACTATTTCAAGCCTATTTACTC	467	6001	-7001	TRUE	FALSE	FALSE	6001	TRUE	1	8	93	FALSE	50.0898	1694	Ames32873	4.7264e+07	48669000	52320999	38669000	62320999
Summary.of.repetitive.regions.Tarvensevar_Ames32873_875_v1.0.fa.csv	302	Chr02	47310000	47314999	49.54	166	CATTTTCTTTGTATGATTCATCAGAAGTCCGTTTTCCCCATTTTCGGCCAGTAGACCAGTTTCGGATCTTCATTTGGGATCTCTTCTAGGGAATGAGATACAAGTAATAGAGGCTTCTCATTGTACTATTATGAGTCTCAGATGACTATTTCAAGCCTATTTACTC	28	4999	Chr02		CATTTTCTTTGTATGATTCATCAGAAGTCCGTTTTCCCCATTTTCGGCCAGTAGACCAGTTTCGGATCTTCATTTGGGATCTCTTCTAGGGAATGAGATACAAGTAATAGAGGCTTCTCATTGTACTATTATGAGTCTCAGATGACTATTTCAAGCCTATTTACTC	27	7001	-4001	TRUE	FALSE	FALSE	7001	TRUE	1	8	93	FALSE	50.0898	1694	Ames32873	4.73125e+07	48669000	52320999	38669000	62320999
Summary.of.repetitive.regions.Tarvensevar_Ames32873_875_v1.0.fa.csv	303	Chr02	47319000	47397999	55.2848	166	CATTTTCTTTGTATGATTCATCAGAAGTCCGTTTTCCCCATTTTCGGCTAGTAGACCAGTTTCGGATCTTCATTTGGGATCTCTTCTAGGGAATGAGATACAAGTAATAGAGGCTTCTCATTGTACTAAATGAGATACAAGATGACTATTTCAAGCCTATTTACTC	715	78999	Chr02		CATTTTCTTTGTATGATTCATCAGAAGTCCGTTTTCCCCATTTTCGGCCAGTAGACCAGTTTCGGATCTTCATTTGGGATCTCTTCTAGGGAATGAGATACAAGTAATAGAGGCTTCTCATTGTACTATTATGAGTCTCAGATGACTATTTCAAGCCTATTTACTC	481	4001	-1271001	TRUE	FALSE	TRUE	4001	TRUE	1	8	93	FALSE	50.0898	1694	Ames32873	4.73585e+07	48669000	52320999	38669000	62320999
Summary.of.repetitive.regions.Tarvensevar_Ames32873_875_v1.0.fa.csv	305	Chr02	48669000	48686999	61.6444	166	CATTTTCTTTGTATGATTCATCAGAAGTCCGTTTTCCCCATTTTCGGCCAGTAGACCAGTTTCGGATCTTCATTTGGGATCTCTTCTAGGGAATGAGATACAAAGTAATAGAGGCTTCTCTTGTACTATTATGAGTCCCAGATGACTATTTCAAGCCTATTTACTC	106	17999	Chr02		CATTTTCTTTGTATGATTCATCAGAAGTCCGTTTTCCCCATTTTCGGCCAGTAGACCAGTTTCGGATCTTCATTTGGGATCTCTTCTAGGGAATGAGATACAAGTAATAGAGGCTTCTCATTGTACTATTATGAGTCCCAGATGACTATTTCAAGCCTATTTACTC	104	1271001	-7001	TRUE	TRUE	FALSE	1271001	FALSE	2	93	93	TRUE	57.0037	14177	Ames32873	4.8678e+07	48669000	52320999	38669000	62320999
Summary.of.repetitive.regions.Tarvensevar_Ames32873_875_v1.0.fa.csv	306	Chr02	48694000	48738999	61.6956	166	AAGTCCGTTTTCCCTTTTCGCAGTAGACAGTTTCGGATCTTCATTTGGGATGGGATCTCTTCTAGGGAATGAGATACAAGTAATAGAGGCTTCTCATTGTACTATTATGAGTCCCAGATGACTATTTCAAGCCTATTTACTCCATTTTCTTTGTATGATTCATCAG	272	44999	Chr02		AAGTCCGTTTTCCCCATTTTCGGCCAGTAGACCAGTTTCGGATCTTCATTTGGGATCTCTTCTAGGGAATGAGATACAAGTAATAGAGGCTTCTCATTGTACTATTATGAGTCCCAGATGACTATTTCAAGCCTATTTACTCCATTTTCTTTGTATGATTCATCAG	271	7001	-64001	TRUE	FALSE	FALSE	7001	TRUE	2	93	93	TRUE	57.0037	14177	Ames32873	4.87165e+07	48669000	52320999	38669000	62320999
Summary.of.repetitive.regions.Tarvensevar_Ames32873_875_v1.0.fa.csv	307	Chr02	48803000	48807999	51.48	166	AAGTCCGTTTTCCCCATTTTCGGCCAGTAGACCAGTTTCGGATCTTCATTTGGGATCTCTTCTAGGGAATGAGATACAAGTAATAGAGGCTTCTCATTGTACTATTATGAGTCTGAGATGACTATTTCAAGCCTATTTACTCCATTTTCTTTGTATGATTCATCAG	27	4999	Chr02		AAGTCCGTTTTCCCCATTTTCGGCCAGTAGACCAGTTTCGGATCTTCATTTGGGATCTCTTCTAGGGAATGAGATACAAGTAATAGAGGCTTCTCATTGTACTATTATGAGTCTGAGATGACTATTTCAAGCCTATTTACTCCATTTTCTTTGTATGATTCATCAG	27	64001	-5001	TRUE	FALSE	FALSE	64001	TRUE	2	93	93	TRUE	57.0037	14177	Ames32873	4.88055e+07	48669000	52320999	38669000	62320999
Summary.of.repetitive.regions.Tarvensevar_Ames32873_875_v1.0.fa.csv	308	Chr02	48813000	48821999	56.9889	166	AAGTCCGTTTTCCCCATTTTCGGCCAGTAGACCAGTTTCGGATCTTCATTTGGGATCTCTTCTAGGGAATGAGATACAAGTAATAGAGGCTTCTCATTGTACTATTATGAGTCTGAGATGACTATTTCAAGCCTATTTACTCCATTTTCTTTGTATGATTCATCAG	51	8999	Chr02		AAGTCCGTTTTCCCCATTTTCGGCCAGTAGACCAGTTTCGGATCTTCATTTGGGATCTCTTCTAGGGAATGAGATACAAGTAATAGAGGCTTCTCATTGTACTATTATGAGTCTGAGATGACTATTTCAAGCCTATTTACTCCATTTTCTTTGTATGATTCATCAG	50	5001	-5001	TRUE	FALSE	FALSE	5001	TRUE	2	93	93	TRUE	57.0037	14177	Ames32873	4.88175e+07	48669000	52320999	38669000	62320999
Summary.of.repetitive.regions.Tarvensevar_Ames32873_875_v1.0.fa.csv	309	Chr02	48827000	48859999	57.8333	166	AAGTCCGTTTTCCCCATTTTCGGCCAGTAGACCAGTTTCGGATCTTCATTTGGGATCTCTTCTAGGGAATGAGATACAAGTAATAGAGGCTTCTCATTGTACTATTATGAGTCTGAGATGACTATTTCAAGCCTATTTACTCCATTTTCTTTGTATGATTCATCAG	182	32999	Chr02		AAGTCCGTTTTCCCCATTTTCGGCCAGTAGACCAGTTTCGGATCTTCATTTGGGATCTCTTCTAGGGAATGAGATACAAGTAATAGAGGCTTCTCATTGTACTATTATGAGTCTGAGATGACTATTTCAAGCCTATTTACTCCATTTTCTTTGTATGATTCATCAG	181	5001	-5001	TRUE	FALSE	FALSE	5001	TRUE	2	93	93	TRUE	57.0037	14177	Ames32873	4.88435e+07	48669000	52320999	38669000	62320999
Summary.of.repetitive.regions.Tarvensevar_Ames32873_875_v1.0.fa.csv	310	Chr02	48865000	48894999	61.2233	166	CATTTTCGGCCAGTAGACCAGTTTTGGATCTTCATTTGGGATCTCTTCTAGGGAATGAGATACAAGTAATAGAGGCTTCTCATTGTACTATTATGAGTCTGAGATGACTATTTCAAGCCTATTTACTCCATTTTCTTTGTATGATTCATCAGAAGTCCATTTTCCC	180	29999	Chr02		CATTTTCGGCCAGTAGACCATTTTTGGATCTTCATTTGGGATCTCTTCTAGGGAATGAGATACAAGTAATAGAGGCTTCTCATTGTACTATTATGAGTCTGAGATGACTATTTCAAGCCTATTTACTCCATTTTCTTTGTATGATTCATCAGAAGTCCATTTTCCC	180	5001	-5001	TRUE	FALSE	FALSE	5001	TRUE	2	93	93	TRUE	57.0037	14177	Ames32873	4.888e+07	48669000	52320999	38669000	62320999
Summary.of.repetitive.regions.Tarvensevar_Ames32873_875_v1.0.fa.csv	311	Chr02	48900000	48907999	46.3625	166	AAGTCCGTTTTCCCCATTTTGTGCCAGTAGACCAGTTTCGGATCTTCATTTGGGATCTCTTCTAGGGAATGAGATACAAGTAATAGAGGCTTCTCATTGTACTATTATGAGTCTGAGATGACTATTTCAAGCCTATTTACTCCATTTTCTTTGTATGATTCATCAG	42	7999	Chr02		AAGTCCGTTTTCCCCATTTTCGGCCAGTAGACCAGTTTCGGATCTTCATTTGGGATCTCTTCTAGGGAATGAGATACAAGTAATAGAGGCTTCTCATTGTACTATTATGAGTCTGAGATGACTATTTCAAGCCTATTTACTCCATTTTCTTTGTATGATTCATCAG	42	5001	-49001	TRUE	FALSE	FALSE	5001	TRUE	2	93	93	TRUE	57.0037	14177	Ames32873	4.8904e+07	48669000	52320999	38669000	62320999
Summary.of.repetitive.regions.Tarvensevar_Ames32873_875_v1.0.fa.csv	312	Chr02	48957000	48960999	49.775	166	AAGTCCGTTTTCCCCATTTTCGGCCAGTAGACCAGTTTCGGATCTTCATTTGGGATCTCTTCTAGGGAATGAGATACAAGTAATAGAGGCTTCTCATTGTACTATTATGAGTCTGAGATGACTATTTCAAGCCTATTTACTCCATTTTCTTTGTATGATTCATCAG	22	3999	Chr02		AAGTCCGTTTTCCCCATTTTCGGCCAGTAGACCAGTTTCGGATCTTCATTTGGGATCTCTTCTAGGGAATGAGATACAAGTAATAGAGGCTTCTCATTGTACTATTATGAGTCTGAGATGACTATTTCAAGCCTATTTACTCCATTTTCTTTGTATGATTCATCAG	22	49001	-15001	TRUE	FALSE	FALSE	49001	TRUE	2	93	93	TRUE	57.0037	14177	Ames32873	4.8959e+07	48669000	52320999	38669000	62320999
Summary.of.repetitive.regions.Tarvensevar_Ames32873_875_v1.0.fa.csv	313	Chr02	48976000	48979999	45.325	166	AAGTCCGTTTTCCCCATTTTCGGCCAGTAGACCAGTTTTGGATCTTCATTTGGGATCTCTTCTAGGGAATGAGATACAAGTAATAGAGGCTTCTCATTGTACTATTATGAGTCTGAGATGACTATTTCAAGCCTATTTACTCCATTTTCTTTGTATGATTCATCAG	20	3999	Chr02		AAGTCCGTTTTCCCCATTTTCGGCCAGTAGACCAGTTTTGGATCTTCATTTGGGATCTCTTCTAGGGAATGAGATACAAGTAATAGAGGCTTCTCATTGTACTATTATGAGTCTGAGATGACTATTTCAAGCCTATTTACTCCATTTTCTTTGTATGATTCATCAG	20	15001	-18001	TRUE	FALSE	FALSE	15001	TRUE	2	93	93	TRUE	57.0037	14177	Ames32873	4.8978e+07	48669000	52320999	38669000	62320999
Summary.of.repetitive.regions.Tarvensevar_Ames32873_875_v1.0.fa.csv	314	Chr02	48998000	49004999	54.6143	166	CATTTTCTTTGTATGATTCATCAGAAGTCCGTTTTCCCCATTTTCGGGATCTTCATTTGGGATCTCTTCTAGGGAATGAGATACAAGTAATAGAGGCTTCTCATTGTACTATTATGAGTCTGAGATGACTATTTCAAGCCTATTTACTCCATTTGCCTATTTACTC	41	6999	Chr02		TTTGTATGATTCATCAGAAGTCCGTTTTCCCCATTTTCGGCCAGTAGACCATTTTTGGATCTTCATTTGGGATCTCTTCTAGGGAATGAGATACAAGTAATAGAGGCTTCTCATTGTACTATTATGAGTCTGAGATGACTATTTCAAGCCTATTTACTCCATTTTC	44	18001	-62001	TRUE	FALSE	FALSE	18001	TRUE	2	93	93	TRUE	57.0037	14177	Ames32873	4.90015e+07	48669000	52320999	38669000	62320999
Summary.of.repetitive.regions.Tarvensevar_Ames32873_875_v1.0.fa.csv	315	Chr02	49067000	49073999	59.5286	166	AAGTCCGTTTTCCCCATTTTCGGCCAGTAGACCAGTTTTGGATCTTCATTTGGGATCTCTTCTAGGGAATGAGATACAAGTAATAGAGGCTTCTCATTGTACTATTATGAGTCTGAGATGACTATTTCAAGCCTATTTACTCCATTTTCTTTGTATGATTCATCAG	38	6999	Chr02		AAGTCCGTTTTCCCCATTTTCGGCCAGTAGACCAGTTTTGGATCTTCATTTGGGATCTCTTCTAGGGAATGAGATACAAGTAATAGAGGCTTCTCATTGTACTATTATGAGTCTGAGATGACTATTTCAAGCCTATTTACTCCATTTTCTTTGTATGATTCATCAG	38	62001	-13001	TRUE	FALSE	FALSE	62001	TRUE	2	93	93	TRUE	57.0037	14177	Ames32873	4.90705e+07	48669000	52320999	38669000	62320999
Summary.of.repetitive.regions.Tarvensevar_Ames32873_875_v1.0.fa.csv	316	Chr02	49087000	49101999	64.4867	166	CATTTTCTTTGTATGATTCATCAGAAGTCCGTTTTCCCCATTTTCGGCCAGTAGACCAGTTTCGGATCTTCATTTGGGATCTCTTCTAGGGAATGAGATACAAGTAATAGAGGCTTCTCATTGTACTATTATGAGTCCCAGATGACCATTTCAAGCCTATTTACTC	88	14999	Chr02		CATTTTCTTTGTATGATTCATCAGAAGTCCGTTTTCCCCATTTTCGGCCAGTAGACCAGTTTCGGATCTTCATTTGGGATCTCTTCTAGGGAATGAGATACAAGTAATAGAGGCTTCTCATTGTACTATTATGAGTCCCAGATGACCATTTCAAGCCTATTTACTC	87	13001	-18001	TRUE	FALSE	FALSE	13001	TRUE	2	93	93	TRUE	57.0037	14177	Ames32873	4.90945e+07	48669000	52320999	38669000	62320999
Summary.of.repetitive.regions.Tarvensevar_Ames32873_875_v1.0.fa.csv	317	Chr02	49120000	49125999	54.05	166	CATTTTCTTTGTATGATTCATCAGAAGTCCGTTTTCCCCATTTTCGGCCAGTAGAACAGTTTCGGATCTTCATTTGGGATCTCTTCTAGGGAATGAGATACAAGTAATAGAGGCTTCTCATTGTACTATTATGAGTCCCAGATGACCATTTCAAGCCTATTTACTC	33	5999	Chr02		CATTTTCTTTGTATGATTCATCAGAAGTCCGTTTTCCCCATTTTCGGCCAGTAGACCAGTTTCGGATCTTCATTTGGGATCTCTTCTAGGGAATGAGATACAAGTAATAGAGGCTTCTCATTGTACTATTATGAGTCCCAGATGACCATTTCAAGCCTATTTACTC	32	18001	-5001	TRUE	FALSE	FALSE	18001	TRUE	2	93	93	TRUE	57.0037	14177	Ames32873	4.9123e+07	48669000	52320999	38669000	62320999
Summary.of.repetitive.regions.Tarvensevar_Ames32873_875_v1.0.fa.csv	318	Chr02	49131000	49135999	49.72	166	CATTTTCTTTGTATGATTCATCAGAAGTCCGTTTTCCCCATTTTCGGCCAGTAGACCAGTTTCGGATCTTCATTTGGGATCTCTTCTAGGGAATGAGATACAAGTAATAGAGGCTTCTCATTGTACTATTATGAGTCCCAGATGACCATTTCAAGCCTATTTACTC	23	4999	Chr02		CATTTTCTTTGTATGATTCATCAGAAGTCCGTTTTCCCCATTTTCGGCCAGTAGACCAGTTTCGGATCTTCATTTGGGATCTCTTCTAGGGAATGAGATACAAGTAATAGAGGCTTCTCATTGTACTATTATGAGTCCCAGATGACCATTTCAAGCCTATTTACTC	24	5001	-86001	TRUE	FALSE	FALSE	5001	TRUE	2	93	93	TRUE	57.0037	14177	Ames32873	4.91335e+07	48669000	52320999	38669000	62320999
Summary.of.repetitive.regions.Tarvensevar_Ames32873_875_v1.0.fa.csv	319	Chr02	49222000	49226999	44.48	166	CATTTTTTTGTATGATTCATCAGAAGTCCGTTTTCCCCATTTTCGGCCAGTAGACCAGTTTCGGATCTTCATTTGGGATCTCTTCTAGGGAATGAGATACAAGTAATAAGAGGCTTCTCATTGTACTATTATGAGTCCCAGATGACCATTTCAAGCCTATTTACTC	24	4999	Chr02		CATTTTCTTTGTATGATTCATCAGAAGTCCGTTTTCCCCATTTTCGGCCAGTAGACCAGTTTCGGATCTTCATTTGGGATCTCTTCTAGGGAATGAGATACAAGTAATAGAGGCTTCTCATTGTACTATTATGAGTCCCAGATGACCATTTCAAGCCTATTTACTC	24	86001	-1001	TRUE	FALSE	FALSE	86001	TRUE	2	93	93	TRUE	57.0037	14177	Ames32873	4.92245e+07	48669000	52320999	38669000	62320999
Summary.of.repetitive.regions.Tarvensevar_Ames32873_875_v1.0.fa.csv	320	Chr02	49228000	49251999	58.3458	166	CATTTTCTTTGTATGATTCATCAGAAGTCCGTTTTCCCCATTTTCGGCCAGTAGACCAGTTTCGGATCTTCATTTGGGATCTCTTCTAGGGAATGAGATACAAGTAATAGAGGCTTCTCATTGTACTATTATGAGTCCCAGATGACCATTTCAAGCCTATTTACTC	144	23999	Chr02		CATTTTCTTTGTATGATTCATCAGAAGTCCGTTTTCCCCATTTTCGGCCAGTAGACCAGTTTCGGATCTTCATTTGGGATCTCTTCTAGGGAATGAGATACAAGTAATAGAGGCTTCTCATTGTACTATTATGAGTCCCAGATGACCATTTCAAGCCTATTTACTC	143	1001	-12001	TRUE	FALSE	FALSE	1001	TRUE	2	93	93	TRUE	57.0037	14177	Ames32873	4.924e+07	48669000	52320999	38669000	62320999
Summary.of.repetitive.regions.Tarvensevar_Ames32873_875_v1.0.fa.csv	321	Chr02	49264000	49267999	50	166	CATTTTCTTTGTATGATTCATCAGAAGTCCGTTTTCCCCATTTTCGGCCAGTAGACCAGTTTCGGATCTTCATTTGGGATCTCTTCTAGGGAATGAGATACAAGTAATAGAGGCTTCTCATTGTACTATTATGAGTCCCAGATGACCATTTCAAGCCTATTTACTC	21	3999	Chr02		CATTTTCTTTGTATGATTCATCAGAAGTCCGTTTTCCCCATTTTCGGCCAGTAGACCAGTTTCGGATCTTCATTTGGGATCTCTTCTAGGGAATGAGATACAAGTAATAGAGGCTTCTCATTGTACTATTATGAGTCCCAGATGACCATTTCAAGCCTATTTACTC	21	12001	-27001	TRUE	FALSE	FALSE	12001	TRUE	2	93	93	TRUE	57.0037	14177	Ames32873	4.9266e+07	48669000	52320999	38669000	62320999
Summary.of.repetitive.regions.Tarvensevar_Ames32873_875_v1.0.fa.csv	322	Chr02	49295000	49298999	41.125	166	CATTTTTTTGTATGATTCATCAGAAGTCCGTTTTTCCCCATTTTCGGCCAGTAGACCAGTTTCGGATCTTCATTTGGGATCTCTTCTAGGGAATGAGATACAAGTAATAGAGGCTTCTCATTGTACTATTATGAGTCTGAGATGACTATTTCAAGCCTATTTACTC	20	3999	Chr02		CATTTTCTTTGTATGATTCATCAGAAGTCCGTTTTCCCCATTTTCGGCCAGTAGACCAGTTTCGGATCTTCATTTGGGATCTCTTCTAGGGAATGAGATACAAGTAATAGAGGCTTCTCATTGTACTATTATGAGTCCGAGATGACTATTTCAAGCCTATTTACTC	19	27001	-6001	TRUE	FALSE	FALSE	27001	TRUE	2	93	93	TRUE	57.0037	14177	Ames32873	4.9297e+07	48669000	52320999	38669000	62320999
Summary.of.repetitive.regions.Tarvensevar_Ames32873_875_v1.0.fa.csv	323	Chr02	49305000	49318999	56.1286	166	CATTTTCTTTGTATGATTCATCAGAAGTCCGTTTTCCCCATTTTCGGCCAGTAGACCAGTTTCGGATCTTCATTTGGGATCTCTTCTAGGGAATGAGATACAAGTAATAGAGGCTTCTCATTGTACTATTATGAGTCCCAGATGACCATTTCAAGCCTATTTACTC	85	13999	Chr02		CATTTTCTTTGTATGATTCATCAGAAGTCCGTTTTCCCCATTTTCGGCCAGTAGACCAGTTTCGGATCTTCATTTGGGATCTCTTCTAGGGAATGAGATACAAGTAATAGAGGCTTCTCATTGTACTATTATGAGTCCCAGATGACCATTTCAAGCCTATTTACTC	84	6001	-40001	TRUE	FALSE	FALSE	6001	TRUE	2	93	93	TRUE	57.0037	14177	Ames32873	4.9312e+07	48669000	52320999	38669000	62320999
Summary.of.repetitive.regions.Tarvensevar_Ames32873_875_v1.0.fa.csv	324	Chr02	49359000	49365999	52.6143	166	CATTTTCTTTGTATGATTCATCAGAAGTCCGTTTTCCACATTTTCGGCCAGTAGACCAGTTTCGGATCTTCATTTGGGATCTCTTCTAGGGAATGAGATACAAGTAATAGAGGCTTCTCATTGTACTATTATGAGTCCCAGATGACCATTTCAAGCCTATTTACTC	38	6999	Chr02		CATTTTCTTTGTATGATTCATCAGAAGTCCGTTTTCCACATTTTCGGCCAGTAGACCAGTTTCGGATCTTCATTTGGGATCTCTTCTAGGGAATGAGATACAAGTAATAGAGGCTTCTCATTGTACTATTATGAGTCCCAGATGACCATTTCAAGCCTATTTACTC	38	40001	-9001	TRUE	FALSE	FALSE	40001	TRUE	2	93	93	TRUE	57.0037	14177	Ames32873	4.93625e+07	48669000	52320999	38669000	62320999
Summary.of.repetitive.regions.Tarvensevar_Ames32873_875_v1.0.fa.csv	325	Chr02	49375000	49378999	24	166	CATTTTCTTTGTATGATTCATCAGAAGTCCGTTTTCCCCATTTTCGGCCAGTAGACCAGTTTCGGATCTTCATTTGGGACCTCTTCTAGGGAATGAGATACAAGTAATAGAGGCTTCTCATTGTACTATTATGAGTCCCAGATGACCATTTCAAGCCTATTTACTC	11	3999	Chr02		CATTTTCTTTGTATGATTCATCAGAAGTCCGTTTTCCCCATTTTCGGCCAGTAGACCAGTTTCGGATCTTCATTTGGGATCTCTTCTAGGGAATGAGATACAAGTAATAGAGGCTTCTCATTGTACTATTATGAGTCCCAGATGACCATTTCAAGCCTATTTACTC	11	9001	-32001	TRUE	FALSE	FALSE	9001	TRUE	2	93	93	TRUE	57.0037	14177	Ames32873	4.9377e+07	48669000	52320999	38669000	62320999
Summary.of.repetitive.regions.Tarvensevar_Ames32873_875_v1.0.fa.csv	326	Chr02	49411000	49419999	53.9333	166	CATTTTCTTTGTATGATTCATCAGAAGTCCGTTTTCCCCATTTTCGGCCAGTAGACCAGTTTCGGATCTTCATTTGGGATCTCTTCTAGGGAATGAGATACAAGTAATAGAGGCTTCTCATTGTACTATTATGAGTCTCAGATGACCATTTCAAGCCTATTTACTC	47	8999	Chr02		CATTTTCTTTGTATGATTCATCAGAAGTCCGTTTTCCCCATTTTCGGCCAGTAGACCAGTTTCGGATCTTCATTTGGGATCTCTTCTAGGGAATGAGATACAAGTAATAGAGGCTTCTCATTGTACTATTATGAGTCTCAGATGACCATTTCAAGCCTATTTACTC	47	32001	-24001	TRUE	FALSE	FALSE	32001	TRUE	2	93	93	TRUE	57.0037	14177	Ames32873	4.94155e+07	48669000	52320999	38669000	62320999
Summary.of.repetitive.regions.Tarvensevar_Ames32873_875_v1.0.fa.csv	327	Chr02	49444000	49447999	38.225	166	CATTTTCTTTGTATGATTCTCAGAAGTCCGTTTTCCCCATTTTCGGCCAGTAGACCAGTTTCGGATCTTCATTTGGGATCTCTTCTAGGGAATGAGATACAAGTAATAGAGGCTTCTCATTGTACTATTATGAGTCCCAGATGACCATTTCAAGCCTATTTGACTC	17	3999	Chr02		CATTTTCTTTGTATGATTCATCAGAAGTCCGTTTTCCCCATTTTCGGCCAGTAGACCAGTTTCGGATCTTCATTTGGGATCTCTTCTAGGGAATGAGATACAAGTAATAGAGGCTTCTCATTGTACTATTATGAGTCCCAGATGACCATTTCAAGCCTATTTACTC	16	24001	-5001	TRUE	FALSE	FALSE	24001	TRUE	2	93	93	TRUE	57.0037	14177	Ames32873	4.9446e+07	48669000	52320999	38669000	62320999
Summary.of.repetitive.regions.Tarvensevar_Ames32873_875_v1.0.fa.csv	328	Chr02	49453000	49458999	47.7333	166	CATTTTCTTTGTATGATTCATCAGAAGTCCGTTTTCCCCAATTTTCGGCAGTAGACCAGTTTCGGATCTTCATTTGGGATCTCTTCTAGGGAATGAGATACAAGTAATAGAGGCTTCTCATTGTACTATTATGAGTCCCAGATGACCATTTCAAGCCTATTTACTC	29	5999	Chr02		CATTTTCTTTGTATGATTCATCAGAAGTCCGTTTTCCCCATTTTCGGCCAGTAGACCAGTTTCGGATCTTCATTTGGGATCTCTTCTAGGGAATGAGATACAAGTAATAGAGGCTTCTCATTGTACTATTATGAGTCCCAGATGACCATTTCAAGCCTATTTACTC	30	5001	-14001	TRUE	FALSE	FALSE	5001	TRUE	2	93	93	TRUE	57.0037	14177	Ames32873	4.9456e+07	48669000	52320999	38669000	62320999
Summary.of.repetitive.regions.Tarvensevar_Ames32873_875_v1.0.fa.csv	329	Chr02	49473000	49483999	56.2818	166	CATTTTCTTTGTATGATTCATTAGAAGTCCGTTTTCCCCATTTTCGGCCAGTAGACCAGTTTCGGATCTTCATTTGGGATCTCTTCTAGGGAATGAGATACAAGTAATAGAGGCTTCTCATTGTACTATTATGAGTCCCAGATGACTATTTCAAGCCTATTTACTC	63	10999	Chr02		CATTTTCTTTGTATGATTCATTAGAAGTCCGTTTTCCCCATTTTCGGCCAGTAGACCAGTTTCGGATCTTCATTTGGGATCTCTTCTAGGGAATGAGATACAAGTAATAGAGGCTTCTCATTGTACTATTATGAGTCCCAGATGACTATTTCAAGCCTATTTACTC	63	14001	-30001	TRUE	FALSE	FALSE	14001	TRUE	2	93	93	TRUE	57.0037	14177	Ames32873	4.94785e+07	48669000	52320999	38669000	62320999
Summary.of.repetitive.regions.Tarvensevar_Ames32873_875_v1.0.fa.csv	330	Chr02	49514000	49517999	44.325	166	AAGTCCGTTTTCCCCATTTTCGGGGATCTTCATTTGGGATCTCTTCTAGGGAATGAGATACAAGTAATAGAGGCTTCTCATGTACTATTATGAGTATTGTACTATTATGAGTCTGAGATGACTATTTCAAGCCTATTTACTCCATTTTCTTTGTATGATTCATCAG	20	3999	Chr02		ATTTTGAGCTAGTAGACCAGTTTCGGATCTTCATTTGGGATCTCTTCTAGGGAATGAGATACAAGTAATAGAGGCTTCTCATTGTACTATTATGAGTCTGAGATGACTATTTCAAGCCTATTTACTCCATTTTCTTTGTATGATTCATCAGAAGTGCGTGTTGCCC	20	30001	-23001	TRUE	FALSE	FALSE	30001	TRUE	2	93	93	TRUE	57.0037	14177	Ames32873	4.9516e+07	48669000	52320999	38669000	62320999
Summary.of.repetitive.regions.Tarvensevar_Ames32873_875_v1.0.fa.csv	331	Chr02	49541000	49556999	54.375	166	AAGTCCGTTTTCCCCATTTTCGGCCAGTAGACCAGTTTCGGATCTTCATTTGGGATCTCTTCTAGGGAATGAGATACAAGTAATAGAGGCTTCTCATTGTACTATTATGAGTCTGAGATGACTATTTCAAGCCTATTTACTCCATTTTCTTTGTATGATTCATCAG	87	15999	Chr02		AAGTCCGTTTTCCCCATTTTCGGCCAGTAGACCAGTTTCGGATCTTCATTTGGGATCTCTTCTAGGGAATGAGATACAAGTAATAGAGGCTTCTCATTGTACTATTATGAGTCTGAGATGACTATTTCAAGCCTATTTACTCCATTTTCTTTGTATGATTCATCAG	86	23001	-2001	TRUE	FALSE	FALSE	23001	TRUE	2	93	93	TRUE	57.0037	14177	Ames32873	4.9549e+07	48669000	52320999	38669000	62320999
Summary.of.repetitive.regions.Tarvensevar_Ames32873_875_v1.0.fa.csv	332	Chr02	49559000	49566999	64.6375	166	CATTTTCTTTGTATGATTCATCAGAAGTCCGTTTTCCCCATTTTCGGCCAGTAGACCAGTTTCGGATCTTCATTTGGGATCTCTTCTAGGGAATGAGATACAAGTAATAGAGGCTTCTCATGTACTATTATGAAGTCTGAGATGACTATTTCAAGCCTATTTACTC	49	7999	Chr02		CATTTTCTTTGTATGATTCATCAGAAGTCCGTTTTCCCCATTTTCGGCCAGTAGACCAGTTTCGGATCTTCATTTGGGATCTCTTCTAGGGAATGAGATACAAGTAATAGAGGCTTCTCATTGTACTATTATGAGTCTGAGATGACTATTTCAAGCCTATTTACTC	48	2001	-7001	TRUE	FALSE	FALSE	2001	TRUE	2	93	93	TRUE	57.0037	14177	Ames32873	4.9563e+07	48669000	52320999	38669000	62320999
Summary.of.repetitive.regions.Tarvensevar_Ames32873_875_v1.0.fa.csv	333	Chr02	49574000	49577999	58.725	166	AAGTCCGTTTTCCCCATTTTCGGCCAGTAGACCAGTTTTGGATCTTCATTTGGGATCTCTTCTAGGGAATGAGATACAAGTAATAGAGGCTTCTCATTGTACTATTATGAGTCTGAGATGACTATTTCAAGCCTATTTACTCCATTTTCTTTGTATGATTCATCAG	22	3999	Chr02		AAGTCCGTTTTCCCCATTTTCGGCCAGTAGACCAGTTTTGGATCTTCATTTGGGATCTCTTCTAGGGAATGAGATACAAGTAATAGAGGCTTCTCATTGTACTATTATGAGTCTGAGATGACTATTTCAAGCCTATTTACTCCATTTTCTTTGTATGATTCATCAG	22	7001	-11001	TRUE	FALSE	FALSE	7001	TRUE	2	93	93	TRUE	57.0037	14177	Ames32873	4.9576e+07	48669000	52320999	38669000	62320999
Summary.of.repetitive.regions.Tarvensevar_Ames32873_875_v1.0.fa.csv	334	Chr02	49589000	49593999	49.68	166	AAGTCCGTTTTCCCCATTTTCGGCCAGTAGACCAGTTTTGGATCTTCATTTGGGATCTCTTCTAGGGAATGAGATACAAGTAATAGAGGCTTCTCATTGTACTATTATGAGTCTGAGATGACTATTTCAAGCCTATTTACTCCATTTTCTTTGTATGATTCATCAG	26	4999	Chr02		AAGTCCGTTTTCCCCATTTTCGGCCAGTAGACCAGTTTTGGATCTTCATTTGGGATCTCTTCTAGGGAATGAGATACAAGTAATAGAGGCTTCTCATTGTACTATTATGAGTCTGAGATGACTATTTCAAGCCTATTTACTCCATTTTCTTTGTATGATTCATCAG	27	11001	-7001	TRUE	FALSE	FALSE	11001	TRUE	2	93	93	TRUE	57.0037	14177	Ames32873	4.95915e+07	48669000	52320999	38669000	62320999
Summary.of.repetitive.regions.Tarvensevar_Ames32873_875_v1.0.fa.csv	335	Chr02	49601000	49616999	62.4813	166	AAGTCCGTTTTCCCCATTTTCGGCCAGTAGACCAGTTTTGGATCTTCATTTGGGATCTCTTCTAGGGAATGAGATACAAGTAATAGAGGCTTCTCATTGTACTATTATGAGTCTGAGATGACTATTTCAAGCCTATTTACTCCATTTTCTTTGTATGATTCATCAG	95	15999	Chr02		AAGTCCGTTTTCCCCATTTTCGGCCAGTAGACCAGTTTTGGATCTTCATTTGGGATCTCTTCTAGGGAATGAGATACAAGTAATAGAGGCTTCTCATTGTACTATTATGAGTCTGAGATGACTATTTCAAGCCTATTTACTCCATTTTCTTTGTATGATTCATCAG	95	7001	-45001	TRUE	FALSE	FALSE	7001	TRUE	2	93	93	TRUE	57.0037	14177	Ames32873	4.9609e+07	48669000	52320999	38669000	62320999
Summary.of.repetitive.regions.Tarvensevar_Ames32873_875_v1.0.fa.csv	336	Chr02	49662000	49679999	63.2889	166	AAGTCCGTTTTCCCCATTTTCGGCCAGTAGACCAGTTTTGGATCTTCATTTGGGATCTCTTCTAGGGAATGAGATACAAGTAATAGAGGCTTCTCATTGTACTATTATGAGTCTGAGATGACTATTTCAAGCCTATTTACTCCATTTTCTTTGTATGATTCATCAG	105	17999	Chr02		AAGTCCGTTTTCCCCATTTTCGGCCAGTAGACCAGTTTTGGATCTTCATTTGGGATCTCTTCTAGGGAATGAGATACAAGTAATAGAGGCTTCTCATTGTACTATTATGAGTCTGAGATGACTATTTCAAGCCTATTTACTCCATTTTCTTTGTATGATTCATCAG	105	45001	-51001	TRUE	FALSE	FALSE	45001	TRUE	2	93	93	TRUE	57.0037	14177	Ames32873	4.9671e+07	48669000	52320999	38669000	62320999
Summary.of.repetitive.regions.Tarvensevar_Ames32873_875_v1.0.fa.csv	337	Chr02	49731000	49737999	49.4857	166	CATTTTCTTTGTATGATTCATCAGAAGTCCGTTTTCCACATTTTCGGCCAGTAGACCAGTTTCGGATCTTCATTTGGGATCTCTTCTAGGGAATGAGATACAAGTAATAGAGGCTTCTCATTGTACTATTATGAGTCCCAGATGACCATTTCAAGCCTATTTACTC	36	6999	Chr02		CATTTTCTTTGTATGATTCATCAGAAGTCCGTTTTCCACATTTTCGGCCAGTAGACCAGTTTCGGATCTTCATTTGGGATCTCTTCTAGGGAATGAGATACAAGTAATAGAGGCTTCTCATTGTACTATTATGAGTCCCAGATGACCATTTCAAGCCTATTTACTC	36	51001	-10001	TRUE	FALSE	FALSE	51001	TRUE	2	93	93	TRUE	57.0037	14177	Ames32873	4.97345e+07	48669000	52320999	38669000	62320999
Summary.of.repetitive.regions.Tarvensevar_Ames32873_875_v1.0.fa.csv	338	Chr02	49748000	49755999	49.6	166	CATTTTCTTTGTATGATTCATCAGAAGTCCGTTTTCCCCATTTTCGGCTAGTAGACCAGTTTCGGATCTTCATTTGGGATCTCTTCTAGGGAATGAGATACAAGTAATAGAGGCTTCTCATTGTACTATTATGAGTCCCAGATGACCATTTCAAGCCTATTTACTC	42	7999	Chr02		CATTTTCTTTGTATGATTCATCAGAAGTCCGTTTTCCACATTTTCGGCCAGTAGACCAGTTTCGGATCTTCATTTGGGATCTCTTCTAGGGAATGAGATACAAGTAATAGAGGCTTCTCATTGTACTATTATGAGTCCCAGATGACCATTTCAAGCCTATTTACTC	41	10001	-16001	TRUE	FALSE	FALSE	10001	TRUE	2	93	93	TRUE	57.0037	14177	Ames32873	4.9752e+07	48669000	52320999	38669000	62320999
Summary.of.repetitive.regions.Tarvensevar_Ames32873_875_v1.0.fa.csv	339	Chr02	49772000	49776999	41.02	166	CATTTTCTTTGTATGATTCATCAGAAGTCCGTTTTCCCCATTTTCGGCCAGTAGACCAGTTTCGGATCTTCATTTGGGATCTCTTCTAGGGAATGAGATACAAGTAATAGAGGCTTCTCATTGTACTATTATGAGTCCCAGATGACCATTTCAAGCCTATTTACTC	25	4999	Chr02		CATTTTCTTTGTATGATTCATCAGAAGTCCGTTTTCCCCATTTTCGGCCAGTAGACCAGTTTCGGATCTTCATTTGGGATCTCTTCTAGGGAATGAGATACAAGTAATAGAGGCTTCTCATTGTACTATTATGAGTCCCAGATGACTATTTCAAGCCTATTTACTC	24	16001	-5001	TRUE	FALSE	FALSE	16001	TRUE	2	93	93	TRUE	57.0037	14177	Ames32873	4.97745e+07	48669000	52320999	38669000	62320999
Summary.of.repetitive.regions.Tarvensevar_Ames32873_875_v1.0.fa.csv	340	Chr02	49782000	49797999	57.3563	166	CATTTTCTTTGTATGATTCATCAGAAGTCCGTTTTCCCCATTTTCGGCCAGTAGACCAGTTTCGGATCTTCATTTGGGATCTCTTCTAGGGAATGAGATACAAGTAATAGAGGCTTCTCATTGTACTATTATGAGTCCCAGATGACCATTTCAAGCCTATTTACTC	92	15999	Chr02		CATTTTCTTTGTATGATTCATCAGAAGTCCGTTTTCCCCATTTTCGGCCAGTAGACCAGTTTCGGATCTTCATTTGGGATCTCTTCTAGGGAATGAGATACAAGTAATAGAGGCTTCTCATTGTACTATTATGAGTCCCAGATGACCATTTCAAGCCTATTTACTC	92	5001	-6001	TRUE	FALSE	FALSE	5001	TRUE	2	93	93	TRUE	57.0037	14177	Ames32873	4.979e+07	48669000	52320999	38669000	62320999
Summary.of.repetitive.regions.Tarvensevar_Ames32873_875_v1.0.fa.csv	341	Chr02	49804000	49820999	53.1059	166	CATTTTCTTTGTATGATTCATCAGAAGTCCGTTTTCCCCATTTTCGGCCAGTAGACCAGTTTCGGATCTTCATTTGGGATCTCTTCTAGGGAATGAGATACAAGTAATAGAGGCTTCTCATTGTACTATTATGAGTCCCAGATGACCATTTCAAGCCTATTTACTC	92	16999	Chr02		CATTTTCTTTGTATGATTCATCAGAAGTCCGTTTTCCCCATTTTCGGCCAGTAGACCAGTTTCGGATCTTCATTTGGGATCTCTTCTAGGGAATGAGATACAAGTAATAGAGGCTTCTCATTGTACTATTATGAGTCCCAGATGACCATTTCAAGCCTATTTACTC	91	6001	-22001	TRUE	FALSE	FALSE	6001	TRUE	2	93	93	TRUE	57.0037	14177	Ames32873	4.98125e+07	48669000	52320999	38669000	62320999
Summary.of.repetitive.regions.Tarvensevar_Ames32873_875_v1.0.fa.csv	342	Chr02	49843000	49853999	53.7455	166	CATTTTCTTTGTATGATTCATCAGAAGTCCGTTTTCCCCATTTTCGGCCAGTAGACCAGTTTCGGATCTTCATTTGGGATCTCTTCTAGGGAATGAGATACAAGTAATAGAGGCTTCTCATTGTACTATTATGAGTCCCAGATGACCATTTCAAGCCTATTTACTC	58	10999	Chr02		CATTTTCTTTGTATGATTCATCAGAAGTCCGTTTTCCCCATTTTCGGCCAGTAGACCAGTTTCGGATCTTCATTTGGGATCTCTTCTAGGGAATGAGATACAAGTAATAGAGGCTTCTCATTGTACTATTATGAGTCCCAGATGACCATTTCAAGCCTATTTACTC	58	22001	-16001	TRUE	FALSE	FALSE	22001	TRUE	2	93	93	TRUE	57.0037	14177	Ames32873	4.98485e+07	48669000	52320999	38669000	62320999
Summary.of.repetitive.regions.Tarvensevar_Ames32873_875_v1.0.fa.csv	343	Chr02	49870000	49882999	69.3538	166	CATTTTCTTTGTATGATTCATCAGAAGTCCGTTTTCCACATTTTCGGCCAGTAGACCAGTTTCGGATCTTCATTTGGGATCTCTTCTAGGGAATGAGATACAAGTAATAGAGGCTTCTCATTGTACTATTATGAGTCCCAGATGACCATTTCAAGCCTATTTACTC	76	12999	Chr02		CATTTTCTTTGTATGATTCATCAGAAGTCCGTTTTCCACATTTTCGGCCAGTAGACCAGTTTCGGATCTTCATTTGGGATCTCTTCTAGGGAATGAGATACAAGTAATAGAGGCTTCTCATTGTACTATTATGAGTCCCAGATGACCATTTCAAGCCTATTTACTC	76	16001	-5001	TRUE	FALSE	FALSE	16001	TRUE	2	93	93	TRUE	57.0037	14177	Ames32873	4.98765e+07	48669000	52320999	38669000	62320999
Summary.of.repetitive.regions.Tarvensevar_Ames32873_875_v1.0.fa.csv	344	Chr02	49888000	49892999	59.1	166	CATTTTCTTTGTATGATTCATCAGAAGTCCGTTTTCCACATTTTCGGATCTTCATTTGGGATCTCTTCTAGGGAATGAGATACAAGTAATAGAGGCTTCTCATTGTACTATTATGAGTCCCAGATGACCATTTAGTCCCAGATGACCATTTCAAGCCTATTTACTC	26	4999	Chr02		TTCTTTGTATGATTCATCAGAAGTCCGTTTTCCACATTTTCGGCCAGTAGACCAGTTTCGGATCTTCATTTGGGATCTCTTCTAGGGAATGAGATACAAGTAATAGAGGCTTCTCATTGTACTATTATGAGTCCCAGATGACCATTTCAAGCCTATTTACTCCATT	26	5001	-18001	TRUE	FALSE	FALSE	5001	TRUE	2	93	93	TRUE	57.0037	14177	Ames32873	4.98905e+07	48669000	52320999	38669000	62320999
Summary.of.repetitive.regions.Tarvensevar_Ames32873_875_v1.0.fa.csv	345	Chr02	49911000	49917999	63.2571	166	CATTTTCTTTGTATGATTCATCAGAAGTCCGTTTTCGGCAGTTTCGGATCTTCATTTGGGATCTCTTCTAGGGAATGAGATACAAGTAATAGAGGCTTCTCATTGTACTATTATGAGTCCCAGATGACCATTTCATCCCAGATGACCATTTCAAGCCTATTTACTC	38	6999	Chr02		TTCTTTGTATGATTCATCAGAAGTCCGTTTTCCCCATTTTCGGCCAGTAGACCAGTTTCGGATCTTCATTTGGGATCTCTTCTAGGGAATGAGATACAAGTAATAGAGGCTTCTCATTGTACTATTATGAGTCCCAGATGACCATTTCAAGCCTATTTACTCCATT	38	18001	-6001	TRUE	FALSE	FALSE	18001	TRUE	2	93	93	TRUE	57.0037	14177	Ames32873	4.99145e+07	48669000	52320999	38669000	62320999
Summary.of.repetitive.regions.Tarvensevar_Ames32873_875_v1.0.fa.csv	346	Chr02	49924000	49931999	60.625	166	CATTTTCTTTGTATGATTCATCAGAAGTCCGTTTTCCCCATTTTCGGCAGTTTCGGATCTTCATTTGGGATCTCTTCTAGGGAATGAGGTAATAGAGATACAAGTAATAGAGGCTTCTCATTGTACTATTATGAGTCCCAGATGACCATTTCAAGCCTATTTACTC	45	7999	Chr02		CATTTTCTTTGTATGATTCATCAGAAGTCCGTTTTCCCCATTTTCGGCCAGTAGACCAGTTTCGGATCTTCATTTGGGATCTCTTCTAGGGAATGAGATACAAGTAATAGAGGCTTCTCATTGTACTATTATGAGTCCCAGATGACCATTTCAAGCCTATTTACTC	45	6001	-7001	TRUE	FALSE	FALSE	6001	TRUE	2	93	93	TRUE	57.0037	14177	Ames32873	4.9928e+07	48669000	52320999	38669000	62320999
Summary.of.repetitive.regions.Tarvensevar_Ames32873_875_v1.0.fa.csv	347	Chr02	49939000	49942999	62.4	166	CATTTTCTTTGTATGATTCATCAGAAGTCCGTTTTCCCCATTTTCGGATCTTCATTTGGGATCTCTTCTAGGGAATGAGATACAAGTAATAGATGAGATACAAGTAATAGAGGCTTCTCATTGTACTATTATGAGTCCCAGATGACCATTTCAAGCCTATTTACTC	24	3999	Chr02		CATTTTCTTTGTATGATTCATCAGAAGTCCGTTTTCCCCATTTTCGGCCAGTAGACCAGTTTCGGATCTTCATTTGGGATCTCTTCTAGGGAATGAGATACAAGTAATAGAGGCTTCTCATTGTACTATTATGAGTCCCAGATGACCATTTCAAGCCTATTTACTC	24	7001	-35001	TRUE	FALSE	FALSE	7001	TRUE	2	93	93	TRUE	57.0037	14177	Ames32873	4.9941e+07	48669000	52320999	38669000	62320999
Summary.of.repetitive.regions.Tarvensevar_Ames32873_875_v1.0.fa.csv	348	Chr02	49978000	50017999	69.725	166	CATTTTCTTTGTATGATTCATCAGAAGTCCGTTTTCCCCATTTTCGTAGACCAGTTTCGGATCTTCATTTACCTCTTCTAGGGAATGAGATACAAGTAATACAAGTAATAGAGGCTTCTATTGTACTATTATGAGTCCCAGATGACCATTTCAAGCCTATTTACTC	239	39999	Chr02		CATTTTCTTTGTATGATTCATCAGAAGTCCGTTTTCCCCATTTTCGGCCAGTAGACCAGTTTCGGATCTTCATTTAGGACCTCTTCTAGGGAATGAGATACAAGTAATAGAGGCTTCTCATTGTACTATTATGAGTCCCAGATGACCATTTCAAGCCTATTTACTC	239	35001	-5001	TRUE	FALSE	FALSE	35001	TRUE	2	93	93	TRUE	57.0037	14177	Ames32873	4.9998e+07	48669000	52320999	38669000	62320999
Summary.of.repetitive.regions.Tarvensevar_Ames32873_875_v1.0.fa.csv	349	Chr02	50023000	50054999	68.7687	166	CATTTTCTTTGTATGATTCATCAGAAGTCCGTTTTCCCCATTTTCGGCCAGTAGACCATTTTCGGATCTTCATTTAGGACCTCTTCTAGGGAATGCGATACAAGTAATAGAGGCTTCTCATTGTACTATTATGAGTCCCAGATGACCATTTCAAGCCTATTTACTC	191	31999	Chr02		CATTTTCTTTGTATGATTCATCAGAAGTCCGTTTTCCCCATTTTCGGCCAGTAGACCATTTTCGGATCTTCATTTAGGACCTCTTCTAGGGAATGCGATACAAGTAATAGAGGCTTCTCATTGTACTATTATGAGTCCCAGATGACCATTTCAAGCCTATTTACTC	191	5001	-8001	TRUE	FALSE	FALSE	5001	TRUE	2	93	93	TRUE	57.0037	14177	Ames32873	5.0039e+07	48669000	52320999	38669000	62320999
Summary.of.repetitive.regions.Tarvensevar_Ames32873_875_v1.0.fa.csv	350	Chr02	50063000	50071999	62.6333	166	CATTTTCTTTGTATGATTCATCAGAAGTCCGTTTTCCCCATTTTCGGCCAGTAGACCAGTTTCGGGATCTTCATTTAGGATCTCTTCTAGGGAATGAGATACAAGTAATAGAGGCTTCTATTGTACTATTATGAGTCCCAGATGACCATTTCAAGCCTATTTACTC	52	8999	Chr02		CATTTTCTTTGTATGATTCATCAGAAGTCCGTTTTCCCCATTTTCGGCCAGTAGACCAGTTTCGGATCTTCATTTAGGACCTCTTCTAGGGAATGAGATACAAGTAATAGAGGCTTCTCATTGTACTATTATGAGTCCCAGATGACCATTTCAAGCCTATTTACTC	52	8001	-5001	TRUE	FALSE	FALSE	8001	TRUE	2	93	93	TRUE	57.0037	14177	Ames32873	5.00675e+07	48669000	52320999	38669000	62320999
Summary.of.repetitive.regions.Tarvensevar_Ames32873_875_v1.0.fa.csv	351	Chr02	50077000	50142999	67.2485	166	CATTTTCTTTGTATGATTCATCAGAAGTCCGTTTTCCCCATTTTCGGCCAGTAGACCAGTTTCGGATCTTCATTTAGGACCTCTTCTAGGGAATGAGATACAAGTAATAGAGGCTTCTCATTGTACTATTATGAGTCCCAGATGACCATTTCAAGCCTATTTACTC	396	65999	Chr02		CATTTTCTTTGTATGATTCATCAGAAGTCCGTTTTCCCCATTTTCGGCCAGTAGACCAGTTTCGGATCTTCATTTAGGACCTCTTCTAGGGAATGAGATACAAGTAATAGAGGCTTCTCATTGTACTATTATGAGTCCCAGATGACCATTTCAAGCCTATTTACTC	396	5001	-6001	TRUE	FALSE	FALSE	5001	TRUE	2	93	93	TRUE	57.0037	14177	Ames32873	5.011e+07	48669000	52320999	38669000	62320999
Summary.of.repetitive.regions.Tarvensevar_Ames32873_875_v1.0.fa.csv	352	Chr02	50149000	50152999	58.125	166	CATTTTCTTTGTATGATTCATCAGAAGTCCGTTTTCCCCATTTTCGGATCTTCATTTGGGACCTCTTCTAGGGAATGCGATACAAGTAATAGAGGCTTCTATTGTACTATTATGAGTCCCAGATGACCATTTCAAGCCTATTTGACCATTTCAAGCCTATTTACTC	20	3999	Chr02		TTCTTTGTATGATTCATCAGAAGTCCGTTTTCCCCATTTTCGGCCAGTAGACCAGTTTCGGATCTTCATTTGGGACCTCTTCTAGGGAATGCGATACAAGTAATAGAGGCTTCTCATTGTACTATTATGAGTCCCAGATGACCATTTCAAGCCTATTTACTCCATT	20	6001	-19001	TRUE	FALSE	FALSE	6001	TRUE	2	93	93	TRUE	57.0037	14177	Ames32873	5.0151e+07	48669000	52320999	38669000	62320999
Summary.of.repetitive.regions.Tarvensevar_Ames32873_875_v1.0.fa.csv	353	Chr02	50172000	50186999	61.32	166	CATTTTCTTTGTATGATTCATCAGAAGTCCGTTTTCCCCATTTTCCGGCCAGTAGACCAGTTTCGGATCTTCATTTAGGACCTCTTCTAGGGAATGCGATACAAGTAATAGAGGCTTCTATTGTACTATTATGAGTCCCAGATGACCATTTCAAGCCTATTTACTC	84	14999	Chr02		CATTTTCTTTGTATGATTCATCAGAAGTCCGTTTTCCCCATTTTCGGCCAGTAGACCAGTTTCGGATCTTCATTTAGGACCTCTTCTAGGGAATGCGATACAAGTAATAGAGGCTTCTCATTGTACTATTATGAGTCCCAGATGACCATTTCAAGCCTATTTACTC	84	19001	-5001	TRUE	FALSE	FALSE	19001	TRUE	2	93	93	TRUE	57.0037	14177	Ames32873	5.01795e+07	48669000	52320999	38669000	62320999
Summary.of.repetitive.regions.Tarvensevar_Ames32873_875_v1.0.fa.csv	354	Chr02	50192000	50205999	65.5714	166	CATTTTCTTTGTATGATTCATCAGAAGTCCGTTTTCCCCATTTTCGGCTAGTAGACCAGTTTCGGATCTTCATTTAGGACCTCTTCTAGGGAATGCGATACAAGTAATAGAGGCTTCTCATTGTACTATTATGAGTCCCAGATGACCATTTCAAGCCTATTTACTC	82	13999	Chr02		CATTTTCTTTGTATGATTCATCAGAAGTCCGTTTTCCCCATTTTCGGCCAGTAGACCAGTTTCGGATCTTCATTTAGGACCTCTTCTAGGGAATGCGATACAAGTAATAGAGGCTTCTCATTGTACTATTATGAGTCCCAGATGACCATTTCAAGCCTATTTACTC	82	5001	-5001	TRUE	FALSE	FALSE	5001	TRUE	2	93	93	TRUE	57.0037	14177	Ames32873	5.0199e+07	48669000	52320999	38669000	62320999
Summary.of.repetitive.regions.Tarvensevar_Ames32873_875_v1.0.fa.csv	355	Chr02	50211000	50222999	69.85	166	CATTTTCTTTTGTATGATTCATCAGAAGTCCGTTTTCCCCATTTTCGGCAGTAGACCAGTTTCGGATCTTCATTTAGGACCTCTTCTAGGGAATGAGATACAAGTAATAGAGGCTTCTCATTGTACTATTATGAGTCCCAGATGACCATTTCAAGCCTATTTACTC	69	11999	Chr02		CATTTTCTTTGTATGATTCATCAGAAGTCCGTTTTCCCCATTTTCGGCCAGTAGACCAGTTTCGGATCTTCATTTAGGACCTCTTCTAGGGAATGAGATACAAGTAATAGAGGCTTCTCATTGTACTATTATGAGTCCCAGATGACCATTTCAAGCCTATTTACTC	69	5001	-5001	TRUE	FALSE	FALSE	5001	TRUE	2	93	93	TRUE	57.0037	14177	Ames32873	5.0217e+07	48669000	52320999	38669000	62320999
Summary.of.repetitive.regions.Tarvensevar_Ames32873_875_v1.0.fa.csv	356	Chr02	50228000	50233999	62.35	166	CATTTTCTTTGTATGATTCATCAGAAGTCCGTTTTCCCCATTTTCGGCCAGTAGACCAGTTTCGGATCTTCATTTAGGACCTCTTCTAGGGAATGAGATACAAGTAATAGAGGCTTCTCATTGTACTATTATGAGTCTCAGATGACCATTTCAAGCCTATTTACTC	33	5999	Chr02		CATTTTCTTTGTATGATTCATCAGAAGTCCGTTTTCCCCATTTTCGGCCAGTAGACCAGTTTCGGATCTTCATTTAGGACCTCTTCTAGGGAATGAGATACAAGTAATAGAGGCTTCTCATTGTACTATTATGAGTCTCAGATGACCATTTCAAGCCTATTTACTC	33	5001	-12001	TRUE	FALSE	FALSE	5001	TRUE	2	93	93	TRUE	57.0037	14177	Ames32873	5.0231e+07	48669000	52320999	38669000	62320999
Summary.of.repetitive.regions.Tarvensevar_Ames32873_875_v1.0.fa.csv	357	Chr02	50246000	50337999	74.1804	166	AATTTTCTTTGTATGATTCATCAGAAGTCCATTTTCCCCATTTTCGGCCAGTAGACCAGTTTCGGATCTTCATTTAGGACCTCTTCTAGGGAATGCGATACAAGTAATAGAGGCTTCTATTGTACTATTATGAGTCCCAGATGACCATTTCAAGCCTATTTACTCC	558	91999	Chr02		ATTTTCTTTGTATGATTCATCAGAAGTCCATTTTCCCCATTTTCGGCCAGTAGACCATTTTCGGATCTTCATTTAGGACCTCTTCTAGGGAATGCGATACAAGTAATAGAGGCTTCTCATTGTACTATTATGAGTCCCAGATGACCATTTCAAGCCTATTTACTCC	558	12001	-5001	TRUE	FALSE	FALSE	12001	TRUE	2	93	93	TRUE	57.0037	14177	Ames32873	5.0292e+07	48669000	52320999	38669000	62320999
Summary.of.repetitive.regions.Tarvensevar_Ames32873_875_v1.0.fa.csv	358	Chr02	50343000	50360999	65.9444	166	AAGTCCGTTTTCCCCATTTTCGGCAGTAGACCAGTTTCGGATCTTCATTTGGGATCTCTTCTAGGGAATGAGATACAAGTAATAGAGGCTTCTATTGTACTATTATGAGTCTGAGATGACTATTTCAAGCCTATTTACTCCATTTTCTTTGTATATGATTCATTAG	107	17999	Chr02		AAGTCCGTTTTCCCCATTTTCGGCCAGTAGACCAGTTTCGGATCTTCATTTGGGATCTCTTCTAGGGAATGAGATACAAGTAATAGAGGCTTCTCATTGTACTATTATGAGTCTGAGATGACTATTTCAAGCCTATTTACTCCATTTTCTTTGTATGATTCATCAG	107	5001	-5001	TRUE	FALSE	FALSE	5001	TRUE	2	93	93	TRUE	57.0037	14177	Ames32873	5.0352e+07	48669000	52320999	38669000	62320999
Summary.of.repetitive.regions.Tarvensevar_Ames32873_875_v1.0.fa.csv	359	Chr02	50366000	50398999	68.0606	166	CATTTTCTTTGTATGATTCATCAGAAGTCCGTTTTCCCCATTTTCGGCCAGTAGACCAGTTTCGGATCTTCATTTAGGACCTCTTCTAGGGAATGAGATACAAGTAATAGAGGCTTCTCATTGTACTATTATGAGTCCCAGATGACCATTTCAAGCCTATTTACTC	196	32999	Chr02		CATTTTCTTTGTATGATTCATCAGAAGTCCGTTTTCCCCATTTTCGGCCAGTAGACCAGTTTCGGATCTTCATTTAGGACCTCTTCTAGGGAATGAGATACAAGTAATAGAGGCTTCTCATTGTACTATTATGAGTCCCAGATGACCATTTCAAGCCTATTTACTC	196	5001	-6001	TRUE	FALSE	FALSE	5001	TRUE	2	93	93	TRUE	57.0037	14177	Ames32873	5.03825e+07	48669000	52320999	38669000	62320999
Summary.of.repetitive.regions.Tarvensevar_Ames32873_875_v1.0.fa.csv	360	Chr02	50405000	50408999	58.25	166	AAGTCCGTTTTCCCCATTTTCGGCCAGTAGACCAGTTTCGGATCTTCATTTGGGATCTCTTCTAGGGAATGAGATACAAGTAATAGAGGCTTCTCATTGTACTATTATGAGTCTGAGATGACTATTTCAAGCCTATTTACTCCATTTTCTTTGTATGATTCATCAG	22	3999	Chr02		AAGTCCGTTTTCCCCATTTTCGGCCAGTAGACCAGTTTCGGATCTTCATTTGGGACCTCTTCTAGGGAATGAGATACAAGTAATAGAGGCTTCTCATTGTACTATTATGAGTCTGAGATGACTATTTCAAGCCTATTTACTCCATTTTCTTTGTATGATTCATCAG	21	6001	-5001	TRUE	FALSE	FALSE	6001	TRUE	2	93	93	TRUE	57.0037	14177	Ames32873	5.0407e+07	48669000	52320999	38669000	62320999
Summary.of.repetitive.regions.Tarvensevar_Ames32873_875_v1.0.fa.csv	361	Chr02	50414000	50450999	66	166	CATTTTCTTTGTATGATTCATCAGAAGTCCGTTTTCCCCATTTTCGGCCAGTAGACCAGTTTCGGATCTTCATTTGGGATCTCTTCTAGGGAATGAGATACAAGTAATAGAGGCTTCTATTGTACTATTATGAGTCCCAGATGACCATTTCAAAGCCTATTTACTC	222	36999	Chr02		CATTTTCTTTGTATGATTCATCAGAAGTCCGTTTTCCCCATTTTCGGCCAGTAGACCAGTTTCGGATCTTCATTTGGGATCTCTTCTAGGGAATGAGATACAAGTAATAGAGGCTTCTCATTGTACTATTATGAGTCCCAGATGACCATTTCAAGCCTATTTACTC	222	5001	-5001	TRUE	FALSE	FALSE	5001	TRUE	2	93	93	TRUE	57.0037	14177	Ames32873	5.04325e+07	48669000	52320999	38669000	62320999
Summary.of.repetitive.regions.Tarvensevar_Ames32873_875_v1.0.fa.csv	362	Chr02	50456000	50460999	62.9	166	CATTTTCTTTGTATGATTCATCAGAAGTCCGTTTTCCCCATTTTCGGCAGTAGACCAGTTTCGGATCTCTTCATTTGGGATCTCTTCTAGGGAATGCGATACAAGTAATAGAGGCTTCTATTGTACTATTATGAGTCCCAGATGACCATTTCAAGCCTATTTACTC	28	4999	Chr02		CATTTTCTTTGTATGATTCATCAGAAGTCCGTTTTCCCCATTTTCGGCCAGTAGACCAGTTTCGGATCTTCATTTGGGATCTCTTCTAGGGAATGCGATACAAGTAATAGAGGCTTCTCATTGTACTATTATGAGTCCCAGATGACCATTTCAAGCCTATTTACTC	27	5001	-1001	TRUE	FALSE	FALSE	5001	TRUE	2	93	93	TRUE	57.0037	14177	Ames32873	5.04585e+07	48669000	52320999	38669000	62320999
Summary.of.repetitive.regions.Tarvensevar_Ames32873_875_v1.0.fa.csv	363	Chr02	50462000	50564999	68.7883	166	CATTTTCGGCAGTAGACCAGTTTCGGGGATCTTCATTTAGGACCTCTTCTAGGGAATGCGATACAAGTAATAGAGGCTTCTATTGTACTATTATGAGTCCCAGATGACCATTTCAAGCCTATTTACTCCATTTTCTTTGTATGATTCATCAGAAGTCCATTTTCCC	615	102999	Chr02		CATTTTCGGCCAGTAGACCAGTTTCGGATCTTCATTTAGGACCTCTTCTAGGGAATGCGATACAAGTAATAGAGGCTTCTCATTGTACTATTATGAGTCCCAGATGACCATTTCAAGCCTATTTACTCCATTTTCTTTGTATGATTCATTAGAAGTCCATTTTCCC	614	1001	-12001	TRUE	FALSE	FALSE	1001	TRUE	2	93	93	TRUE	57.0037	14177	Ames32873	5.05135e+07	48669000	52320999	38669000	62320999
Summary.of.repetitive.regions.Tarvensevar_Ames32873_875_v1.0.fa.csv	364	Chr02	50577000	50645999	71.8725	166	CATTTTCTTTGTATGATTCATCAGAAGTCCGTTTTCCCCATTTTCGGCAGTAGACCAGTTTCGGATCTTCATTTGGGATCTCTTCTCTAGGGAATGCGATACAAGTAATAGAGGCTTCTATTGTACTATTATGAGTCCCAGATGACCATTTCAAGCCTATTTACTC	420	68999	Chr02		CATTTTCTTTGTATGATTCATCAGAAGTCCGTTTTCCCCATTTTCGGCCAGTAGACCAGTTTCGGATCTTCATTTAGGACCTCTTCTAGGGAATGCGATACAAGTAATAGAGGCTTCTCATTGTACTATTATGAGTCCCAGATGACCATTTCAAGCCTATTTACTC	421	12001	-6001	TRUE	FALSE	FALSE	12001	TRUE	2	93	93	TRUE	57.0037	14177	Ames32873	5.06115e+07	48669000	52320999	38669000	62320999
Summary.of.repetitive.regions.Tarvensevar_Ames32873_875_v1.0.fa.csv	365	Chr02	50652000	50727999	69.5342	166	AAGTCCGTTTTCCCCATTTTCGGAGTAGACCAGTTTCGGATCTTCATTTGGGATCTCTTCTAGGGAATGAGATACAAGTAATAGAGGCTTCTATTGTACTATTATGAGTCCCAGATGACCATTTCAAGCCTATTTACTCCATTTTCTTTGTATGATTCATCATCAG	459	75999	Chr02		AAGTCCGTTTTCCCCATTTTCGGCCAGTAGACCAGTTTCGGATCTTCATTTGGGATCTCTTCTAGGGAATGAGATACAAGTAATAGAGGCTTCTCATTGTACTATTATGAGTCCCAGATGACCATTTCAAGCCTATTTACTCCATTTTCTTTGTATGATTCATCAG	459	6001	-5001	TRUE	FALSE	FALSE	6001	TRUE	2	93	93	TRUE	57.0037	14177	Ames32873	5.069e+07	48669000	52320999	38669000	62320999
Summary.of.repetitive.regions.Tarvensevar_Ames32873_875_v1.0.fa.csv	366	Chr02	50733000	50767999	67.24	166	CATTTTCTTTGTATGATTCATCAGAAGTCCGTTTTCCCCATTTTCGGCCAGTAGACCAGTTTCGGATCTTCATTTGGGATCTCTTCTAGGGAATGAGATACAAGTAATAGAGGCTTCTATTGTACTATTATGAGTCCCAGATGACCAATTTCAAGCCTATTTACTC	212	34999	Chr02		CATTTTCTTTGTATGATTCATCAGAAGTCCGTTTTCCCCATTTTCGGCCAGTAGACCAGTTTCGGATCTTCATTTGGGATCTCTTCTAGGGAATGAGATACAAGTAATAGAGGCTTCTCATTGTACTATTATGAGTCCCAGATGACCATTTCAAGCCTATTTACTC	212	5001	-12001	TRUE	FALSE	FALSE	5001	TRUE	2	93	93	TRUE	57.0037	14177	Ames32873	5.07505e+07	48669000	52320999	38669000	62320999
Summary.of.repetitive.regions.Tarvensevar_Ames32873_875_v1.0.fa.csv	367	Chr02	50780000	50831999	65.9635	166	CATTTTCTTTGTATTGATTCATTAGAAGTCCGTTTTCCCCATTTTCGGCCAGTAGACCAGTTTCGGATCTTCATTTGGGATCTCTTCTAGGGAATGAGATACAAGTAATAGAGGCTTCTATTGTACTATTATGAGTCCCAGATGACCATTTCAAGCCTATTTACTC	315	51999	Chr02		CATTTTCTTTGTATGATTCATTAGAAGTCCGTTTTCCCCATTTTCGGCCAGTAGACCAGTTTCGGATCTTCATTTGGGATCTCTTCTAGGGAATGAGATACAAGTAATAGAGGCTTCTCATTGTACTATTATGAGTCCCAGATGACCATTTCAAGCCTATTTACTC	315	12001	-5001	TRUE	FALSE	FALSE	12001	TRUE	2	93	93	TRUE	57.0037	14177	Ames32873	5.0806e+07	48669000	52320999	38669000	62320999
Summary.of.repetitive.regions.Tarvensevar_Ames32873_875_v1.0.fa.csv	368	Chr02	50837000	50907999	71.9451	166	CATTTTCTTTGTATGATTCATCAGAAGTCCGTTTTCCCCATTTATTTTCGGGTAGACCAGTTTCGGATCTTCATTTGGGATCTCTTCTAGGGAATGAGATACAAGTAATAGAGGCTTCTATTGTACTATTATGAGTCCCAGATGACCATTTCAAGCCTATTTACTC	428	70999	Chr02		CATTTTCTTTGTATGATTCATCAGAAGTCCGTTTTCCCCATTTTCGGCCAGTAGACCAGTTTCGGATCTTCATTTGGGATCTCTTCTAGGGAATGAGATACAAGTAATAGAGGCTTCTCATTGTACTATTATGAGTCCCAGATGACCATTTCAAGCCTATTTACTC	428	5001	-5001	TRUE	FALSE	FALSE	5001	TRUE	2	93	93	TRUE	57.0037	14177	Ames32873	5.08725e+07	48669000	52320999	38669000	62320999
Summary.of.repetitive.regions.Tarvensevar_Ames32873_875_v1.0.fa.csv	369	Chr02	50913000	50926999	72.8214	166	CATTTTCTTTGTATGATTCATCAGAAGTCCGTTTTCCACATTTTCGGCTAGTAGACCAGTTTCGGATCTTCATTTGGGATCTCTTCTAGGGAATGAGATACAAGTAATAGAGGCTTCTCATTGTACTATTATGAGTCCCAGATGACCATTTCAAGCCTATTTACTC	82	13999	Chr02		CATTTTCTTTGTATGATTCATCAGAAGTCCGTTTTCCCCATTTTCGGCCAGTAGACCAGTTTCGGATCTTCATTTGGGATCTCTTCTAGGGAATGAGATACAAGTAATAGAGGCTTCTCATTGTACTATTATGAGTCCCAGATGACCATTTCAAGCCTATTTACTC	82	5001	-6001	TRUE	FALSE	FALSE	5001	TRUE	2	93	93	TRUE	57.0037	14177	Ames32873	5.092e+07	48669000	52320999	38669000	62320999
Summary.of.repetitive.regions.Tarvensevar_Ames32873_875_v1.0.fa.csv	370	Chr02	50933000	50940999	64.85	166	CATTTTCTTTGTATGATTCATCAGAAGTCCGTTTTCCACATTTTCGGCTAGTAGACCATTTTGGATCTTCATTTGGGATCCTCTTCTAGGGAATGAGATACAAGTAATAGAGGCTTCTCATTGTACTATTATGAGTCTGAGATGACTATTTCAAGCCTATTTACTC	44	7999	Chr02		CATTTTCTTTGTATGATTCATCAGAAGTCCGTTTTCCACATTTTCGGCTAGTAGACCAGTTTTGGATCTTCATTTGGGATCTCTTCTAGGGAATGAGATACAAGTAATAGAGGCTTCTCATTGTACTATTATGAGTCTGAGATGACTATTTCAAGCCTATTTACTC	44	6001	-5001	TRUE	FALSE	FALSE	6001	TRUE	2	93	93	TRUE	57.0037	14177	Ames32873	5.0937e+07	48669000	52320999	38669000	62320999
Summary.of.repetitive.regions.Tarvensevar_Ames32873_875_v1.0.fa.csv	371	Chr02	50946000	50973999	68.0964	166	CATTTTCGGCTAGTAGACAGTTTTGGATCTTCATTTGGGATCTCTTCTAGGGAATGAGATACAAGTAATAGAGGCTTCTCATTGTACCTATTATGAGTCTGAGATGACTATTTCAAGCCTATTTACTCCATTTTCTTTGTATGATTCATCAGAAGTCCGTTTTCCA	167	27999	Chr02		CATTTTCGGCTAGTAGACCAGTTTTGGATCTTCATTTGGGATCTCTTCTAGGGAATGAGATACAAGTAATAGAGGCTTCTCATTGTACTATTATGAGTCTGAGATGACTATTTCAAGCCTATTTACTCCATTTTCTTTGTATGATTCATCAGAAGTCCGTTTTCCA	164	5001	-7001	TRUE	FALSE	FALSE	5001	TRUE	2	93	93	TRUE	57.0037	14177	Ames32873	5.096e+07	48669000	52320999	38669000	62320999
Summary.of.repetitive.regions.Tarvensevar_Ames32873_875_v1.0.fa.csv	372	Chr02	50981000	51049999	67.4652	166	AAGTCCGTTTTCCCCATTTTCGGCTAGTAGACCAGTTTCGGATCTTCATTTGGGATCTCTTCTAGGGAATGAGATACAAGTAATAGAGGCTTCTCATTGTACTATTATGAGTCTGAGATGACTATTTCAAGCCTATTTACTCCATTTTCTTTGTATGATTCATCAG	419	68999	Chr02		AAGTCCGTTTTCCCCATTTTCGGCCAGTAGACCAGTTTCGGATCTTCATTTGGGATCTCTTCTAGGGAATGAGATACAAGTAATAGAGGCTTCTCATTGTACTATTATGAGTCTGAGATGACCATTTCAAGCCTATTTACTCCATTTTCTTTGTATGATTCATCAG	415	7001	-4001	TRUE	FALSE	FALSE	7001	TRUE	2	93	93	TRUE	57.0037	14177	Ames32873	5.10155e+07	48669000	52320999	38669000	62320999
Summary.of.repetitive.regions.Tarvensevar_Ames32873_875_v1.0.fa.csv	373	Chr02	51054000	51059999	53.5667	166	CATTTTCTTTGTATGATTTCATCAGAAGTCCGTTTTCCCCATTTTCGGCTAGTAGACAGTTTCGGATCTTCATTTGGGATCTCTTCTAGGGAATGAGATACAAGTAATAGAGGCTTCTCATTGTACTATTATGAGTCCCAGATGACCATTTCAAGCCTATTTACTC	32	5999	Chr02		CATTTTCTTTGTATGATTCATCAGAAGTCCGTTTTCCCCATTTTCGGCTAGTAGACCAGTTTCGGATCTTCATTTGGGATCTCTTCTAGGGAATGAGATACAAGTAATAGAGGCTTCTCATTGTACTATTATGAGTCCCAGATGACCATTTCAAGCCTATTTACTC	32	4001	-5001	TRUE	FALSE	FALSE	4001	TRUE	2	93	93	TRUE	57.0037	14177	Ames32873	5.1057e+07	48669000	52320999	38669000	62320999
Summary.of.repetitive.regions.Tarvensevar_Ames32873_875_v1.0.fa.csv	374	Chr02	51065000	51150999	68.6767	166	AAGTCCGTTTTCCCCATTTTCGGCCAGTAGACCAGTTTCGGATCTTCATTTGGGATCTCTTCTAGGGAATGAGATACAAGTAATAGAGGCTTCTATTGTACTATTATGAGTCCCAGATGACCATTTCAAGCCTATTTACTCCATTTTCTTTGTATGATTCATCAGA	519	85999	Chr02		AGTCCGTTTTCCCCATTTTCGGCCAGTAGACCAGTTTCGGATCTTCATTTGGGATCTCTTCTAGGGAATGAGATACAAGTAATAGAGGCTTCTCATTGTACTATTATGAGTCCCAGATGACCATTTCAAGCCTATTTACTCCATTTTCTTTGTATGATTCATCAGA	519	5001	-8001	TRUE	FALSE	FALSE	5001	TRUE	2	93	93	TRUE	57.0037	14177	Ames32873	5.1108e+07	48669000	52320999	38669000	62320999
Summary.of.repetitive.regions.Tarvensevar_Ames32873_875_v1.0.fa.csv	375	Chr02	51159000	51227999	65.7913	166	CATTTTCTTTGTATGATTCATTAGAAGTCCGTTTTCCCCATTTTCGGCCAGTAGACCAGTTTCGGATCTTCATTTGGGATCTCTTCTAGGGAATGAGATACAAGTAATAGAGGCTTCTCATTGTACTATTATGAGTCCCAGATGACCATTTCAAGCCTATTTACTC	394	68999	Chr02		CATTTTCTTTGTATGATTCATTAGAAGTCCGTTTTCCCCATTTTCGGCCAGTAGACCAGTTTCGGATCTTCATTTGGGATCTCTTCTAGGGAATGAGATACAAGTAATAGAGGCTTCTCATTGTACTATTATGAGTCCCAGATGACCATTTCAAGCCTATTTACTC	398	8001	-5001	TRUE	FALSE	FALSE	8001	TRUE	2	93	93	TRUE	57.0037	14177	Ames32873	5.11935e+07	48669000	52320999	38669000	62320999
Summary.of.repetitive.regions.Tarvensevar_Ames32873_875_v1.0.fa.csv	376	Chr02	51233000	51344999	72.9116	166	CATTTTCTTTGTATGATTCATTAGAAGTCCATTTTCCCCATTTTCGGCCAGTAGACCAGTTTCGGATCTTCATTTGGGATCTCCTTCTAGGGAATGAGATACAAGTAATAGAGGCTTCTATTGTACTATTATGAGTCCCAGATGACCATTTCAAGCCTATTTACTC	660	111999	Chr02		CATTTTCTTTGTATGATTCATTAGAAGTCCATTTTCCCCATTTTCGGCCAGTAGACCAGTTTCGGATCTTCATTTGGGATCTCTTCTAGGGAATGAGATACAAGTAATAGAGGCTTCTCATTGTACTATTATGAGTCTGAGATGACCATTTCAAGCCTATTTACTC	662	5001	-11001	TRUE	FALSE	FALSE	5001	TRUE	2	93	93	TRUE	57.0037	14177	Ames32873	5.1289e+07	48669000	52320999	38669000	62320999
Summary.of.repetitive.regions.Tarvensevar_Ames32873_875_v1.0.fa.csv	377	Chr02	51356000	51365999	51.46	166	CAGTTTCGGATCTTCATTTGGGATCTCTTCTAGGGAATGAGATACAAGTAATAGAGGCTTCTCATTGTACTATATTATGAGTCTGATGACTATTTCAAGCCTATTTACTCCATTTTCTTTGTATGATTCATCAGAAGTCCGTTTTCCCCATTTTCGGCCAATAGAC	58	9999	Chr02		CAGTTTCGGATCTTCATTTGGGATCTCTTCTAGGGAATGAGATACAAGTAATAGAGGCTTCTCATTGTACTATTATGAGTCTGAGATGACTATTTCAAGCCTATTTACTCCATTTTCTTTGTATGATTCATCAGAAGTCCGTTTTCCCCATTTTCGGCCAATAGAC	57	11001	-5001	TRUE	FALSE	FALSE	11001	TRUE	2	93	93	TRUE	57.0037	14177	Ames32873	5.1361e+07	48669000	52320999	38669000	62320999
Summary.of.repetitive.regions.Tarvensevar_Ames32873_875_v1.0.fa.csv	378	Chr02	51371000	51380999	53.02	166	CAGTTTCGGATCTTCATTTGGGATCTCTTCTAGGGAATGAGATACAAGTAATAGAGGCTTCTCATTGTACTATTATGAGTCCCAGATGACTATTTCAAGCCTATTTACTCCATTTTCTTTGTATGATTCATCAGAAGTCCGTTTTCCCCATTTTCGGCCAATAGAC	59	9999	Chr02		CAGTTTCGGATCTTCATTTGGGATCTCTTCTAGGGAATGAGATACAAGTAATAGAGGCTTCTCATTGTACTATTATGAGTCCCAGATGACTATTTCAAGCCTATTTACTCCATTTTCTTTGTATGATTCATCAGAAGTCCGTTTTCCCCATTTTCGGCCAATAGAC	59	5001	-6001	TRUE	FALSE	FALSE	5001	TRUE	2	93	93	TRUE	57.0037	14177	Ames32873	5.1376e+07	48669000	52320999	38669000	62320999
Summary.of.repetitive.regions.Tarvensevar_Ames32873_875_v1.0.fa.csv	379	Chr02	51387000	51390999	44.3	166	CATTTTCTTTGTATGATTCATCAGAAGTCCGTTTTCCCCATTTTCGGCCAATAGACCAGTTTCGGATCTTCATTTGGGATCTCTTCTAGGGAATGAGATACAAGTAATAGAGGCTTCTCATTGTACTATTATGAGTCCCAGATGACCATTTCAAGCCTATTTACTC	20	3999	Chr02		CATTTTCTTTGTATGATTCATCAGAAGTCCGTTTTCCCCATTTTCGGCCAGTAGACCAGTTTCGGATCTTCATTTGGGATCTCTTCTAGGGAATGAGATACAAGTAATAGAGGCTTCTCATTGTACTATTATGAGTCCCAGATGACCATTTCAAGCCTATTTACTC	20	6001	-5001	TRUE	FALSE	FALSE	6001	TRUE	2	93	93	TRUE	57.0037	14177	Ames32873	5.1389e+07	48669000	52320999	38669000	62320999
Summary.of.repetitive.regions.Tarvensevar_Ames32873_875_v1.0.fa.csv	380	Chr02	51396000	51399999	59.85	166	CAGTTTCGGATCTTCATTTGGGATCTCTTCTAGGGAATGAGATACAAGTAATAGAGGCTTCTCATTGTACTATTATGAGTCTGAGATGACAATTTCAAGCCTATTTACTCCATTTTCTTTGTATGATTCATCAGAAGTCCGTTTTCCCCATTTTCGGCCAATAGAC	23	3999	Chr02		CAGTTTCGGATCTTCATTTGGGATCTCTTCTAGGGAATGAGATACAAGTAATAGAGGCTTCTCATTGTACTATTATGAGTCTGAGATGACTATTTCAAGCCTATTTACTCCATTTTCTTTGTATGATTCATCAGAAGTCCGTTTTCCCCATTTTCGGCCAATAGAC	23	5001	-6001	TRUE	FALSE	FALSE	5001	TRUE	2	93	93	TRUE	57.0037	14177	Ames32873	5.1398e+07	48669000	52320999	38669000	62320999
Summary.of.repetitive.regions.Tarvensevar_Ames32873_875_v1.0.fa.csv	381	Chr02	51406000	51411999	51.5833	166	AAGTCCGTTTTCCCCATTTTCGGCCAGTAGACCAGTTTCGGATCTTCATTTGGGATCTCTTCTAGGGAATGAGATACAAGTAATAGAGGCTTCTCATTGTACTATTATGAGTCTGAGATGACTATTTCAAGCCTATTTACTCCATTTTCTTTGTATGATTCATCAG	34	5999	Chr02		AAGTCCGTTTTCCCCATTTTCGGCCAGTAGACCAGTTTCGGATCTTCATTTGGGATCTCTTCTAGGGAATGAGATACAAGTAATAGAGGCTTCTCATTGTACTATTATGAGTCTGAGATGACTATTTCAAGCCTATTTACTCCATTTTCTTTGTATGATTCATCAG	33	6001	-12001	TRUE	FALSE	FALSE	6001	TRUE	2	93	93	TRUE	57.0037	14177	Ames32873	5.1409e+07	48669000	52320999	38669000	62320999
Summary.of.repetitive.regions.Tarvensevar_Ames32873_875_v1.0.fa.csv	382	Chr02	51424000	51428999	54.56	166	AAGTCCGTTTTCCCCATTTTCGGCCAGTAGACCAGTTTCGGATCTTCATTTGGGATCTCTTCTAGGGAATGAGATACAAGTAATAGAGGCTTCTCATTGTACTATTATGAGTCTGAGATGACTATTTCAAGCCTATTTACTCCATTTTCTTTGTATGATTCATCAG	29	4999	Chr02		AAGTCCGTTTTCCCCATTTTCGGCCAGTAGACCAGTTTCGGATCTTCATTTGGGATCTCTTCTAGGGAATGAGATACAAGTAATAGAGGCTTCTCATTGTACTATTATGAGTCTGAGATGACTATTTCAAGCCTATTTACTCCATTTTCTTTGTATGATTCATCAG	29	12001	-8001	TRUE	FALSE	FALSE	12001	TRUE	2	93	93	TRUE	57.0037	14177	Ames32873	5.14265e+07	48669000	52320999	38669000	62320999
Summary.of.repetitive.regions.Tarvensevar_Ames32873_875_v1.0.fa.csv	383	Chr02	51437000	51441999	42.3	166	CAGTTTCGGATCTTCATTTGGGATCTCTTCTAGGGAATGAGATACAAGTAATAGAGGCTTCTCATTGTACTATTATGAGTCTGAGATGACTATTTCAAGCCTATTTACTCCATTTTCTTTGTATGATTCATCAGAAGTCCGTTTTCCCCATTTTCGGCCAATAGAC	25	4999	Chr02		CAGTTTCGGATCTTCATTTGGGATCTCTTCTAGGGAATGAGATACAAGTAATAGAGGCTTCTCATTGTACTATTATGAGTCCGAGATGACTATTTCAAGCCTATTTACTCCATTTTCTTTGTATGATTCATCAGAAGTCCGTTTTCCCCATTTTCGGCCAATAGAC	24	8001	-13001	TRUE	FALSE	FALSE	8001	TRUE	2	93	93	TRUE	57.0037	14177	Ames32873	5.14395e+07	48669000	52320999	38669000	62320999
Summary.of.repetitive.regions.Tarvensevar_Ames32873_875_v1.0.fa.csv	384	Chr02	51455000	51463999	51.4333	166	CAGTTTCAGATCTTCATTTGGGATCTCTTCTGGGGAATGAGATACAAGTAATATAGGCTTCTAATTGTACTATTATGAGTCCGAAATGACTATTTCAGACTTATTTTCTCCATTTTCTTTGTATGATTCATCAGAAGTCCGTTTTCCCCATTTTCGGCCAATAGAC	53	8999	Chr02		CAGTTTCGGATCTTCATTTGGGATCTCTTCTAGGGAATGAGATACAAGTAATAGAGGCTTCTCATTGTACTATTATGAGTCTGAGATGACTATTTCAAGCCTATTTACTCCATTTTCTTTGTATGATTCATCAGAAGTCCGTTTTCCCCATTTTCGGCCAGTAGAC	52	13001	-6001	TRUE	FALSE	FALSE	13001	TRUE	2	93	93	TRUE	57.0037	14177	Ames32873	5.14595e+07	48669000	52320999	38669000	62320999
Summary.of.repetitive.regions.Tarvensevar_Ames32873_875_v1.0.fa.csv	385	Chr02	51470000	51497999	57.0286	166	CATTTTCTTTGTATGATTCATCAGAAGTCCGTTTTCCCCATTTTCGGCCAGTAGACCAGTTTCGGATCTTCATTTGGGATCTCTTCTAGGGAATGAGATACAAGTAATAGAGGCTTCTCATTGTACTATTATGAGTCCCAGATGACTATTTCAAGCCTATTTACTC	246	27999	Chr02		CATTTTCTTTGTATGATTCATCAGAAGTCCGTTTTCCCCATTTTCGGCCAGTAGACCAGTTTCGGATCTTCATTTGGGATCTCTTCTAGGGAATGAGATACAAGTAATAGAGGCTTCTCATTGTACTATTATGAGTCCCAGATGACTATTTCAAGCCTATTTACTC	170	6001	-6001	TRUE	FALSE	FALSE	6001	TRUE	2	93	93	TRUE	57.0037	14177	Ames32873	5.1484e+07	48669000	52320999	38669000	62320999
Summary.of.repetitive.regions.Tarvensevar_Ames32873_875_v1.0.fa.csv	386	Chr02	51504000	51511999	56.6875	166	AAGTCCGTTTTCCCCATTTTCGGCCAGTAGAAGTTTCGGATCTTCATTTGGGATCTCTTCTAGGGAATGAGATACAAGTAATAGAGGCTTCTCATTGTACTTGTACTATATGAGTCCCAGATGACTATTTAAGCCTTTACTCCATTTTCTTTGTATGATTCATCAG	48	7999	Chr02		AAGTCCGTTTTCCCCATTTTCGGCCAGTAGACCAGTTTCGGATCTTCATTTGGGATCTCTTCTAGGGAATGAGATACAAGTAATAGAGGCTTCTCATTGTACTATTATGAGTCCGAGATGACTATTTCAAGCCTATTTACTCCATTTTCTTTGTATGATTCATCAG	49	6001	-32001	TRUE	FALSE	FALSE	6001	TRUE	2	93	93	TRUE	57.0037	14177	Ames32873	5.1508e+07	48669000	52320999	38669000	62320999
Summary.of.repetitive.regions.Tarvensevar_Ames32873_875_v1.0.fa.csv	387	Chr02	51544000	51844999	54.3814	166	AAGTCCGTTTTCCCCATTTTCGGCCAGTAGAAGTTTCGGATCTTCATTTGGGATCTCTTCTAGGGAATGAGATACAAGTAATAGAGGCTTCTCATTGTACTATTATGAGTCTGAGATGACTATTTCAAGCCTATTTACTCCATTTTCTTTGTATGATTCATATCAG	1813	300999	Chr02		AAGTCCGTTTTCCCCATTTTCGGCCAGTAGACCAGTTTCGGATCTTCATTTGGGATCTCTTCTAGGGAATGAGATACAAGTAATAGAGGCTTCTCATTGTACTATTATGAGTCTGAGATGACTATTTCAAGCCTATTTACTCCATTTTCTTTGTATGATTCATCAG	1813	32001	-5001	TRUE	FALSE	FALSE	32001	TRUE	2	93	93	TRUE	57.0037	14177	Ames32873	5.16945e+07	48669000	52320999	38669000	62320999
Summary.of.repetitive.regions.Tarvensevar_Ames32873_875_v1.0.fa.csv	388	Chr02	51850000	51877999	50.8429	166	CATTTTCTTTGTATGATTCATCAGAAGTCCGTTTTCCCCATTTTCGGCCAGTAGACCAGTTTCGGATCTTCATTTGGGATCTCTTCTAGGGAATGAGATACAAGTAATAGAGGCTTCTCATTGTACTATTATGAGTCCCAGATGACCATTTCAAGCCTATTTACTC	164	27999	Chr02		CATTTTCTTTGTATGATTCATCAGAAGTCCGTTTTCCCCATTTTCGGCCAGTAGACCAGTTTCGGATCTTCATTTGGGATCTCTTCTAGGGAATGAGATACAAGTAATAGAGGCTTCTCATTGTACTATTATGAGTCCCAGATGACCATTTCAAGCCTATTTACTC	164	5001	-15001	TRUE	FALSE	FALSE	5001	TRUE	2	93	93	TRUE	57.0037	14177	Ames32873	5.1864e+07	48669000	52320999	38669000	62320999
Summary.of.repetitive.regions.Tarvensevar_Ames32873_875_v1.0.fa.csv	389	Chr02	51893000	51900999	53.9875	166	CATTTTCTTTGTATGATTCATCAGAAGTCCGTTTTCCCCATTTTCGGCCAGTAGACCAGTTTCGGATCTTCATTTGGGATCTCTTCTAGGGAATGAGATACAAGTAATAGAGGCTTCTCATTGTACTATTATGAGTCCCAGATGACCATTTCAAGCCTATTTACTC	48	7999	Chr02		CATTTTCTTTGTATGATTCATCAGAAGTCCGTTTTCCCCATTTTCGGCCAGTAGACCAGTTTCGGATCTTCATTTGGGATCTCTTCTAGGGAATGAGATACAAGTAATAGAGGCTTCTCATTGTACTATTATGAGTCCCAGATGACCATTTCAAGCCTATTTACTC	48	15001	-7001	TRUE	FALSE	FALSE	15001	TRUE	2	93	93	TRUE	57.0037	14177	Ames32873	5.1897e+07	48669000	52320999	38669000	62320999
Summary.of.repetitive.regions.Tarvensevar_Ames32873_875_v1.0.fa.csv	390	Chr02	51908000	51942999	52.6257	166	CATTTTCTTTGTATGATTCATCAGAAGTCCGTTTTCCCCATTTTCGGCCAGTAGACCAGTTTCGGATCTTCATTTGGGATCTCTTCTAGGGAATGAGATACAAGTAATAGAGGCTTCTCATTGTACTATTATGAGTCCCAGATGACTATTTCAAGCCTATTTACTC	211	34999	Chr02		CATTTTCTTTGTATGATTCATCAGAAGTCCGTTTTCCCCATTTTCGGCCAGTAGACCAGTTTCGGATCTTCATTTGGGATCTCTTCTAGGGAATGAGATACAAGTAATAGAGGCTTCTCATTGTACTATTATGAGTCCCAGATGACTATTTCAAGCCTATTTACTC	212	7001	-14001	TRUE	FALSE	FALSE	7001	TRUE	2	93	93	TRUE	57.0037	14177	Ames32873	5.19255e+07	48669000	52320999	38669000	62320999
Summary.of.repetitive.regions.Tarvensevar_Ames32873_875_v1.0.fa.csv	391	Chr02	51957000	52075999	51.7286	166	CAGTTTCGGATCTTCATTTGGGATCTCTTCTAGGGTGAGATACAAGTAATAGAGGCTTCTAGAGGCTTCTCATTGTACTATTATGAGTCCCAGATGACTATTTCAAGCCTATTTACTCCATTTTCTTTGAATGATTCATCAGAATTCCCCATTTCGGCCAGTAGAC	719	118999	Chr02		CAGTTTCGGATCTTCATTTGGGATCTCTTCTAGGGAATGAGATACAAGTAATAGAGGCTTCTCATTGTACTATTATGAGTCCCAGATGACTATTTCAAGCCTATTTACTCCATTTTCTTTGTATGATTCATCAGAAGTCCGTTTTCCCCATTTTCGGCCAGTAGAC	717	14001	-42001	TRUE	FALSE	FALSE	14001	TRUE	2	93	93	TRUE	57.0037	14177	Ames32873	5.20165e+07	48669000	52320999	38669000	62320999
Summary.of.repetitive.regions.Tarvensevar_Ames32873_875_v1.0.fa.csv	392	Chr02	52118000	52129999	47.3167	166	CATTTTCTTTGTATGATTCATCAGAAGTCCGTTTTCCCCATTTTCGGCAAGTAGACCAGTTTCAGATCTTCATTTGGGATCTCTTCTACGGAATGAGATACAAGTAACAGAGGCTTCTCCTTGTACTATTATGAGTCCCAGATGACTATTTCAAGCCTATTTACTC	71	11999	Chr02		CATTTTCTTTGTATGATTCATCAGAAGTCCGTTTTCCCCATTTTCGGCAAGTAGACCAGTTTCAGATCTTCATTTGGGATCTCTTCTACGGAATGAGATACAAGTAACAGAGGCTTCTCCTTGTACTATTATGAGTCCCAGATGACTATTTCAAGCCTATTTACTC	70	42001	-5001	TRUE	FALSE	FALSE	42001	TRUE	2	93	93	TRUE	57.0037	14177	Ames32873	5.2124e+07	48669000	52320999	38669000	62320999
Summary.of.repetitive.regions.Tarvensevar_Ames32873_875_v1.0.fa.csv	393	Chr02	52135000	52158999	49.8042	166	CATTTTCTTTGTATGATTCATCAGAAGTCCGTTTTCCCCATTTTCGGCAAGTAGACCAGTTTCAGATCTTCATTTGGGATCTCTTCTACGGAATGAGATATAAGTAACAGAGGCTTCTCCTTGTACTATTATGAGTCCCAGATGACTATTTCAAGCCTATTTACTC	205	23999	Chr02		CATTTTCTTTGTATGATTCATCAGAAGTCCGTTTTCCCCATTTTCGGCAAGTAGACCAGTTTCAGATCTTCATTTGGGATCTCTTCTACGGAATGAGATATAAGTAACAGAGGCTTCTCCTTGTACTATTATGAGTCCCAGATGACTATTTCAAGCCTATTTACTC	143	5001	-8001	TRUE	FALSE	FALSE	5001	TRUE	2	93	93	TRUE	57.0037	14177	Ames32873	5.2147e+07	48669000	52320999	38669000	62320999
Summary.of.repetitive.regions.Tarvensevar_Ames32873_875_v1.0.fa.csv	394	Chr02	52167000	52199999	49.0636	166	CATTTCTTTGTATGATTCATCAGAAGTCCATTTTCCCCATTTTCGGCAAGTAGACCAGTTTCAGATCTTCATTTGGGATCTCTTCTACGGAATGAGATAATAAGTAACAGAGGCTTCTCCTTGTACTATTATGAGTCCCAGATGACTATTTCAAGCCTATTTACTC	194	32999	Chr02		CATTTTCTTTGTATGATTCATCAGAAGTCCATTTTCCCCATTTTCGGCAAGTAGACCAGTTTCAGATCTTCATTTGGGATCTCTTCTACGGAATGAGATATAAGTAACAGAGGCTTCTCCTTGTACTATTATGAGTCCCAGATGACTATTTCAAGCCTATTTACTC	192	8001	-12001	TRUE	FALSE	FALSE	8001	TRUE	2	93	93	TRUE	57.0037	14177	Ames32873	5.21835e+07	48669000	52320999	38669000	62320999
Summary.of.repetitive.regions.Tarvensevar_Ames32873_875_v1.0.fa.csv	395	Chr02	52212000	52248999	45.9459	166	CATTTTCTTTGTATGATTCATCAGAAGTCCATTTTCCCCATTTTCGGCAAGTAGACCAGTTTCAGATCTTCATTTGGGATCTCTTCTACGGAATGAGATATAAGTAACAGAGGCTTCTCCTTGTACTATTATGAGTCCCAGATGACTATTTCAAGCCTATTTACTC	220	36999	Chr02		CATTTTCTTTGTATGATTCATCAGAAGTCCATTTTCCCCATTTTCGGCAAGTAGACCAGTTTCAGATCTTCATTTGGGATCTCTTCTACGGAATGAGATATAAGTAACAGAGGCTTCTCCTTGTACTATTATGAGTCCCAGATGACTATTTCAAGCCTATTTACTC	220	12001	-10001	TRUE	FALSE	FALSE	12001	TRUE	2	93	93	TRUE	57.0037	14177	Ames32873	5.22305e+07	48669000	52320999	38669000	62320999
Summary.of.repetitive.regions.Tarvensevar_Ames32873_875_v1.0.fa.csv	396	Chr02	52259000	52278999	39.235	166	CATTTTCTTTGTATGATTCATCAGAAGTCCGTTTTCCCCATTTTCGGCAAGTAGACCAGTTTCAGATCTTCATTTGGGATCTCTTCTACGGAATGAGATACAAGTAATAGAGGCTTCTCCTTGTACTATTATGAGTCCCAGATGACTATTTCAAGCCTATTTACTC	120	19999	Chr02		CATTTTCTTTGTATGATTCATCAGAAGTCCGTTTTCCCCATTTTCGGCAAGTAGACCAGTTTCAGATCTTCATTTGGGATCTCTTCTACGGAATGAGATACAAGTAATAGAGGCTTCTCCTTGTACTATTATGAGTCCCAGATGACTATTTCAAGCCTATTTACTC	117	10001	-14001	TRUE	FALSE	FALSE	10001	TRUE	2	93	93	TRUE	57.0037	14177	Ames32873	5.2269e+07	48669000	52320999	38669000	62320999
Summary.of.repetitive.regions.Tarvensevar_Ames32873_875_v1.0.fa.csv	397	Chr02	52293000	52320999	39.5786	166	CATTTTCTTTGTATGATTCATCAGAAGTCCGTTTTCCCCATTTTCGGCAAGTAGACCAGTTTCAGATCTTCATTTGGGATCTCTTCTACGGAATGAGATACAAGTAAGAGAGGCTTCTCCTTGTACTATTATGAGTCCCAAATGATTATTTCAAGCCTATTTACTC	170	27999	Chr02		CATTTTCTTTGTATGATTCATCAGAAGTCCGTTTTCCCCATTTTCGGCAAGTAGACCAGTTTCAGATCTTCATTTGGGATCTCTTCTACGGAATGAGATACAAGTAAGAGAGGCTTCTCCTTGTACTATTATGAGTCCCAAATGATTATTTCAAGCCTATTTACTC	170	14001		TRUE	FALSE	TRUE	14001	TRUE	2	93	93	TRUE	57.0037	14177	Ames32873	5.2307e+07	48669000	52320999	38669000	62320999
Summary.of.repetitive.regions.Tarvensevar_Ames32873_875_v1.0.fa.csv	427	Chr02	67669000	67672999	7.45	73	none_identified	0	3999	Chr02		none_identified	0						0	TRUE	0	1	93	FALSE	7.45	0	Ames32873	6.7671e+07	48669000	52320999	38669000	62320999
Summary.of.repetitive.regions.Tarvensevar_Ames32873_875_v1.0.fa.csv	497	Chr03	11578000	11587999	51.69	166	CATTTTCTTTGTATGATTCATCAGAAGTCCGTTTTCCCCATTTTCGGCTAGTAGACCAGTTTCGGATCTTCATTTGGGATATCTTCTAGGGAATGAGATACAAGTAATAGAGGCTTCTCCTTGTACTATTATGAGTCCCAGATGACTATTTCAAGCCTATTTACTC	61	9999	Chr03		CATTTTCTTTGTATGATTCATCAGAAGTCCGTTTTCCCCATTTTCGGCTAGTAGACCAGTTTCGGATCTTCATTTGGGATCTCTTCTAGGGAATGAGATACAAGTAATAGAGGCTTCTCCTTGTACTATTATGAGTCCCAGATGACTATTTCAAGCCTATTTACTC	54		-3367001				0	TRUE	0	1	36	FALSE	51.69	61	Ames32873	1.1583e+07	14955000	15960999	4955000	25960999
Summary.of.repetitive.regions.Tarvensevar_Ames32873_875_v1.0.fa.csv	502	Chr03	14955000	14967999	51.1385	166	CATTTTCTTTGTATGATTCATCAGAAGTCCGTTTTCCCCATTTTCGGCTAGTAGACCAGTTTCGGATCTTCATTTGGGATCTCTTCTAGGGAATGAGATACAAGTAATAGAGGCTTCTCCTTGTACTATTATGAGTCCCAGATGACTATTTCAAGCCTATTTACTC	76	12999	Chr03		CATTTTCTTTGTATGATTCATCAGAAGTCCGTTTTCCCCATTTTCGGCTAGTAGACCAGTTTCGGATCTTCATTTGGGATCTCTTCTAGGGAATGAGATACAAGTAATAGAGGCTTCTCCTTGTACTATTATGAGTCCCAGATGACTATTTCAAGCCTATTTACTC	76	3367001	-53001	TRUE	TRUE	FALSE	3367001	FALSE	1	36	36	TRUE	48.8944	1975	Ames32873	1.49615e+07	14955000	15960999	4955000	25960999
Summary.of.repetitive.regions.Tarvensevar_Ames32873_875_v1.0.fa.csv	503	Chr03	15021000	15033999	45.6385	166	CATTTTCTTTGTATGATTCATCAGAAGTCCGTTTTCCCCATTTTCGGCTAGTAGACCAGTTTCGGATCTTCATTTGGGATCTCTTCTAGGGAATGAGATACAAGTAATAGAGGCTTCTCCTTGTACTATTATGAGTCCCAGATGACTATTTCAAGCCTATTTACTC	73	12999	Chr03		CATTTTCTTTGTATGATTCATCAGAAGTCCGTTTTCCCCATTTTCGGCTAGTAGACCAGTTTCGGATCTTCATTTGGGATCTCTTCTAGGGAATGAGATACAAGTAATAGAGGCTTCTCCTTGTACTATTATGAGTCCCAGATGACTATTTCAAGCCTATTTACTC	73	53001	-6001	TRUE	FALSE	FALSE	53001	TRUE	1	36	36	TRUE	48.8944	1975	Ames32873	1.50275e+07	14955000	15960999	4955000	25960999
Summary.of.repetitive.regions.Tarvensevar_Ames32873_875_v1.0.fa.csv	504	Chr03	15040000	15048999	45.5778	166	CATTTTCTTTGTATGATTCATCAGAAGTCCGTTTTCCCCATTTTCGGCTAGTAGACCAGTTTCGGATCTTCATTTGGGATCTCTTCTACGGAATGAGATACAAGTAAAAGAGGCTTCTCATTGTACTATTATGAGTCCCAGATGACTATTTCAAGCCTATTTACTC	50	8999	Chr03		CATTTTCTTTGTATGATTCATCAGAAGTCCGTTTTCCCCATTTTCGGCTAGTAGACCAGTTTCGGATCTTCATTTGGGATCTCTTCTACGGAATGAGATACAAGTAATAGAGGCTTCTCATTGTACTATTATGAGTCCCAGATGACTATTTCAAGCCTATTTACTC	49	6001	-4001	TRUE	FALSE	FALSE	6001	TRUE	1	36	36	TRUE	48.8944	1975	Ames32873	1.50445e+07	14955000	15960999	4955000	25960999
Summary.of.repetitive.regions.Tarvensevar_Ames32873_875_v1.0.fa.csv	505	Chr03	15053000	15086999	50.3206	166	CATTTTCTTTGTATGATTCATCAGAAGTCCGTTTTCCCCATTTTCGGCTAGTAGACCAGTTTCGGATCTTCATTTGGGATCTCTTCTACGGAATGAGATACAAGTAATAGAGGCTTCTCATTGTACTATTATGAGTCCCAGATGACTATTTCAAGCCTATTTACTC	202	33999	Chr03		CATTTTCTTTGTATGATTCATCAGAAGTCCGTTTTCCCCATTTTCGGCTAGTAGACCAGTTTCGGATCTTCATTTGGGATCTCTTCTACGGAATGAGATACAAGTAATAGAGGCTTCTCATTGTACTATTATGAGTCCCAGATGACTATTTCAAGCCTATTTACTC	202	4001	-6001	TRUE	FALSE	FALSE	4001	TRUE	1	36	36	TRUE	48.8944	1975	Ames32873	1.507e+07	14955000	15960999	4955000	25960999
Summary.of.repetitive.regions.Tarvensevar_Ames32873_875_v1.0.fa.csv	506	Chr03	15093000	15115999	50.7217	166	CATTTTCTTTGTATGATTCATCAGAAGTCCGTTTTCCCCATTTTCGGCTAGTAGACCAGTTTCGGATCTTCATTTGGGATCTCTTCTACGGAATGAGATACAAGTAATAGAGGCTTCTCATTGTACTATTATGAGTCCCAGATGACTATTTCAAGCCTATTTACTC	137	22999	Chr03		CATTTTCTTTGTATGATTCATCAGAAGTCCGTTTTCCCCATTTTCGGCTAGTAGACCAGTTTCGGATCTTCATTTGGGATCTCTTCTACGGAATGAGATACAAGTAATAGAGGCTTCTCATTGTACTATTATGAGTCCCAGATGACTATTTCAAGCCTATTTACTC	135	6001	-1001	TRUE	FALSE	FALSE	6001	TRUE	1	36	36	TRUE	48.8944	1975	Ames32873	1.51045e+07	14955000	15960999	4955000	25960999
Summary.of.repetitive.regions.Tarvensevar_Ames32873_875_v1.0.fa.csv	507	Chr03	15117000	15122999	49.1167	166	CATTTTCTTTGTATGATTCATCAGAAGTCCGTTTTCCCCATTTTCGGCTAGTAGACCAGTTTCGGATCTTCATTTGGGATCTCTTCTACGGAATGAGATACAAGTAATAGAGGCTTCTCATTGTACTATTATGAGTCCCAGATGACTATTTCAAGCCTATTTACTC	36	5999	Chr03		CATTTTCTTTGTATGATTCATCAGAAGTCCGTTTTCCCCATTTTCGGCTAGTAGACCAGTTTCGGATCTTCATTTGGGATCTCTTCTACGGAATGAGATACAAGTAATAGAGGCTTCTCATTGTACTATTATGAGTCCCAGATGACTATTTCAAGCCTATTTACTC	36	1001	-1001	TRUE	FALSE	FALSE	1001	TRUE	1	36	36	TRUE	48.8944	1975	Ames32873	1.512e+07	14955000	15960999	4955000	25960999
Summary.of.repetitive.regions.Tarvensevar_Ames32873_875_v1.0.fa.csv	508	Chr03	15124000	15127999	47.75	166	CATTTTCTTTGTATGATTCATCAGAAGTCCGTTTTCCCCATTTGGCTTAGACCAGTTTCGGATCTTCATTTGGGATCTCTTCTACGGAATGAGATACAAGTAAGTAATAGAGGCTTCTCATTGTACTATTATGAGTCCCAGATGACTATTTCAAGCCTATTTACTC	23	3999	Chr03		CATTTTCTTTGTATGATTCATCAGAAGTCCGTTTTCCCCATTTTCGGCTAGTAGACCAGTTTCGGATCTTCATTTGGGATCTCTTCTACGGAATGAGATACAAGTAATAGAGGCTTCTCATTGTACTATTATGAGTCCCAGATGACTATTTCAAGCCTATTTACTC	23	1001	-5001	TRUE	FALSE	FALSE	1001	TRUE	1	36	36	TRUE	48.8944	1975	Ames32873	1.5126e+07	14955000	15960999	4955000	25960999
Summary.of.repetitive.regions.Tarvensevar_Ames32873_875_v1.0.fa.csv	509	Chr03	15133000	15146999	48.2071	166	CATTTTCTTTGTATGATTCATCAGAAGTCCGTTTTCCCCATTTTCGGCTAGTAGACCAGTTTCGGATCTTCATTTGGGATCTCTTCTACGGAATGAGATACAAGTAATAGAGGCTTCTCATTGTACTATTATGAGTCCCAGATGACTATTTCAAGCCTATTTACTC	80	13999	Chr03		CATTTTCTTTGTATGATTCATCAGAAGTCCGTTTTCCCCATTTTCGGCTAGTAGACCAGTTTCGGATCTTCATTTGGGATCTCTTCTACGGAATGAGATACAAGTAATAGAGGCTTCTCATTGTACTATTATGAGTCCCAGATGACTATTTCAAGCCTATTTACTC	79	5001	-5001	TRUE	FALSE	FALSE	5001	TRUE	1	36	36	TRUE	48.8944	1975	Ames32873	1.514e+07	14955000	15960999	4955000	25960999
Summary.of.repetitive.regions.Tarvensevar_Ames32873_875_v1.0.fa.csv	510	Chr03	15152000	15156999	40.72	166	CATTTTCTTTGTATGATTCATCAGAAGTCCGTTTTCCCCATTTCGGCTTAGACCAGTTTCGGATCTTCATTTGGGATCTCTTCTACGGAATGAGATACAAGTAGTAATAGAGGCTTCTCCTTGTACTATTATGAGTCCCAGATGACTATTTCAAGCCTATTTACTC	26	4999	Chr03		CATTTTCTTTGTATGATTCATCAGAAGTCCGTTTTCCCCATTTTCGGCTAGTAGACCAGTTTCGGATCTTCATTTGGGATCTCTTCTACGGAATGAGATACAAGTAATAGAGGCTTCTCCTTGTACTATTATGAGTCCCAGATGACTATTTCAAGCCTATTTACTC	26	5001	-4001	TRUE	FALSE	FALSE	5001	TRUE	1	36	36	TRUE	48.8944	1975	Ames32873	1.51545e+07	14955000	15960999	4955000	25960999
Summary.of.repetitive.regions.Tarvensevar_Ames32873_875_v1.0.fa.csv	511	Chr03	15161000	15171999	46.7727	166	CATTTTCTTTGTATGATTCATCAGAAGTCCGTTTTCCCCATTTTCGGCTAGTAGACCAGTTTCGGATCTTCATTTGGGATCTCTTCTACGGAATGAGATACAAGTAATAGAGGCTTCTCATTGTACTATTATGAGTCCCAGATGACTATTTCAAGCCTATTTACTC	59	10999	Chr03		CATTTTCTTTGTATGATTCATCAGAAGTCCGTTTTCCCCATTTTCGGCTAGTAGACCAGTTTCGGATCTTCATTTGGGATCTCTTCTACGGAATGAGATACAAGTAATAGAGGCTTCTCATTGTACTATTATGAGTCCCAGATGACTATTTCAAGCCTATTTACTC	59	4001	-5001	TRUE	FALSE	FALSE	4001	TRUE	1	36	36	TRUE	48.8944	1975	Ames32873	1.51665e+07	14955000	15960999	4955000	25960999
Summary.of.repetitive.regions.Tarvensevar_Ames32873_875_v1.0.fa.csv	512	Chr03	15177000	15180999	53.225	166	CATTTTCTTTGTATGATTCATCAGAAGTCCGTTTTCCCCATTTTCGGCTAGTAGACCAGTTTCGGATCTTCATTTGGGATATCTTCTACGGAATGAGATACAAGTAATAGAGGCTTCTCCTTGTACTATTATGAGTCCCAGATGACTATTTCAAGCCTATTTACTC	24	3999	Chr03		CATTTTCTTTGTATGATTCATCAGAAGTCCGTTTTCCCCATTTTCGGCTAGTAGACCAGTTTCGGATCTTCATTTGGGATATCTTCTACGGAATGAGATACAAGTAATAGAGGCTTCTCCTTGTACTATTATGAGTCCCAGATGACTATTTCAAGCCTATTTACTC	24	5001	-6001	TRUE	FALSE	FALSE	5001	TRUE	1	36	36	TRUE	48.8944	1975	Ames32873	1.5179e+07	14955000	15960999	4955000	25960999
Summary.of.repetitive.regions.Tarvensevar_Ames32873_875_v1.0.fa.csv	513	Chr03	15187000	15191999	54.02	166	CATTTTCTTTGTATGATTCATCAGAAGTCCGTTTTCCCCATTTTCGGCTAGTAGACCAGTTTCGGATCTTCATTTGGGATCTCTTCTACGGAATGAGATACAAGTAATAGAGGCTTCTCATTGTACTATTATGAGTCCCAGATGACTATTTCAAGCCTATTTACTC	30	4999	Chr03		CATTTTCTTTGTATGATTCATCAGAAGTCCGTTTTCCCCATTTTCGGCTAGTAGACCAGTTTCGGATCTTCATTTGGGATCTCTTCTACGGAATGAGATACAAGTAATAGAGGCTTCTCCTTGTACTATTATGAGTCCCAGATGACTATTTCAAGCCTATTTACTC	30	6001	-1001	TRUE	FALSE	FALSE	6001	TRUE	1	36	36	TRUE	48.8944	1975	Ames32873	1.51895e+07	14955000	15960999	4955000	25960999
Summary.of.repetitive.regions.Tarvensevar_Ames32873_875_v1.0.fa.csv	514	Chr03	15193000	15199999	56.2286	166	CATTTTCTTTGTATGATTCATCAGAAGTCCGTTTTCCCCATTTTCGGCTAGTAGACCAGTTTCGGATCTTCATTTGGGATCTCTTCTACGGAATGAGATACAAGTAATAGAGGCTTCTCATTGTACTATTATGAGTCCCAGATGACTATTTCAAGCCTATTTACTC	42	6999	Chr03		CATTTTCTTTGTATGATTCATCAGAAGTCCGTTTTCCCCATTTTCGGCTAGTAGACCAGTTTCGGATCTTCATTTGGGATCTCTTCTACGGAATGAGATACAAGTAATAGAGGCTTCTCATTGTACTATTATGAGTCCCAGATGACTATTTCAAGCCTATTTACTC	41	1001	-6001	TRUE	FALSE	FALSE	1001	TRUE	1	36	36	TRUE	48.8944	1975	Ames32873	1.51965e+07	14955000	15960999	4955000	25960999
Summary.of.repetitive.regions.Tarvensevar_Ames32873_875_v1.0.fa.csv	515	Chr03	15206000	15213999	53.0125	166	CATTTTCTTTGTATGATTCATCAGAAGTCCGTTTTCCCCATTTTCGGCTAGTAGACCAGTTTCGGATCTTCATTTGGGATCTCTTCTACGGAATGAGATACAAGTAATAGAGGCTTCTCATTGTACTATTATGAGTCCCAGATGACTATTTCAAGCCTATTTACTC	45	7999	Chr03		CATTTTCTTTGTATGATTCATCAGAAGTCCGTTTTCCCCATTTTCGGCTAGTAGACCAGTTTCGGATCTTCATTTGGGATCTCTTCTACGGAATGAGATACAAGTAATAGAGGCTTCTCATTGTACTATTATGAGTCCCAGATGACTATTTCAAGCCTATTTACTC	45	6001	-15001	TRUE	FALSE	FALSE	6001	TRUE	1	36	36	TRUE	48.8944	1975	Ames32873	1.521e+07	14955000	15960999	4955000	25960999
Summary.of.repetitive.regions.Tarvensevar_Ames32873_875_v1.0.fa.csv	516	Chr03	15229000	15232999	35.7	166	CATTTTCTTTGTATGATTCATCAGAAGTCCGTTTTCCCCATTTTCGGCTAGTAGACCAGTTTCGGATCTTCATTTGGGATCTCTTCTACGGAATGAGATACAAGTAATAGAGGCTTCTCCTTGTACTATTATGAGTCCCAGATGACTATTTCAAGCCTATTTACTC	19	3999	Chr03		CATTTTCTTTGTATGATTCATCAGAAGTCCGTTTTCCCCATTTTCGGCTAGTAGACCAGTTTCGGATCTTCATTTGGGATCTCTTCTACGGAATGAGATACAAGTAATAGAGGCTTCTCATTGTACTATTATGAGTCCCAGATGACTATTTCAAGCCTATTTACTC	18	15001	-12001	TRUE	FALSE	FALSE	15001	TRUE	1	36	36	TRUE	48.8944	1975	Ames32873	1.5231e+07	14955000	15960999	4955000	25960999
Summary.of.repetitive.regions.Tarvensevar_Ames32873_875_v1.0.fa.csv	517	Chr03	15245000	15256999	49.0167	166	CATTTTCTTTGTATGATTCATCAGAAGTCCGTTTTCCCCATTTTCGGCTAGTAGACCAGTTTCGGATCTTCATTTGGGATATCTTCTACGGAATGAGATACAAGTAATAGAGGCTTCTCATTGTACTATTATGAGTCCCAGATGACTATTTCAAGCCTATTTACTC	67	11999	Chr03		CATTTTCTTTGTATGATTCATCAGAAGTCCGTTTTCCCCATTTTCGGCTAGTAGACCAGTTTCGGATCTTCATTTGGGATATCTTCTACGGAATGAGATACAAGTAATAGAGGCTTCTCATTGTACTATTATGAGTCCCAGATGACTATTTCAAGCCTATTTACTC	67	12001	-2001	TRUE	FALSE	FALSE	12001	TRUE	1	36	36	TRUE	48.8944	1975	Ames32873	1.5251e+07	14955000	15960999	4955000	25960999
Summary.of.repetitive.regions.Tarvensevar_Ames32873_875_v1.0.fa.csv	518	Chr03	15259000	15277999	48.5474	166	CATTTTCTTTGTATGATTCATCAGAAGTCCGTTTTCCCCGGCTAGTAGACCAGTTTCGGATCTTCATTTGGGATATCTTCTACGGAATGAGAATGAGATACAAGTAATAGAGGCTTCTCATTGTACTATTATGAGTCCCAGATGACTATTTCAAGCCTATTTACTC	109	18999	Chr03		CATTTTCTTTGTATGATTCATCAGAAGTCCGTTTTCCCCATTTTCGGCTAGTAGACCAGTTTCGGATCTTCATTTGGGATATCTTCTACGGAATGAGATACAAGTAATAGAGGCTTCTCATTGTACTATTATGAGTCCCAGATGACTATTTCAAGCCTATTTACTC	110	2001	-11001	TRUE	FALSE	FALSE	2001	TRUE	1	36	36	TRUE	48.8944	1975	Ames32873	1.52685e+07	14955000	15960999	4955000	25960999
Summary.of.repetitive.regions.Tarvensevar_Ames32873_875_v1.0.fa.csv	519	Chr03	15289000	15296999	43.0375	166	CATTTTCTTTGTATGATTCATCAGAAGTCCGTTTTCCCCATTTTCGGCTAGTAGACCAGTTTCGGATCTTCATTTGGGATATCTTCTACGGAATGAGATACAAGTAATAGAGGCTTCTCATTGTACTATTATGAGTCCCAGATGACTATTTCAAGCCTATTTACTC	43	7999	Chr03		CATTTTCTTTGTATGATTCATCAGAAGTCCGTTTTCCCCATTTTCGGCTAGTAGACCAGTTTCGGATCTTCATTTGGGATATCTTCTACGGAATGAGATACAAGTAATAGAGGCTTCTCATTGTACTATTATGAGTCCCAGATGACTATTTCAAGCCTATTTACTC	42	11001	-5001	TRUE	FALSE	FALSE	11001	TRUE	1	36	36	TRUE	48.8944	1975	Ames32873	1.5293e+07	14955000	15960999	4955000	25960999
[truncated: 3,072 more rows]

## Sheet: SuplData9NLRgenesAndClusters
Orthogroup	n_genes	fract_invar	fract_invar_no_gaps	n_peptides	n_HV_peptides	HVNLR	ID	RPP8_domain	CC_domain	TIR_domain	hogID	genome	file_name	seqid	source	type	start	end	score	strand	phase	includes_arabidopsis_hvNLR	nearest_upstream	nearest_downstream	in_cluster	start_cluster	end_cluster	df	sameBlk	blk	blk_size	NLRClusterID
[truncated: 1,144 more rows]

[truncated: 1 more sheets: SuplData10 IntegratedDomainBLAS]
