# Supplementary material for: Structure and sequence evolution in the pennycress (Thlaspi arvense) pangenome
Source: New Phytol. 2026 Apr 2;250(5):2723–41. doi: 10.1111/nph.71111 (PMC13150303; doi:10.1111/nph.71111)
Supplement: Supplementary file 2 — Dataset S4 Gene model translation. [file NPH-250-2723-s005.tsv]

HOG	OG	Gene Tree Parent Clade	Tarvensevar_MN106_872_v4.1.protein_primaryTranscriptOnly	v2protein
N0.HOG0000000	OG0000000	n1	TaMN106.1G064500.1.p	CAH2033949.1
N0.HOG0000001	OG0000000	n5	TaMN106.4G230100.1.p	CAH2060454.1
N0.HOG0000002	OG0000000	n6	TaMN106.4G303800.1.p	CAH2061549.1
N0.HOG0000003	OG0000000	n8	TaMN106.3G248500.1.p, TaMN106.5G285500.1.p, TaMN106.7G365300.1.p
N0.HOG0000004	OG0000000	n11	TaMN106.4G048900.1.p, TaMN106.7G283300.1.p
N0.HOG0000005	OG0000000	n18	TaMN106.2G063700.1.p	CAH2043992.1
N0.HOG0000006	OG0000000	n19	TaMN106.2G005600.1.p, TaMN106.3G111600.1.p	CAH2068771.1
N0.HOG0000007	OG0000000	n21	TaMN106.5G131000.1.p, TaMN106.6G338100.1.p	CAH2049783.1
N0.HOG0000008	OG0000000	n26	TaMN106.7G072300.1.p	CAH2077075.1
N0.HOG0000009	OG0000000	n27	TaMN106.5G145700.1.p, TaMN106.7G295100.1.p	CAH2079224.1
N0.HOG0000010	OG0000000	n29	TaMN106.3G369800.1.p, TaMN106.7G381900.1.p	CAH2080076.1
N0.HOG0000011	OG0000000	n33	TaMN106.1G294100.1.p, TaMN106.5G046700.1.p	CAH2075748.1
N0.HOG0000012	OG0000000	n35	TaMN106.2G167100.1.p, TaMN106.3G350300.1.p	CAH2045449.1
N0.HOG0000013	OG0000000	n37	TaMN106.1G368400.1.p, TaMN106.2G203300.1.p, TaMN106.3G382800.1.p, TaMN106.4G021700.1.p, TaMN106.4G073700.1.p	CAH2077434.1
N0.HOG0000014	OG0000000	n45	TaMN106.3G168600.1.p, TaMN106.3G207500.1.p	CAH2053048.1
N0.HOG0000015	OG0000000	n47	TaMN106.5G153300.1.p, TaMN106.5G317700.1.p	CAH2067259.1
N0.HOG0000016	OG0000000	n49	TaMN106.1G038300.1.p, TaMN106.1G428600.1.p, TaMN106.7G079600.1.p	CAH2077223.1
N0.HOG0000017	OG0000000	n52	TaMN106.3G103900.1.p, TaMN106.4G157600.1.p	CAH2052178.1
N0.HOG0000018	OG0000000	n58	TaMN106.3G153200.1.p	CAH2052942.1
N0.HOG0000019	OG0000000	n59	TaMN106.1G258600.1.p, TaMN106.5G172500.1.p	CAH2036741.1
N0.HOG0000020	OG0000000	n61	TaMN106.7G229000.1.p, TaMN106.7G379100.1.p
N0.HOG0000021	OG0000000	n64	TaMN106.1G030300.1.p, TaMN106.3G252500.1.p, TaMN106.4G118000.1.p, TaMN106.5G286200.1.p, TaMN106.6G380400.1.p
N0.HOG0000022	OG0000000	n72	TaMN106.5G100400.1.p	CAH2064233.1
N0.HOG0000023	OG0000000	n73	TaMN106.5G001900.1.p	CAH2062962.1
N0.HOG0000024	OG0000000	n74	TaMN106.2G183600.1.p, TaMN106.4G077300.1.p, TaMN106.4G117900.1.p	CAH2058419.1, CAH2078612.1
N0.HOG0000025	OG0000000	n79	TaMN106.1G302000.1.p, TaMN106.3G392800.1.p, TaMN106.4G063000.1.p
N0.HOG0000026	OG0000000	n83	TaMN106.1G113100.1.p, TaMN106.3G231800.1.p, TaMN106.7G051400.1.p, TaMN106.7G360400.1.p	CAH2079848.1
N0.HOG0000027	OG0000000	n87	TaMN106.1G274700.1.p, TaMN106.5G285900.1.p	CAH2036989.1
N0.HOG0000028	OG0000000	n89	TaMN106.2G111400.1.p, TaMN106.3G176500.1.p, TaMN106.7G093100.1.p
N0.HOG0000029	OG0000000	n93	TaMN106.1G313300.1.p, TaMN106.2G143400.1.p, TaMN106.3G162600.1.p, TaMN106.4G028800.1.p, TaMN106.4G249000.1.p, TaMN106.6G033100.1.p, TaMN106.7G221900.1.p, TaMN106.7G298400.1.p
N0.HOG0000030	OG0000000	n104	TaMN106.2G181800.1.p, TaMN106.3G351700.1.p, TaMN106.5G067300.1.p, TaMN106.5G165100.1.p, TaMN106.5G315700.1.p, TaMN106.5G317900.1.p, TaMN106.7G206700.1.p	CAH2055042.1
N0.HOG0000031	OG0000000	n111	TaMN106.2G161000.1.p, TaMN106.3G315700.1.p, TaMN106.6G141100.1.p, TaMN106.7G210400.1.p	CAH2078438.1
N0.HOG0000032	OG0000000	n119	TaMN106.2G294600.1.p	CAH2047415.1
N0.HOG0000033	OG0000000	n120	TaMN106.2G122800.1.p, TaMN106.3G118600.1.p, TaMN106.4G054200.1.p, TaMN106.7G226600.1.p	CAH2068728.1
N0.HOG0000034	OG0000000	n124	TaMN106.3G239300.1.p, TaMN106.5G006700.1.p, TaMN106.5G122100.1.p	CAH2053588.1
N0.HOG0000035	OG0000000	n129	TaMN106.7G283600.1.p	CAH2079127.1
N0.HOG0000036	OG0000000	n130	TaMN106.1G118800.1.p, TaMN106.2G253200.1.p	CAH2034820.1
N0.HOG0000037	OG0000000	n132	TaMN106.1G382300.1.p, TaMN106.2G006300.1.p
N0.HOG0000038	OG0000000	n133	TaMN106.1G217900.1.p, TaMN106.4G203400.1.p, TaMN106.4G241200.1.p, TaMN106.6G065800.1.p, TaMN106.6G401200.1.p	CAH2069765.1
N0.HOG0000039	OG0000000	n138	TaMN106.1G138800.1.p, TaMN106.1G145100.1.p, TaMN106.1G371300.1.p, TaMN106.2G137800.1.p, TaMN106.2G246300.1.p, TaMN106.3G004200.1.p, TaMN106.4G033300.1.p, TaMN106.5G108700.1.p, TaMN106.6G317400.1.p, TaMN106.6G380200.1.p	CAH2035171.1
N0.HOG0000040	OG0000000	n153	TaMN106.3G275900.1.p	CAH2053876.1
N0.HOG0000041	OG0000000	n155	TaMN106.2G194400.1.p	CAH2045892.1
N0.HOG0000042	OG0000000	n156	TaMN106.7G234900.1.p	CAH2078667.1
N0.HOG0000043	OG0000000	n157	TaMN106.5G146100.1.p, TaMN106.6G323400.1.p
N0.HOG0000044	OG0000000	n158	TaMN106.1G348100.1.p	CAH2038283.1
N0.HOG0000045	OG0000000	n159	TaMN106.2G159200.1.p, TaMN106.2G177800.1.p, TaMN106.3G124800.1.p, TaMN106.3G289100.1.p, TaMN106.5G259700.1.p, TaMN106.6G255200.1.p, TaMN106.7G096700.1.p	CAH2045322.1
N0.HOG0000046	OG0000000	n170	TaMN106.6G111700.1.p, TaMN106.7G062900.1.p	CAH2076918.1
N0.HOG0000047	OG0000000	n172	TaMN106.3G256400.1.p, TaMN106.3G264000.1.p	CAH2053722.1
N0.HOG0000048	OG0000000	n174	TaMN106.2G021900.1.p, TaMN106.2G173700.1.p, TaMN106.7G310700.1.p	CAH2079403.1
N0.HOG0000049	OG0000000	n177	TaMN106.1G187400.1.p, TaMN106.2G214300.1.p, TaMN106.2G260900.1.p, TaMN106.5G255200.1.p, TaMN106.7G033100.1.p, TaMN106.7G252100.1.p
N0.HOG0000050	OG0000001	n1	TaMN106.2G278800.1.p	CAH2047063.1
N0.HOG0000051	OG0000001	n4	TaMN106.1G127000.1.p, TaMN106.6G146000.1.p, TaMN106.6G167500.1.p
N0.HOG0000052	OG0000001	n9	TaMN106.1G164800.1.p, TaMN106.4G256600.1.p, TaMN106.6G157300.1.p, TaMN106.6G199000.1.p
N0.HOG0000053	OG0000001	n15	TaMN106.1G128800.1.p, TaMN106.6G147300.1.p	CAH2034975.1
N0.HOG0000054	OG0000001	n17	TaMN106.7G323200.1.p	CAH2034973.1, CAH2047120.1, CAH2047264.1, CAH2052451.1, CAH2070637.1, CAH2071753.1, CAH2079493.1
N0.HOG0000055	OG0000001	n25	TaMN106.4G225700.1.p	CAH2046567.1, CAH2046568.1, CAH2047006.1, CAH2060360.1, CAH2065561.1, CAH2070006.1, CAH2070477.1, CAH2071061.1
N0.HOG0000056	OG0000001	n33	TaMN106.2G295600.1.p	CAH2065435.1
N0.HOG0000057	OG0000001	n35		CAH2079314.1, CAH2079450.1
N0.HOG0000058	OG0000001	n45	TaMN106.1G165100.1.p	CAH2051761.1
N0.HOG0000059	OG0000001	n47		CAH2051889.1, CAH2060233.1, CAH2079742.1
N0.HOG0000060	OG0000001	n53	TaMN106.6G134800.1.p	CAH2079669.1, CAH2079671.1
N0.HOG0000061	OG0000001	n55	TaMN106.4G228400.1.p	CAH2061220.1
N0.HOG0000062	OG0000001	n56	TaMN106.2G228000.1.p	CAH2060333.1, CAH2061240.1
N0.HOG0000063	OG0000001	n58	TaMN106.3G131100.1.p	CAH2035647.1, CAH2046613.1, CAH2051698.1, CAH2051785.1, CAH2051942.1, CAH2052669.1, CAH2060212.1, CAH2060970.1, CAH2065430.1, CAH2065431.1, CAH2065432.1, CAH2065518.1, CAH2065521.1, CAH2070196.1, CAH2070503.1, CAH2070649.1, CAH2070659.1, CAH2070661.1, CAH2078196.1
N0.HOG0000064	OG0000001	n77		CAH2052594.1, CAH2060939.1, CAH2061060.1, CAH2070119.1, CAH2079376.1
N0.HOG0000065	OG0000001	n81	TaMN106.7G349800.1.p	CAH2051369.1, CAH2070645.1
N0.HOG0000066	OG0000001	n85		CAH2035457.1, CAH2052715.1, CAH2078926.1, CAH2079009.1
N0.HOG0000067	OG0000001	n89	TaMN106.3G068100.1.p	CAH2033690.1, CAH2033691.1, CAH2035477.1, CAH2035602.1, CAH2035809.1, CAH2035984.1, CAH2036094.1, CAH2046503.1, CAH2046562.1, CAH2047065.1, CAH2047489.1, CAH2047976.1, CAH2051327.1, CAH2051401.1, CAH2051443.1, CAH2051652.1, CAH2051654.1, CAH2051674.1, CAH2051835.1, CAH2051883.1, CAH2052710.1, CAH2060027.1, CAH2060372.1, CAH2060462.1, CAH2060894.1, CAH2061332.1, CAH2065236.1, CAH2065365.1, CAH2065…
N0.HOG0000068	OG0000001	n140	TaMN106.2G280600.1.p	CAH2035103.1, CAH2035459.1, CAH2035489.1, CAH2061360.1, CAH2065552.1, CAH2065687.1, CAH2078665.1, CAH2079673.1, CAH2079715.1
N0.HOG0000069	OG0000001	n149	TaMN106.4G258200.1.p	CAH2036096.1, CAH2045400.1
N0.HOG0000070	OG0000001	n151	TaMN106.1G152000.1.p, TaMN106.2G182100.1.p, TaMN106.2G263500.1.p, TaMN106.2G278300.1.p, TaMN106.3G063200.1.p, TaMN106.3G069400.1.p, TaMN106.3G136400.1.p, TaMN106.4G235400.1.p, TaMN106.5G249900.1.p, TaMN106.5G262400.1.p, TaMN106.6G236100.1.p
N0.HOG0000071	OG0000001	n161	TaMN106.2G243900.1.p, TaMN106.2G248100.1.p	CAH2052040.1
N0.HOG0000072	OG0000002	n1	TaMN106.3G265100.1.p	CAH2053792.1
N0.HOG0000073	OG0000002	n3	TaMN106.2G320500.1.p, TaMN106.3G020500.1.p, TaMN106.3G263200.1.p
N0.HOG0000074	OG0000002	n6	TaMN106.3G115800.1.p, TaMN106.3G115900.1.p, TaMN106.3G189100.1.p, TaMN106.3G260400.1.p, TaMN106.3G260700.1.p, TaMN106.7G142800.1.p
N0.HOG0000075	OG0000002	n13	TaMN106.3G196400.1.p, TaMN106.4G143900.1.p, TaMN106.7G118500.1.p
N0.HOG0000076	OG0000002	n17	TaMN106.2G330000.1.p, TaMN106.3G219700.1.p
N0.HOG0000077	OG0000002	n21	TaMN106.6G197500.1.p, TaMN106.6G197600.1.p, TaMN106.6G197800.1.p, TaMN106.6G197900.1.p
N0.HOG0000078	OG0000002	n27	TaMN106.4G188700.1.p	CAH2059965.1
N0.HOG0000079	OG0000002	n28	TaMN106.4G188800.1.p	CAH2059966.1, CAH2059967.1
N0.HOG0000080	OG0000002	n32	TaMN106.1G037000.1.p	CAH2033710.1
N0.HOG0000081	OG0000002	n33	TaMN106.1G037100.1.p	CAH2033711.1
N0.HOG0000082	OG0000002	n34	TaMN106.1G185200.1.p, TaMN106.1G186400.1.p, TaMN106.6G144500.1.p
N0.HOG0000083	OG0000002	n36	TaMN106.5G346600.1.p, TaMN106.6G208200.1.p, TaMN106.6G208300.1.p, TaMN106.6G208400.1.p
N0.HOG0000084	OG0000002	n40	TaMN106.3G131800.1.p, TaMN106.3G138500.1.p, TaMN106.3G138600.1.p, TaMN106.3G145500.1.p, TaMN106.3G187300.1.p
N0.HOG0000085	OG0000002	n45	TaMN106.3G207800.1.p, TaMN106.3G223100.1.p, TaMN106.3G223200.1.p, TaMN106.3G224800.1.p, TaMN106.3G228300.1.p, TaMN106.3G229600.1.p, TaMN106.3G229700.1.p, TaMN106.3G229800.1.p, TaMN106.3G341400.1.p, TaMN106.3G345500.1.p, TaMN106.3G346900.1.p, TaMN106.3G348100.1.p, TaMN106.3G350500.1.p, TaMN106.3G353400.1.p
N0.HOG0000086	OG0000002	n59	TaMN106.3G202600.1.p, TaMN106.3G231700.1.p, TaMN106.3G241200.1.p, TaMN106.3G241300.1.p, TaMN106.3G250200.1.p, TaMN106.7G395200.1.p
N0.HOG0000087	OG0000002	n66	TaMN106.3G132200.1.p, TaMN106.3G132300.1.p, TaMN106.3G221500.1.p, TaMN106.3G221900.1.p, TaMN106.3G222000.1.p, TaMN106.3G223300.1.p, TaMN106.3G223400.1.p, TaMN106.3G223500.1.p, TaMN106.7G291300.1.p, TaMN106.7G297000.1.p	CAH2079190.1
N0.HOG0000088	OG0000002	n76	TaMN106.1G171400.1.p, TaMN106.2G100800.1.p, TaMN106.3G047200.1.p, TaMN106.3G111400.1.p, TaMN106.3G120300.1.p, TaMN106.3G137600.1.p, TaMN106.3G139300.1.p, TaMN106.3G139400.1.p, TaMN106.3G139800.1.p, TaMN106.3G154600.1.p, TaMN106.3G154700.1.p, TaMN106.3G154800.1.p, TaMN106.3G154900.1.p, TaMN106.3G155100.1.p, TaMN106.3G155200.1.p, TaMN106.3G155300.1.p, TaMN106.3G156300.1.p, TaMN106.3G156400.1.p, TaM…	CAH2053158.1
N0.HOG0000089	OG0000002	n118	TaMN106.2G240000.1.p, TaMN106.3G130600.1.p, TaMN106.3G138400.1.p, TaMN106.3G164600.1.p, TaMN106.3G164700.1.p, TaMN106.3G164800.1.p, TaMN106.3G164900.1.p, TaMN106.3G165000.1.p, TaMN106.3G165100.1.p, TaMN106.3G165300.1.p, TaMN106.3G165400.1.p, TaMN106.3G197500.1.p, TaMN106.3G222300.1.p, TaMN106.4G200000.1.p, TaMN106.4G261500.1.p, TaMN106.4G285300.1.p, TaMN106.4G285700.1.p, TaMN106.4G285800.1.p, TaM…
N0.HOG0000090	OG0000002	n138	TaMN106.1G060800.1.p, TaMN106.1G060900.1.p, TaMN106.1G067800.1.p, TaMN106.2G140700.1.p, TaMN106.2G140800.1.p, TaMN106.3G290400.1.p, TaMN106.7G228500.1.p	CAH2044990.1
N0.HOG0000091	OG0000003	n1	TaMN106.4G295200.1.p	CAH2061472.1
N0.HOG0000092	OG0000003	n6	TaMN106.4G293400.1.p, TaMN106.4G295900.1.p, TaMN106.4G296000.1.p
N0.HOG0000093	OG0000003	n13	TaMN106.3G123400.1.p, TaMN106.4G240400.1.p, TaMN106.4G240500.1.p
N0.HOG0000094	OG0000003	n16	TaMN106.3G068500.1.p, TaMN106.3G167800.1.p
N0.HOG0000095	OG0000003	n21	TaMN106.4G169700.1.p	CAH2059778.1
N0.HOG0000096	OG0000003	n27	TaMN106.4G163900.1.p	CAH2059677.1
N0.HOG0000097	OG0000003	n28	TaMN106.4G163600.1.p	CAH2059673.1
N0.HOG0000098	OG0000003	n29	TaMN106.2G176700.1.p, TaMN106.3G007600.1.p, TaMN106.3G124700.1.p	CAH2051174.1
N0.HOG0000099	OG0000003	n33	TaMN106.4G164100.1.p	CAH2059681.1
N0.HOG0000100	OG0000003	n34	TaMN106.4G164200.1.p	CAH2059682.1
N0.HOG0000101	OG0000003	n42	TaMN106.4G169400.1.p	CAH2059768.1
N0.HOG0000102	OG0000003	n43	TaMN106.4G169100.1.p	CAH2059760.1
N0.HOG0000103	OG0000003	n44	TaMN106.4G169500.1.p	CAH2059774.1
N0.HOG0000104	OG0000003	n45		CAH2059762.1, CAH2059772.1
N0.HOG0000105	OG0000003	n46	TaMN106.4G169200.1.p	CAH2059764.1, CAH2059770.1
N0.HOG0000106	OG0000003	n49	TaMN106.4G164400.1.p	CAH2059686.1
N0.HOG0000107	OG0000003	n50	TaMN106.4G210800.1.p	CAH2060190.1
N0.HOG0000108	OG0000003	n51	TaMN106.4G163700.1.p	CAH2059675.1
N0.HOG0000109	OG0000003	n52	TaMN106.1G133900.1.p, TaMN106.1G413400.1.p, TaMN106.1G413700.1.p, TaMN106.1G413800.1.p	CAH2038884.1
N0.HOG0000110	OG0000003	n56	TaMN106.3G033400.1.p, TaMN106.3G167700.1.p	CAH2051396.1
N0.HOG0000111	OG0000003	n65	TaMN106.7G303000.1.p	CAH2079307.1
N0.HOG0000112	OG0000003	n66	TaMN106.5G247800.1.p	CAH2079306.1
N0.HOG0000113	OG0000003	n67	TaMN106.7G302400.1.p, TaMN106.7G302900.1.p	CAH2079305.1
N0.HOG0000114	OG0000003	n69	TaMN106.3G015400.1.p	CAH2051241.1
N0.HOG0000115	OG0000003	n70	TaMN106.1G096900.1.p, TaMN106.5G224500.1.p	CAH2079448.1
N0.HOG0000116	OG0000003	n79	TaMN106.7G234000.1.p, TaMN106.7G234600.1.p, TaMN106.7G266500.1.p	CAH2078659.1
N0.HOG0000117	OG0000003	n82	TaMN106.7G234300.1.p, TaMN106.7G234400.1.p	CAH2078656.1
N0.HOG0000118	OG0000003	n84	TaMN106.7G233700.1.p, TaMN106.7G266600.1.p
N0.HOG0000119	OG0000003	n86	TaMN106.5G285300.1.p	CAH2066762.1
N0.HOG0000120	OG0000003	n88	TaMN106.5G285000.1.p	CAH2066758.1
N0.HOG0000121	OG0000003	n89	TaMN106.5G284800.1.p, TaMN106.5G284900.1.p, TaMN106.5G285100.1.p, TaMN106.5G285200.1.p	CAH2066760.1
N0.HOG0000122	OG0000003	n94	TaMN106.5G240900.1.p, TaMN106.5G241000.1.p, TaMN106.5G241100.1.p, TaMN106.5G241200.1.p, TaMN106.5G241300.1.p	CAH2066058.1
N0.HOG0000123	OG0000003	n99	TaMN106.3G157900.1.p	CAH2066060.1
N0.HOG0000124	OG0000003	n100	TaMN106.4G143300.1.p	CAH2040823.1, CAH2040831.1, CAH2049703.1, CAH2068785.1
N0.HOG0000125	OG0000003	n104	TaMN106.4G288200.1.p	CAH2061394.1, CAH2061395.1
N0.HOG0000126	OG0000003	n106	TaMN106.4G288000.1.p, TaMN106.4G288100.1.p	CAH2061393.1
N0.HOG0000127	OG0000003	n108	TaMN106.4G288500.1.p, TaMN106.4G293500.1.p, TaMN106.4G293800.1.p, TaMN106.4G294300.1.p, TaMN106.4G295600.1.p, TaMN106.4G296200.1.p, TaMN106.4G296300.1.p, TaMN106.4G297100.1.p	CAH2061462.1
N0.HOG0000128	OG0000003	n116	TaMN106.4G293100.1.p, TaMN106.4G294000.1.p, TaMN106.4G294100.1.p, TaMN106.4G296100.1.p
N0.HOG0000129	OG0000004	n1	TaMN106.1G130000.1.p	CAH2035001.1
N0.HOG0000130	OG0000004	n4	TaMN106.4G305200.1.p, TaMN106.4G310600.1.p
N0.HOG0000131	OG0000004	n10	TaMN106.6G288200.1.p	CAH2072459.1
N0.HOG0000132	OG0000004	n11	TaMN106.6G288100.1.p	CAH2070680.1
N0.HOG0000133	OG0000004	n12	TaMN106.5G211800.1.p, TaMN106.6G289500.1.p	CAH2065647.1
N0.HOG0000134	OG0000004	n14	TaMN106.1G173900.1.p, TaMN106.1G177700.1.p, TaMN106.1G177800.1.p, TaMN106.1G214300.1.p, TaMN106.2G256100.1.p, TaMN106.2G292500.1.p, TaMN106.3G008000.1.p, TaMN106.3G147000.1.p, TaMN106.5G046300.1.p, TaMN106.6G176900.1.p, TaMN106.6G214300.1.p, TaMN106.7G295900.1.p
N0.HOG0000135	OG0000004	n25	TaMN106.1G013200.1.p, TaMN106.1G013400.1.p, TaMN106.1G015900.1.p, TaMN106.1G107900.1.p, TaMN106.1G108200.1.p, TaMN106.1G108300.1.p, TaMN106.1G109500.1.p, TaMN106.1G109600.1.p, TaMN106.1G110800.1.p, TaMN106.1G110900.1.p, TaMN106.1G111000.1.p, TaMN106.1G111600.1.p, TaMN106.1G112100.1.p, TaMN106.1G112200.1.p, TaMN106.1G112300.1.p, TaMN106.1G114200.1.p, TaMN106.1G114300.1.p, TaMN106.1G114600.1.p, TaM…
N0.HOG0000136	OG0000005	n1	TaMN106.7G378400.1.p	CAH2080039.1
N0.HOG0000137	OG0000005	n4	TaMN106.7G357800.1.p, TaMN106.7G358900.1.p
N0.HOG0000138	OG0000005	n8	TaMN106.6G159200.1.p, TaMN106.6G159300.1.p	CAH2052943.1
N0.HOG0000139	OG0000005	n10	TaMN106.7G013400.1.p, TaMN106.7G013500.1.p	CAH2075987.1
N0.HOG0000140	OG0000005	n12	TaMN106.3G153400.1.p, TaMN106.3G153600.1.p, TaMN106.3G153700.1.p, TaMN106.3G153800.1.p, TaMN106.3G302100.1.p, TaMN106.3G315800.1.p, TaMN106.3G315900.1.p, TaMN106.3G319800.1.p, TaMN106.3G321300.1.p, TaMN106.4G107500.1.p, TaMN106.5G325300.1.p, TaMN106.6G410600.1.p, TaMN106.7G287400.1.p, TaMN106.7G287500.1.p, TaMN106.7G287800.1.p, TaMN106.7G287900.1.p, TaMN106.7G288000.1.p, TaMN106.7G314200.1.p, TaM…	CAH2052944.1
N0.HOG0000141	OG0000005	n37	TaMN106.7G010700.1.p	CAH2075934.1
N0.HOG0000142	OG0000005	n38	TaMN106.2G147700.1.p, TaMN106.7G011000.1.p	CAH2075940.1
N0.HOG0000143	OG0000005	n40	TaMN106.1G081200.1.p, TaMN106.1G147000.1.p, TaMN106.1G195000.1.p, TaMN106.2G175900.1.p, TaMN106.2G176000.1.p, TaMN106.2G176100.1.p, TaMN106.3G018400.1.p, TaMN106.4G079800.1.p, TaMN106.4G192100.1.p, TaMN106.4G192300.1.p, TaMN106.4G192400.1.p, TaMN106.4G267200.1.p, TaMN106.5G232200.1.p, TaMN106.5G232900.1.p, TaMN106.5G234300.1.p, TaMN106.5G234400.1.p, TaMN106.5G234800.1.p, TaMN106.5G235000.1.p, TaM…	CAH2065951.1
N0.HOG0000144	OG0000005	n76	TaMN106.7G024900.1.p, TaMN106.7G025000.1.p
N0.HOG0000145	OG0000005	n78	TaMN106.6G146500.1.p, TaMN106.6G194900.1.p, TaMN106.6G195000.1.p	CAH2070629.1
N0.HOG0000146	OG0000005	n81	TaMN106.1G121300.1.p, TaMN106.1G121400.1.p	CAH2034859.1
N0.HOG0000147	OG0000005	n83	TaMN106.1G216400.1.p, TaMN106.1G217000.1.p, TaMN106.3G061600.1.p, TaMN106.3G062800.1.p, TaMN106.3G305300.1.p, TaMN106.3G306300.1.p	CAH2054325.1
N0.HOG0000148	OG0000005	n89	TaMN106.1G156700.1.p, TaMN106.7G013600.1.p, TaMN106.7G013700.1.p	CAH2075990.1
N0.HOG0000149	OG0000005	n92	TaMN106.7G378500.1.p	CAH2080038.1
N0.HOG0000150	OG0000006	n1	TaMN106.7G251800.1.p	CAH2078832.1, CAH2078834.1
N0.HOG0000151	OG0000006	n7	TaMN106.7G276200.1.p	CAH2079060.1
N0.HOG0000152	OG0000006	n8	TaMN106.7G275800.1.p, TaMN106.7G278100.1.p	CAH2079054.1
N0.HOG0000153	OG0000006	n18	TaMN106.2G353300.1.p, TaMN106.2G353400.1.p, TaMN106.2G353600.1.p
N0.HOG0000154	OG0000006	n21	TaMN106.2G324400.1.p, TaMN106.2G353900.1.p
N0.HOG0000155	OG0000006	n26	TaMN106.2G351400.1.p, TaMN106.2G351800.1.p
N0.HOG0000156	OG0000006	n30	TaMN106.2G351500.1.p	CAH2048211.1
N0.HOG0000157	OG0000006	n31	TaMN106.2G351600.1.p	CAH2048207.1
N0.HOG0000158	OG0000006	n32	TaMN106.2G351900.1.p	CAH2048212.1
N0.HOG0000159	OG0000006	n33	TaMN106.2G297700.1.p, TaMN106.7G362900.1.p, TaMN106.7G363200.1.p, TaMN106.7G363300.1.p, TaMN106.7G388000.1.p, TaMN106.7G395100.1.p, TaMN106.7G395300.1.p, TaMN106.7G396400.1.p, TaMN106.7G396500.1.p, TaMN106.7G397600.1.p, TaMN106.7G399700.1.p, TaMN106.7G399800.1.p	CAH2048246.1
N0.HOG0000160	OG0000006	n45	TaMN106.2G310200.1.p, TaMN106.2G310300.1.p, TaMN106.2G310400.1.p, TaMN106.2G310500.1.p	CAH2047785.1, CAH2047786.1
N0.HOG0000161	OG0000006	n54	TaMN106.7G196700.1.p	CAH2078314.1
N0.HOG0000162	OG0000006	n55	TaMN106.7G197000.1.p	CAH2078316.1
N0.HOG0000163	OG0000006	n59	TaMN106.7G030400.1.p	CAH2076286.1
N0.HOG0000164	OG0000006	n61	TaMN106.3G178000.1.p	CAH2053124.1
N0.HOG0000165	OG0000006	n62	TaMN106.4G155700.1.p	CAH2059525.1
N0.HOG0000166	OG0000006	n63	TaMN106.2G153800.1.p, TaMN106.3G366600.1.p, TaMN106.6G354400.1.p, TaMN106.6G354500.1.p, TaMN106.7G340800.1.p, TaMN106.7G341200.1.p
N0.HOG0000167	OG0000006	n71	TaMN106.6G290400.1.p	CAH2072479.1
N0.HOG0000168	OG0000006	n72	TaMN106.6G290300.1.p	CAH2076288.1
N0.HOG0000169	OG0000006	n73	TaMN106.6G290600.1.p	CAH2072481.1
N0.HOG0000170	OG0000006	n74	TaMN106.6G290500.1.p	CAH2072480.1
N0.HOG0000171	OG0000006	n76	TaMN106.2G213400.1.p, TaMN106.2G213600.1.p
N0.HOG0000172	OG0000006	n80	TaMN106.2G213700.1.p, TaMN106.2G214200.1.p, TaMN106.2G215400.1.p, TaMN106.2G270100.1.p, TaMN106.5G220900.1.p	CAH2065747.1
N0.HOG0000173	OG0000006	n85	TaMN106.2G213900.1.p, TaMN106.2G214000.1.p, TaMN106.5G248600.1.p	CAH2066158.1
N0.HOG0000174	OG0000006	n88	TaMN106.1G124900.1.p, TaMN106.2G237800.1.p, TaMN106.3G147500.1.p, TaMN106.4G229300.1.p, TaMN106.4G273500.1.p	CAH2061264.1
N0.HOG0000175	OG0000007	n1	TaMN106.1G182600.1.p	CAH2036039.1
N0.HOG0000176	OG0000007	n6	TaMN106.1G130600.1.p, TaMN106.5G035700.1.p
N0.HOG0000177	OG0000007	n8	TaMN106.3G040000.1.p, TaMN106.3G040100.1.p, TaMN106.3G040300.1.p, TaMN106.5G236200.1.p, TaMN106.7G319000.1.p
N0.HOG0000178	OG0000007	n13	TaMN106.7G337300.1.p, TaMN106.7G337400.1.p, TaMN106.7G400600.1.p, TaMN106.7G401000.1.p, TaMN106.7G401500.1.p, TaMN106.7G401600.1.p
N0.HOG0000179	OG0000007	n19	TaMN106.1G031100.1.p, TaMN106.2G240500.1.p
N0.HOG0000180	OG0000007	n23	TaMN106.2G054500.1.p, TaMN106.2G054600.1.p, TaMN106.3G121900.1.p, TaMN106.3G122000.1.p, TaMN106.3G122100.1.p, TaMN106.6G020700.1.p
N0.HOG0000181	OG0000007	n31	TaMN106.6G360300.1.p	CAH2073174.1
N0.HOG0000182	OG0000007	n32	TaMN106.6G360200.1.p	CAH2073169.1
N0.HOG0000183	OG0000007	n33	TaMN106.6G017400.1.p, TaMN106.6G017600.1.p, TaMN106.6G017700.1.p
N0.HOG0000184	OG0000007	n40	TaMN106.6G423900.1.p, TaMN106.6G424000.1.p
N0.HOG0000185	OG0000007	n43	TaMN106.7G127900.1.p	CAH2077725.1
N0.HOG0000186	OG0000007	n44	TaMN106.2G248500.1.p, TaMN106.4G173800.1.p, TaMN106.5G246200.1.p, TaMN106.6G210100.1.p, TaMN106.6G210200.1.p, TaMN106.6G405800.1.p, TaMN106.7G273800.1.p, TaMN106.7G274000.1.p, TaMN106.7G274100.1.p, TaMN106.7G274300.1.p, TaMN106.7G286000.1.p, TaMN106.7G303300.1.p	CAH2079041.1
N0.HOG0000187	OG0000007	n56	TaMN106.1G231900.1.p, TaMN106.4G222000.1.p, TaMN106.7G349100.1.p, TaMN106.7G389000.1.p, TaMN106.7G389100.1.p
N0.HOG0000188	OG0000007	n60	TaMN106.1G342400.1.p, TaMN106.3G131000.1.p, TaMN106.3G298800.1.p, TaMN106.6G423600.1.p, TaMN106.6G423700.1.p	CAH2038218.1
N0.HOG0000189	OG0000007	n65	TaMN106.2G186900.1.p, TaMN106.4G255500.1.p
N0.HOG0000190	OG0000007	n66	TaMN106.3G298900.1.p, TaMN106.6G025200.1.p, TaMN106.7G017800.1.p
N0.HOG0000191	OG0000007	n68	TaMN106.1G029900.1.p, TaMN106.1G030000.1.p, TaMN106.1G049200.1.p, TaMN106.1G049400.1.p, TaMN106.1G049700.1.p, TaMN106.1G050000.1.p, TaMN106.1G050500.1.p, TaMN106.1G050800.1.p, TaMN106.1G051400.1.p, TaMN106.1G051700.1.p, TaMN106.2G285600.1.p, TaMN106.3G007400.1.p, TaMN106.3G010100.1.p, TaMN106.3G010300.1.p, TaMN106.3G058700.1.p, TaMN106.3G065200.1.p, TaMN106.5G056000.1.p, TaMN106.6G058100.1.p	CAH2069694.1
N0.HOG0000192	OG0000008	n1	TaMN106.1G132800.1.p	CAH2035052.1
N0.HOG0000193	OG0000008	n4		CAH2039034.1, CAH2059855.1
N0.HOG0000194	OG0000008	n6		CAH2035342.1, CAH2035754.1, CAH2065231.1, CAH2070764.1, CAH2070771.1, CAH2079425.1
N0.HOG0000195	OG0000008	n14		CAH2039033.1, CAH2059857.1, CAH2080240.1
N0.HOG0000196	OG0000008	n17		CAH2047860.1, CAH2066352.1
N0.HOG0000197	OG0000008	n24		CAH2037582.1, CAH2037584.1, CAH2047939.1, CAH2047940.1, CAH2051534.1, CAH2051535.1, CAH2052520.1, CAH2052522.1, CAH2064194.1, CAH2064195.1, CAH2065210.1, CAH2079027.1
N0.HOG0000198	OG0000008	n38		CAH2035801.1, CAH2079647.1, CAH2080096.1
N0.HOG0000199	OG0000008	n41		CAH2080558.1, CAH2080560.1
N0.HOG0000200	OG0000008	n45	TaMN106.1G219700.1.p	CAH2036398.1, CAH2036399.1, CAH2036400.1
N0.HOG0000201	OG0000008	n48	TaMN106.1G169100.1.p	CAH2035797.1
N0.HOG0000202	OG0000008	n52	TaMN106.4G202600.1.p	CAH2033720.1, CAH2060105.1, CAH2060106.1, CAH2080111.1
N0.HOG0000203	OG0000008	n56	TaMN106.4G291700.1.p, TaMN106.5G193400.1.p	CAH2046749.1, CAH2052494.1, CAH2060104.1, CAH2065837.1, CAH2079303.1
N0.HOG0000204	OG0000008	n62	TaMN106.2G240300.1.p, TaMN106.6G050000.1.p	CAH2065463.1
N0.HOG0000205	OG0000008	n67		CAH2034101.1, CAH2034103.1
N0.HOG0000206	OG0000008	n70	TaMN106.7G342700.1.p	CAH2079661.1
N0.HOG0000207	OG0000008	n71	TaMN106.1G074300.1.p, TaMN106.1G076500.1.p	CAH2034077.1, CAH2034099.1
N0.HOG0000208	OG0000008	n73	TaMN106.5G176200.1.p	CAH2047260.1, CAH2065207.1, CAH2065212.1, CAH2065216.1, CAH2065218.1, CAH2079026.1
N0.HOG0000209	OG0000008	n79	TaMN106.1G167100.1.p, TaMN106.2G318500.1.p	CAH2035752.1
N0.HOG0000210	OG0000008	n81	TaMN106.7G290600.1.p	CAH2053188.1, CAH2070757.1, CAH2079181.1, CAH2079182.1
N0.HOG0000211	OG0000009	n1	TaMN106.4G199700.1.p	CAH2060073.1
N0.HOG0000212	OG0000009	n9	TaMN106.3G064700.1.p	CAH2051873.1
N0.HOG0000213	OG0000009	n12	TaMN106.7G006900.1.p	CAH2075879.1
N0.HOG0000214	OG0000009	n13	TaMN106.4G156200.1.p	CAH2039121.1, CAH2051290.1, CAH2051291.1
N0.HOG0000215	OG0000009	n24	TaMN106.2G168700.1.p	CAH2045470.1
N0.HOG0000216	OG0000009	n25	TaMN106.6G183300.1.p	CAH2061306.1, CAH2071104.1
N0.HOG0000217	OG0000009	n27	TaMN106.6G183400.1.p, TaMN106.6G183600.1.p	CAH2071108.1
N0.HOG0000218	OG0000009	n31	TaMN106.6G184200.1.p	CAH2071121.1
N0.HOG0000219	OG0000009	n32	TaMN106.6G184000.1.p	CAH2071117.1
N0.HOG0000220	OG0000009	n33	TaMN106.6G183800.1.p	CAH2071106.1, CAH2071112.1
N0.HOG0000221	OG0000009	n36	TaMN106.6G183900.1.p	CAH2071115.1
N0.HOG0000222	OG0000009	n37	TaMN106.6G183700.1.p	CAH2071110.1
N0.HOG0000223	OG0000009	n40	TaMN106.7G107800.1.p	CAH2077543.1
N0.HOG0000224	OG0000009	n41	TaMN106.7G108000.1.p	CAH2077544.1
N0.HOG0000225	OG0000009	n42	TaMN106.5G071000.1.p, TaMN106.7G281500.1.p, TaMN106.7G281700.1.p, TaMN106.7G281800.1.p	CAH2079111.1
N0.HOG0000226	OG0000009	n46	TaMN106.4G202700.1.p	CAH2035376.1, CAH2060107.1
N0.HOG0000227	OG0000009	n48	TaMN106.4G197000.1.p, TaMN106.4G202800.1.p	CAH2060108.1
N0.HOG0000228	OG0000009	n52		CAH2060011.1, CAH2060069.1, CAH2060072.1
N0.HOG0000229	OG0000009	n56	TaMN106.2G340500.1.p	CAH2048076.1, CAH2060068.1
N0.HOG0000230	OG0000009	n58	TaMN106.4G198100.1.p	CAH2060053.1, CAH2060075.1
N0.HOG0000231	OG0000009	n61	TaMN106.4G196700.1.p	CAH2060041.1
N0.HOG0000232	OG0000009	n62	TaMN106.4G199800.1.p	CAH2060013.1, CAH2060015.1, CAH2060074.1
N0.HOG0000233	OG0000009	n65	TaMN106.1G093700.1.p	CAH2034366.1, CAH2058734.1, CAH2060070.1
N0.HOG0000234	OG0000009	n72	TaMN106.4G203000.1.p	CAH2060112.1
N0.HOG0000235	OG0000009	n74	TaMN106.4G187000.1.p	CAH2061339.1
N0.HOG0000236	OG0000009	n75	TaMN106.4G203100.1.p	CAH2051398.1, CAH2060071.1, CAH2060086.1, CAH2060113.1
N0.HOG0000237	OG0000009	n79	TaMN106.4G169800.1.p, TaMN106.4G202900.1.p	CAH2060110.1
N0.HOG0000238	OG0000010	n1	TaMN106.1G153100.1.p	CAH2035440.1
N0.HOG0000239	OG0000010	n9	TaMN106.6G097800.1.p	CAH2070069.1
N0.HOG0000240	OG0000010	n10	TaMN106.6G099300.1.p	CAH2070084.1
N0.HOG0000241	OG0000010	n13	TaMN106.6G106000.1.p	CAH2070161.1
N0.HOG0000242	OG0000010	n15	TaMN106.6G106100.1.p	CAH2070162.1
N0.HOG0000243	OG0000010	n16	TaMN106.6G106200.1.p	CAH2070163.1
N0.HOG0000244	OG0000010	n20	TaMN106.6G097400.1.p	CAH2070067.1
N0.HOG0000245	OG0000010	n22	TaMN106.1G130800.1.p	CAH2035012.1
N0.HOG0000246	OG0000010	n27	TaMN106.6G098300.1.p	CAH2070074.1
N0.HOG0000247	OG0000010	n28	TaMN106.6G098200.1.p	CAH2070073.1
N0.HOG0000248	OG0000010	n30	TaMN106.6G099000.1.p	CAH2070081.1
N0.HOG0000249	OG0000010	n32	TaMN106.6G097700.1.p	CAH2070080.1
N0.HOG0000250	OG0000010	n33	TaMN106.6G098900.1.p	CAH2070079.1
N0.HOG0000251	OG0000010	n37	TaMN106.6G098100.1.p	CAH2070072.1
N0.HOG0000252	OG0000010	n38	TaMN106.6G098700.1.p	CAH2070077.1
N0.HOG0000253	OG0000010	n39	TaMN106.6G098000.1.p	CAH2070071.1
N0.HOG0000254	OG0000010	n41	TaMN106.6G084000.1.p	CAH2069936.1
N0.HOG0000255	OG0000010	n42	TaMN106.6G088600.1.p	CAH2069987.1
N0.HOG0000256	OG0000010	n43	TaMN106.6G097900.1.p, TaMN106.6G106300.1.p	CAH2070070.1
N0.HOG0000257	OG0000010	n50	TaMN106.6G249400.1.p	CAH2072147.1
N0.HOG0000258	OG0000010	n51	TaMN106.6G249700.1.p	CAH2072149.1
N0.HOG0000259	OG0000010	n52	TaMN106.5G191500.1.p	CAH2065425.1
N0.HOG0000260	OG0000010	n55	TaMN106.6G249500.1.p	CAH2072148.1
N0.HOG0000261	OG0000010	n56	TaMN106.6G249600.1.p, TaMN106.6G250200.1.p, TaMN106.6G250300.1.p, TaMN106.6G250400.1.p, TaMN106.7G400200.1.p	CAH2072154.1
N0.HOG0000262	OG0000010	n61	TaMN106.2G233500.1.p	CAH2070302.1, CAH2070305.1
N0.HOG0000263	OG0000010	n64	TaMN106.6G098500.1.p	CAH2070075.1
N0.HOG0000264	OG0000010	n66	TaMN106.3G060500.1.p	CAH2051781.1
N0.HOG0000265	OG0000010	n69	TaMN106.6G099100.1.p	CAH2070082.1
N0.HOG0000266	OG0000010	n70	TaMN106.6G099200.1.p	CAH2070083.1
N0.HOG0000267	OG0000010	n73	TaMN106.6G099500.1.p	CAH2070085.1
N0.HOG0000268	OG0000010	n75	TaMN106.6G099700.1.p	CAH2070087.1
N0.HOG0000269	OG0000010	n76	TaMN106.6G099800.1.p	CAH2070088.1
N0.HOG0000270	OG0000010	n77	TaMN106.1G153200.1.p, TaMN106.6G404000.1.p
N0.HOG0000271	OG0000011	n1	TaMN106.6G211400.1.p	CAH2071577.1
N0.HOG0000272	OG0000011	n4	TaMN106.6G212400.1.p, TaMN106.6G212500.1.p
N0.HOG0000273	OG0000011	n6	TaMN106.6G212300.1.p	CAH2071595.1
N0.HOG0000274	OG0000011	n8	TaMN106.6G212700.1.p	CAH2071607.1
N0.HOG0000275	OG0000011	n10	TaMN106.6G211300.1.p	CAH2071575.1
N0.HOG0000276	OG0000011	n13	TaMN106.6G212200.1.p	CAH2071593.1
N0.HOG0000277	OG0000011	n14	TaMN106.6G212100.1.p	CAH2071589.1
N0.HOG0000278	OG0000011	n16	TaMN106.6G211500.1.p	CAH2071579.1
N0.HOG0000279	OG0000011	n18	TaMN106.6G211800.1.p	CAH2071585.1
N0.HOG0000280	OG0000011	n19	TaMN106.6G212000.1.p	CAH2071581.1
N0.HOG0000281	OG0000011	n20	TaMN106.1G177900.1.p, TaMN106.4G265800.1.p, TaMN106.6G188300.1.p, TaMN106.6G188600.1.p, TaMN106.6G189900.1.p, TaMN106.6G190000.1.p, TaMN106.6G190100.1.p, TaMN106.6G190200.1.p, TaMN106.6G190300.1.p, TaMN106.6G190400.1.p, TaMN106.6G190500.1.p, TaMN106.6G190600.1.p, TaMN106.6G190700.1.p, TaMN106.6G190800.1.p, TaMN106.6G219500.1.p, TaMN106.7G179100.1.p, TaMN106.7G180100.1.p, TaMN106.7G180200.1.p, TaM…	CAH2071223.1
N0.HOG0000282	OG0000012	n1	TaMN106.7G028500.1.p	CAH2076252.1
N0.HOG0000283	OG0000012	n3	TaMN106.7G028400.1.p	CAH2076250.1
N0.HOG0000284	OG0000012	n5	TaMN106.7G028300.1.p	CAH2076248.1
N0.HOG0000285	OG0000012	n9	TaMN106.2G142600.1.p	CAH2045026.1
N0.HOG0000286	OG0000012	n11	TaMN106.5G330800.1.p	CAH2067477.1
N0.HOG0000287	OG0000012	n18	TaMN106.4G305300.1.p	CAH2061561.1
N0.HOG0000288	OG0000012	n19	TaMN106.1G131600.1.p	CAH2035030.1
N0.HOG0000289	OG0000012	n22	TaMN106.7G013000.1.p	CAH2075979.1
N0.HOG0000290	OG0000012	n23	TaMN106.3G149300.1.p, TaMN106.4G216900.1.p	CAH2060253.1
N0.HOG0000291	OG0000012	n25	TaMN106.2G149900.1.p, TaMN106.4G242300.1.p, TaMN106.7G354000.1.p	CAH2079785.1
N0.HOG0000292	OG0000012	n29	TaMN106.7G012700.1.p	CAH2075976.1
N0.HOG0000293	OG0000012	n31	TaMN106.7G012800.1.p	CAH2075977.1
N0.HOG0000294	OG0000012	n32	TaMN106.7G197400.1.p	CAH2078320.1, CAH2078321.1
N0.HOG0000295	OG0000012	n34	TaMN106.4G288700.1.p	CAH2061399.1
N0.HOG0000296	OG0000012	n36	TaMN106.4G288300.1.p	CAH2061397.1
N0.HOG0000297	OG0000012	n37	TaMN106.4G288600.1.p	CAH2061398.1
N0.HOG0000298	OG0000012	n42	TaMN106.6G053700.1.p	CAH2069655.1
N0.HOG0000299	OG0000012	n46	TaMN106.7G024700.1.p	CAH2076185.1
N0.HOG0000300	OG0000012	n47	TaMN106.7G024800.1.p	CAH2076187.1
N0.HOG0000301	OG0000012	n48	TaMN106.7G027600.1.p, TaMN106.7G027700.1.p	CAH2076240.1
N0.HOG0000302	OG0000012	n51	TaMN106.7G027900.1.p	CAH2076242.1
N0.HOG0000303	OG0000012	n52	TaMN106.7G028000.1.p	CAH2076244.1
N0.HOG0000304	OG0000012	n55		CAH2080364.1, CAH2080366.1, CAH2080368.1, CAH2080370.1, CAH2080372.1, CAH2080375.1, CAH2080377.1, CAH2080379.1, CAH2080383.1
N0.HOG0000305	OG0000012	n64	TaMN106.7G028700.1.p	CAH2076256.1
N0.HOG0000306	OG0000012	n65	TaMN106.2G014400.1.p	CAH2043211.1, CAH2046919.1
N0.HOG0000307	OG0000012	n67	TaMN106.7G028600.1.p	CAH2076254.1
N0.HOG0000308	OG0000013	n1	TaMN106.1G223100.1.p	CAH2036427.1
N0.HOG0000309	OG0000013	n3	TaMN106.1G223800.1.p, TaMN106.1G223900.1.p, TaMN106.1G224000.1.p, TaMN106.1G224200.1.p
N0.HOG0000310	OG0000013	n8	TaMN106.1G223300.1.p	CAH2036429.1
N0.HOG0000311	OG0000013	n10	TaMN106.3G178300.1.p	CAH2053127.1
N0.HOG0000312	OG0000013	n12	TaMN106.1G223400.1.p	CAH2036430.1
N0.HOG0000313	OG0000013	n14	TaMN106.1G223700.1.p	CAH2036432.1
N0.HOG0000314	OG0000013	n15	TaMN106.1G223500.1.p, TaMN106.1G223600.1.p	CAH2036431.1
N0.HOG0000315	OG0000013	n21	TaMN106.4G212200.1.p	CAH2060204.1
N0.HOG0000316	OG0000013	n22	TaMN106.4G212300.1.p	CAH2060205.1
N0.HOG0000317	OG0000013	n23	TaMN106.4G212100.1.p	CAH2060203.1
N0.HOG0000318	OG0000013	n28	TaMN106.5G176400.1.p	CAH2065222.1
N0.HOG0000319	OG0000013	n29	TaMN106.5G176100.1.p, TaMN106.5G176300.1.p, TaMN106.5G176500.1.p	CAH2065220.1
N0.HOG0000320	OG0000013	n38	TaMN106.6G027200.1.p	CAH2069405.1
N0.HOG0000321	OG0000013	n39	TaMN106.6G027100.1.p	CAH2069404.1
N0.HOG0000322	OG0000013	n40	TaMN106.6G026400.1.p, TaMN106.6G026600.1.p, TaMN106.6G026900.1.p	CAH2069402.1
N0.HOG0000323	OG0000013	n43	TaMN106.6G026300.1.p, TaMN106.6G026500.1.p, TaMN106.6G026700.1.p
N0.HOG0000324	OG0000013	n46	TaMN106.6G027000.1.p	CAH2069403.1
N0.HOG0000325	OG0000013	n47	TaMN106.6G027400.1.p	CAH2069406.1
N0.HOG0000326	OG0000013	n48	TaMN106.5G176600.1.p	CAH2065224.1
N0.HOG0000327	OG0000013	n50	TaMN106.1G387500.1.p	CAH2038652.1
N0.HOG0000328	OG0000013	n52	TaMN106.7G310600.1.p	CAH2079404.1
N0.HOG0000329	OG0000013	n53	TaMN106.1G387700.1.p	CAH2038654.1
N0.HOG0000330	OG0000013	n56	TaMN106.4G211700.1.p	CAH2060199.1
N0.HOG0000331	OG0000013	n59	TaMN106.4G211800.1.p	CAH2060200.1
N0.HOG0000332	OG0000013	n61	TaMN106.4G212400.1.p	CAH2060206.1
N0.HOG0000333	OG0000013	n62	TaMN106.4G212000.1.p	CAH2060201.1, CAH2060202.1
N0.HOG0000334	OG0000013	n64	TaMN106.6G124300.1.p	CAH2070331.1
N0.HOG0000335	OG0000014	n1	TaMN106.2G313100.1.p	CAH2047811.1
N0.HOG0000336	OG0000014	n3	TaMN106.2G313500.1.p	CAH2047814.1
N0.HOG0000337	OG0000014	n6	TaMN106.2G312200.1.p	CAH2047800.1
N0.HOG0000338	OG0000014	n9	TaMN106.2G312900.1.p	CAH2047808.1
N0.HOG0000339	OG0000014	n10	TaMN106.2G313300.1.p	CAH2047812.1
N0.HOG0000340	OG0000014	n12	TaMN106.2G311900.1.p	CAH2047795.1
N0.HOG0000341	OG0000014	n14	TaMN106.2G312600.1.p	CAH2047804.1
N0.HOG0000342	OG0000014	n15	TaMN106.2G312800.1.p	CAH2047807.1
N0.HOG0000343	OG0000014	n18	TaMN106.2G313700.1.p	CAH2047816.1
N0.HOG0000344	OG0000014	n20	TaMN106.2G313600.1.p	CAH2047815.1
N0.HOG0000345	OG0000014	n25	TaMN106.6G140700.1.p	CAH2070408.1
N0.HOG0000346	OG0000014	n26	TaMN106.7G109500.1.p, TaMN106.7G109800.1.p	CAH2077560.1
N0.HOG0000347	OG0000014	n29	TaMN106.1G273600.1.p	CAH2036973.1
N0.HOG0000348	OG0000014	n32	TaMN106.6G396300.1.p	CAH2040491.1, CAH2040493.1, CAH2075755.1, CAH2075756.1, CAH2075757.1
N0.HOG0000349	OG0000014	n40	TaMN106.2G174400.1.p	CAH2045559.1
N0.HOG0000350	OG0000014	n41	TaMN106.2G174500.1.p	CAH2045563.1
N0.HOG0000351	OG0000014	n46	TaMN106.1G120300.1.p	CAH2034846.1
N0.HOG0000352	OG0000014	n48	TaMN106.1G322300.1.p	CAH2037883.1
N0.HOG0000353	OG0000014	n51	TaMN106.2G338000.1.p	CAH2048053.1
N0.HOG0000354	OG0000014	n52	TaMN106.2G337700.1.p	CAH2048051.1
N0.HOG0000355	OG0000014	n54	TaMN106.2G338100.1.p	CAH2048054.1
N0.HOG0000356	OG0000014	n55	TaMN106.2G337800.1.p, TaMN106.2G337900.1.p	CAH2048052.1
N0.HOG0000357	OG0000014	n57	TaMN106.1G079300.1.p	CAH2034133.1
N0.HOG0000358	OG0000014	n58	TaMN106.6G405700.1.p, TaMN106.7G147300.1.p	CAH2077895.1
N0.HOG0000359	OG0000014	n61	TaMN106.3G310400.1.p	CAH2054400.1
N0.HOG0000360	OG0000014	n62	TaMN106.2G174600.1.p	CAH2045561.1, CAH2045565.1
N0.HOG0000361	OG0000015	n1	TaMN106.1G348000.1.p	CAH2038281.1
N0.HOG0000362	OG0000015	n4	TaMN106.1G347900.1.p	CAH2038277.1
N0.HOG0000363	OG0000015	n7	TaMN106.2G335800.1.p	CAH2048032.1
N0.HOG0000364	OG0000015	n10	TaMN106.1G104700.1.p	CAH2034576.1
N0.HOG0000365	OG0000015	n11	TaMN106.1G347500.1.p	CAH2038269.1
N0.HOG0000366	OG0000015	n12	TaMN106.1G347300.1.p, TaMN106.1G347400.1.p
N0.HOG0000367	OG0000015	n14	TaMN106.1G347100.1.p	CAH2038267.1
N0.HOG0000368	OG0000015	n17		CAH2040715.1, CAH2040717.1, CAH2040719.1, CAH2040721.1, CAH2040723.1, CAH2040725.1, CAH2040727.1, CAH2041524.1
N0.HOG0000369	OG0000015	n25		CAH2042901.1, CAH2042902.1
N0.HOG0000370	OG0000015	n28	TaMN106.7G203300.1.p	CAH2078374.1
N0.HOG0000371	OG0000015	n29	TaMN106.2G324200.1.p	CAH2047908.1, CAH2047914.1, CAH2047915.1
N0.HOG0000372	OG0000015	n33		CAH2042827.1, CAH2056714.1
N0.HOG0000373	OG0000015	n37	TaMN106.7G136200.1.p	CAH2056856.1, CAH2057419.1, CAH2077797.1
N0.HOG0000374	OG0000015	n40	TaMN106.7G136000.1.p	CAH2056857.1, CAH2056858.1, CAH2077795.1, CAH2079996.1
N0.HOG0000375	OG0000015	n46	TaMN106.7G393000.1.p	CAH2080163.1
N0.HOG0000376	OG0000015	n47	TaMN106.6G240500.1.p	CAH2052210.1, CAH2072057.1
N0.HOG0000377	OG0000015	n51	TaMN106.7G203400.1.p	CAH2078375.1
N0.HOG0000378	OG0000015	n53	TaMN106.5G209400.1.p	CAH2065617.1
N0.HOG0000379	OG0000015	n54	TaMN106.5G209500.1.p	CAH2065618.1, CAH2065619.1
N0.HOG0000380	OG0000015	n56	TaMN106.1G346500.1.p, TaMN106.1G347200.1.p	CAH2038259.1
N0.HOG0000381	OG0000016	n1	TaMN106.1G328600.1.p	CAH2038000.1
N0.HOG0000382	OG0000016	n5	TaMN106.2G164800.1.p	CAH2045413.1
N0.HOG0000383	OG0000016	n8	TaMN106.1G328400.1.p	CAH2037996.1
N0.HOG0000384	OG0000016	n10	TaMN106.1G328500.1.p	CAH2037998.1
N0.HOG0000385	OG0000016	n11	TaMN106.3G025300.1.p	CAH2051329.1
N0.HOG0000386	OG0000016	n12	TaMN106.6G306100.1.p, TaMN106.6G306200.1.p	CAH2072613.1
N0.HOG0000387	OG0000016	n16	TaMN106.5G100900.1.p, TaMN106.5G101000.1.p, TaMN106.5G101100.1.p	CAH2064238.1
N0.HOG0000388	OG0000016	n19	TaMN106.2G164900.1.p, TaMN106.2G165000.1.p	CAH2038002.1, CAH2038008.1, CAH2045409.1, CAH2061290.1, CAH2064237.1
N0.HOG0000389	OG0000016	n28	TaMN106.6G053300.1.p	CAH2069651.1
N0.HOG0000390	OG0000016	n33	TaMN106.2G164200.1.p	CAH2045406.1
N0.HOG0000391	OG0000016	n34	TaMN106.2G164100.1.p	CAH2045404.1
N0.HOG0000392	OG0000016	n36	TaMN106.5G255400.1.p	CAH2066264.1
N0.HOG0000393	OG0000016	n37	TaMN106.5G255500.1.p	CAH2066266.1
N0.HOG0000394	OG0000016	n39	TaMN106.2G164300.1.p	CAH2045408.1
N0.HOG0000395	OG0000016	n40	TaMN106.2G163900.1.p	CAH2045398.1
N0.HOG0000396	OG0000016	n41	TaMN106.2G163600.1.p, TaMN106.2G163800.1.p	CAH2045396.1
N0.HOG0000397	OG0000016	n44	TaMN106.1G328800.1.p, TaMN106.1G328900.1.p, TaMN106.1G329000.1.p, TaMN106.6G019400.1.p	CAH2038006.1
N0.HOG0000398	OG0000016	n48	TaMN106.1G329100.1.p, TaMN106.1G329200.1.p, TaMN106.1G329300.1.p, TaMN106.7G089000.1.p	CAH2077361.1
N0.HOG0000399	OG0000016	n53	TaMN106.2G165100.1.p, TaMN106.2G165200.1.p	CAH2045415.1
N0.HOG0000400	OG0000016	n55	TaMN106.2G164500.1.p, TaMN106.2G164600.1.p, TaMN106.2G164700.1.p	CAH2045411.1
N0.HOG0000401	OG0000017	n1	TaMN106.1G345300.1.p	CAH2038247.1
N0.HOG0000402	OG0000017	n5	TaMN106.7G119000.1.p	CAH2077641.1
N0.HOG0000403	OG0000017	n12	TaMN106.7G101800.1.p	CAH2077483.1
N0.HOG0000404	OG0000017	n14	TaMN106.7G101700.1.p	CAH2077482.1
N0.HOG0000405	OG0000017	n16	TaMN106.7G101300.1.p	CAH2077479.1
N0.HOG0000406	OG0000017	n17	TaMN106.7G101400.1.p	CAH2036043.1, CAH2077480.1
N0.HOG0000407	OG0000017	n21	TaMN106.7G152500.1.p	CAH2077942.1
N0.HOG0000408	OG0000017	n22	TaMN106.6G049700.1.p, TaMN106.6G050300.1.p	CAH2069619.1
N0.HOG0000409	OG0000017	n24	TaMN106.6G050400.1.p	CAH2069623.1
N0.HOG0000410	OG0000017	n26	TaMN106.6G050200.1.p	CAH2069622.1
N0.HOG0000411	OG0000017	n27	TaMN106.3G021400.1.p	CAH2042893.1, CAH2042894.1, CAH2042898.1
N0.HOG0000412	OG0000017	n31		CAH2042895.1, CAH2042896.1, CAH2042899.1, CAH2042900.1
N0.HOG0000413	OG0000017	n37	TaMN106.3G146800.1.p	CAH2052893.1
N0.HOG0000414	OG0000017	n39	TaMN106.6G176300.1.p	CAH2070971.1
N0.HOG0000415	OG0000017	n40	TaMN106.7G296300.1.p	CAH2079237.1
N0.HOG0000416	OG0000017	n41		CAH2051072.1, CAH2080416.1, CAH2080417.1, CAH2080418.1
N0.HOG0000417	OG0000017	n44	TaMN106.6G050500.1.p, TaMN106.7G152400.1.p	CAH2069624.1
N0.HOG0000418	OG0000017	n46	TaMN106.3G067000.1.p	CAH2050258.1, CAH2050260.1, CAH2051926.1
N0.HOG0000419	OG0000017	n52	TaMN106.2G020100.1.p	CAH2043299.1
N0.HOG0000420	OG0000017	n53	TaMN106.7G023600.1.p	CAH2076163.1
N0.HOG0000421	OG0000017	n56	TaMN106.3G106200.1.p	CAH2052226.1
N0.HOG0000422	OG0000017	n57	TaMN106.6G331900.1.p	CAH2072812.1
N0.HOG0000423	OG0000018	n1	TaMN106.6G100500.1.p	CAH2070093.1
N0.HOG0000424	OG0000018	n3		CAH2052404.1, CAH2060521.1
N0.HOG0000425	OG0000018	n5		CAH2051502.1, CAH2079419.1
N0.HOG0000426	OG0000018	n7		CAH2051614.1, CAH2065602.1, CAH2071587.1, CAH2079050.1
N0.HOG0000427	OG0000018	n11	TaMN106.3G125700.1.p	CAH2035555.1, CAH2035786.1, CAH2041555.1, CAH2046720.1, CAH2047371.1, CAH2051616.1, CAH2052060.1, CAH2052169.1, CAH2052207.1, CAH2052552.1, CAH2052558.1, CAH2060953.1, CAH2065269.1, CAH2065562.1, CAH2070317.1, CAH2070480.1, CAH2070549.1, CAH2070586.1, CAH2070600.1, CAH2079514.1, CAH2079598.1
N0.HOG0000428	OG0000018	n32	TaMN106.3G139200.1.p	CAH2035163.1, CAH2035404.1, CAH2035758.1, CAH2046459.1, CAH2046590.1, CAH2046702.1, CAH2052826.1, CAH2052907.1, CAH2060313.1, CAH2065349.1, CAH2065394.1, CAH2065507.1, CAH2065548.1, CAH2065586.1, CAH2070436.1, CAH2070665.1, CAH2070740.1, CAH2070743.1, CAH2079383.1, CAH2079488.1, CAH2079582.1, CAH2079608.1
N0.HOG0000429	OG0000019	n1	TaMN106.1G105500.1.p	CAH2034593.1
N0.HOG0000430	OG0000019	n3	TaMN106.1G105000.1.p	CAH2034584.1
N0.HOG0000431	OG0000019	n6	TaMN106.1G104900.1.p	CAH2034582.1
N0.HOG0000432	OG0000019	n9	TaMN106.1G104800.1.p	CAH2034578.1, CAH2034580.1
N0.HOG0000433	OG0000019	n13	TaMN106.7G209000.1.p	CAH2078425.1
N0.HOG0000434	OG0000019	n14	TaMN106.7G209100.1.p	CAH2078426.1
N0.HOG0000435	OG0000019	n15	TaMN106.1G105600.1.p, TaMN106.1G342300.1.p, TaMN106.4G147500.1.p	CAH2034594.1
N0.HOG0000436	OG0000019	n22	TaMN106.1G058300.1.p	CAH2033891.1
N0.HOG0000437	OG0000019	n23	TaMN106.1G058400.1.p	CAH2033892.1
N0.HOG0000438	OG0000019	n25	TaMN106.7G209400.1.p	CAH2078428.1
N0.HOG0000439	OG0000019	n26	TaMN106.7G209300.1.p	CAH2078427.1
N0.HOG0000440	OG0000019	n27	TaMN106.4G101400.1.p	CAH2058796.1, CAH2058797.1
N0.HOG0000441	OG0000019	n33	TaMN106.2G244000.1.p	CAH2046487.1
N0.HOG0000442	OG0000019	n34	TaMN106.2G243800.1.p	CAH2046486.1
N0.HOG0000443	OG0000019	n36	TaMN106.2G244100.1.p	CAH2046488.1
N0.HOG0000444	OG0000019	n37	TaMN106.2G244200.1.p, TaMN106.2G244400.1.p	CAH2046489.1
N0.HOG0000445	OG0000019	n39	TaMN106.1G106000.1.p, TaMN106.4G145000.1.p	CAH2034603.1
N0.HOG0000446	OG0000019	n44	TaMN106.2G244600.1.p	CAH2046492.1
N0.HOG0000447	OG0000019	n45	TaMN106.7G208600.1.p	CAH2078421.1
N0.HOG0000448	OG0000019	n50	TaMN106.2G169300.1.p	CAH2045480.1
N0.HOG0000449	OG0000019	n51	TaMN106.2G243600.1.p	CAH2046485.1
N0.HOG0000450	OG0000019	n52	TaMN106.7G209200.1.p	CAH2041043.1
N0.HOG0000451	OG0000020	n1	TaMN106.1G267200.1.p	CAH2036850.1
N0.HOG0000452	OG0000020	n3	TaMN106.7G297200.1.p, TaMN106.7G297300.1.p, TaMN106.7G297400.1.p, TaMN106.7G297500.1.p, TaMN106.7G297600.1.p, TaMN106.7G297700.1.p, TaMN106.7G297800.1.p, TaMN106.7G297900.1.p, TaMN106.7G298000.1.p, TaMN106.7G298100.1.p, TaMN106.7G298200.1.p	CAH2079247.1, CAH2079248.1, CAH2079249.1, CAH2079250.1, CAH2079251.1, CAH2079252.1, CAH2079253.1
N0.HOG0000453	OG0000020	n12	TaMN106.1G277100.1.p	CAH2037032.1
N0.HOG0000454	OG0000020	n13	TaMN106.5G307500.1.p	CAH2067104.1
N0.HOG0000455	OG0000020	n14	TaMN106.6G445400.1.p	CAH2074513.1
N0.HOG0000456	OG0000020	n19	TaMN106.7G347800.1.p	CAH2079719.1
N0.HOG0000457	OG0000020	n20	TaMN106.1G260600.1.p, TaMN106.5G330400.1.p	CAH2036760.1
N0.HOG0000458	OG0000020	n23	TaMN106.7G004500.1.p	CAH2042955.1
N0.HOG0000459	OG0000020	n24	TaMN106.3G032200.1.p, TaMN106.7G041900.1.p	CAH2076538.1
N0.HOG0000460	OG0000020	n27	TaMN106.7G042000.1.p	CAH2076540.1
N0.HOG0000461	OG0000020	n29		CAH2042387.1, CAH2042393.1, CAH2042395.1, CAH2042397.1
N0.HOG0000462	OG0000020	n34	TaMN106.7G170700.1.p	CAH2078100.1
N0.HOG0000463	OG0000020	n35	TaMN106.7G004400.1.p	CAH2075840.1
N0.HOG0000464	OG0000020	n36	TaMN106.5G322400.1.p, TaMN106.5G322500.1.p, TaMN106.5G322600.1.p	CAH2067338.1
N0.HOG0000465	OG0000021	n1	TaMN106.3G369200.1.p	CAH2055192.1
N0.HOG0000466	OG0000021	n6	TaMN106.4G036800.1.p	CAH2058006.1
N0.HOG0000467	OG0000021	n8	TaMN106.5G033600.1.p	CAH2063443.1
N0.HOG0000468	OG0000021	n9	TaMN106.4G037500.1.p, TaMN106.4G037600.1.p	CAH2058016.1
N0.HOG0000469	OG0000021	n13	TaMN106.4G037100.1.p	CAH2058008.1
N0.HOG0000470	OG0000021	n15	TaMN106.7G332800.1.p	CAH2079557.1
N0.HOG0000471	OG0000021	n16	TaMN106.7G333000.1.p	CAH2079561.1
N0.HOG0000472	OG0000021	n18		CAH2080559.1, CAH2080561.1
N0.HOG0000473	OG0000021	n20	TaMN106.1G057100.1.p	CAH2033879.1
N0.HOG0000474	OG0000021	n25	TaMN106.5G033400.1.p	CAH2063439.1
N0.HOG0000475	OG0000021	n26	TaMN106.5G033500.1.p	CAH2063441.1
N0.HOG0000476	OG0000021	n28	TaMN106.4G037400.1.p	CAH2058014.1
N0.HOG0000477	OG0000021	n30	TaMN106.5G151100.1.p	CAH2064820.1
N0.HOG0000478	OG0000021	n32	TaMN106.2G288300.1.p	CAH2047258.1
N0.HOG0000479	OG0000021	n33	TaMN106.4G037300.1.p	CAH2058012.1
N0.HOG0000480	OG0000021	n34		CAH2049648.1, CAH2049650.1
N0.HOG0000481	OG0000021	n35	TaMN106.7G282300.1.p	CAH2079116.1
N0.HOG0000482	OG0000021	n38	TaMN106.5G331900.1.p	CAH2067497.1
N0.HOG0000483	OG0000021	n40	TaMN106.1G229800.1.p	CAH2036489.1
N0.HOG0000484	OG0000021	n41	TaMN106.3G177600.1.p	CAH2053121.1
N0.HOG0000485	OG0000021	n45	TaMN106.3G311200.1.p	CAH2054408.1
N0.HOG0000486	OG0000021	n46	TaMN106.3G311300.1.p	CAH2054410.1
N0.HOG0000487	OG0000021	n47	TaMN106.3G311100.1.p	CAH2054406.1
N0.HOG0000488	OG0000021	n48	TaMN106.1G154100.1.p, TaMN106.3G311000.1.p	CAH2035473.1
N0.HOG0000489	OG0000022	n1	TaMN106.7G355400.1.p	CAH2079800.1
N0.HOG0000490	OG0000022	n3	TaMN106.7G354900.1.p	CAH2079794.1
N0.HOG0000491	OG0000022	n7	TaMN106.7G355500.1.p	CAH2079801.1
N0.HOG0000492	OG0000022	n8	TaMN106.7G355000.1.p	CAH2079795.1
N0.HOG0000493	OG0000022	n9	TaMN106.7G354700.1.p	CAH2079792.1
N0.HOG0000494	OG0000022	n12	TaMN106.7G286900.1.p	CAH2079155.1
N0.HOG0000495	OG0000022	n15	TaMN106.3G341600.1.p	CAH2054898.1
N0.HOG0000496	OG0000022	n17	TaMN106.7G358800.1.p	CAH2079830.1
N0.HOG0000497	OG0000022	n20	TaMN106.7G358200.1.p	CAH2079824.1
N0.HOG0000498	OG0000022	n21	TaMN106.7G358500.1.p	CAH2079828.1
N0.HOG0000499	OG0000022	n23	TaMN106.7G358600.1.p	CAH2079829.1
N0.HOG0000500	OG0000022	n24	TaMN106.7G358300.1.p	CAH2079825.1
N0.HOG0000501	OG0000022	n27		CAH2041041.1, CAH2080591.1
N0.HOG0000502	OG0000022	n31	TaMN106.1G367500.1.p	CAH2038469.1
N0.HOG0000503	OG0000022	n32	TaMN106.1G440200.1.p, TaMN106.5G014400.1.p	CAH2063150.1
N0.HOG0000504	OG0000022	n34	TaMN106.1G270000.1.p, TaMN106.3G302500.1.p, TaMN106.5G320300.1.p	CAH2036904.1
N0.HOG0000505	OG0000022	n40	TaMN106.7G356200.1.p	CAH2079805.1
N0.HOG0000506	OG0000022	n41	TaMN106.7G356300.1.p	CAH2079806.1
N0.HOG0000507	OG0000022	n43	TaMN106.7G355300.1.p	CAH2079798.1
N0.HOG0000508	OG0000022	n44	TaMN106.7G355900.1.p	CAH2079804.1
N0.HOG0000509	OG0000022	n47	TaMN106.7G355100.1.p	CAH2079796.1
N0.HOG0000510	OG0000022	n48	TaMN106.7G355600.1.p, TaMN106.7G356500.1.p	CAH2079807.1
N0.HOG0000511	OG0000023	n1	TaMN106.4G016200.1.p	CAH2057723.1
N0.HOG0000512	OG0000023	n7	TaMN106.1G278000.1.p	CAH2037050.1
N0.HOG0000513	OG0000023	n10	TaMN106.4G209800.1.p	CAH2060176.1
N0.HOG0000514	OG0000023	n11	TaMN106.6G022500.1.p	CAH2069373.1
N0.HOG0000515	OG0000023	n13	TaMN106.6G435100.1.p	CAH2074358.1
N0.HOG0000516	OG0000023	n15	TaMN106.6G035500.1.p	CAH2069479.1
N0.HOG0000517	OG0000023	n17	TaMN106.4G108200.1.p	CAH2058852.1
N0.HOG0000518	OG0000023	n18	TaMN106.6G448600.1.p	CAH2074559.1
N0.HOG0000519	OG0000023	n21	TaMN106.3G311700.1.p	CAH2054418.1
N0.HOG0000520	OG0000023	n23	TaMN106.6G447400.1.p	CAH2074541.1
N0.HOG0000521	OG0000023	n24	TaMN106.6G447500.1.p	CAH2074543.1
N0.HOG0000522	OG0000023	n28	TaMN106.4G081600.1.p	CAH2058629.1
N0.HOG0000523	OG0000023	n29	TaMN106.6G412900.1.p	CAH2074016.1
N0.HOG0000524	OG0000023	n30	TaMN106.4G198300.1.p, TaMN106.6G395100.1.p	CAH2060055.1
N0.HOG0000525	OG0000023	n33	TaMN106.6G375600.1.p	CAH2073435.1
N0.HOG0000526	OG0000023	n34	TaMN106.2G130600.1.p	CAH2041855.1, CAH2041856.1, CAH2041857.1, CAH2041858.1, CAH2044834.1, CAH2057565.1, CAH2062595.1, CAH2062596.1, CAH2062597.1, CAH2062682.1, CAH2062684.1, CAH2062686.1, CAH2062688.1, CAH2062690.1, CAH2062692.1, CAH2062694.1
N0.HOG0000527	OG0000024	n1	TaMN106.1G183300.1.p	CAH2036065.1
N0.HOG0000528	OG0000024	n6	TaMN106.4G210400.1.p	CAH2060181.1
N0.HOG0000529	OG0000024	n7	TaMN106.2G270900.1.p, TaMN106.4G250800.1.p, TaMN106.4G250900.1.p, TaMN106.4G251000.1.p	CAH2060900.1
N0.HOG0000530	OG0000024	n14	TaMN106.1G173000.1.p, TaMN106.2G309800.1.p	CAH2047779.1
N0.HOG0000531	OG0000024	n16	TaMN106.3G150200.1.p, TaMN106.3G150300.1.p, TaMN106.6G148200.1.p, TaMN106.6G195100.1.p	CAH2071294.1
N0.HOG0000532	OG0000024	n20	TaMN106.1G104400.1.p, TaMN106.1G182000.1.p, TaMN106.1G182700.1.p, TaMN106.1G202800.1.p, TaMN106.2G169100.1.p, TaMN106.2G172900.1.p, TaMN106.2G178700.1.p, TaMN106.2G266100.1.p, TaMN106.2G276600.1.p, TaMN106.2G282700.1.p, TaMN106.2G313200.1.p, TaMN106.3G046200.1.p, TaMN106.3G130900.1.p, TaMN106.3G161900.1.p, TaMN106.3G286100.1.p, TaMN106.4G230300.1.p, TaMN106.4G254300.1.p, TaMN106.4G255600.1.p, TaM…
N0.HOG0000533	OG0000025	n1	TaMN106.4G232500.1.p	CAH2060514.1
N0.HOG0000534	OG0000025	n7		CAH2047463.1, CAH2047475.1, CAH2047642.1, CAH2065131.1, CAH2065141.1
N0.HOG0000535	OG0000025	n15	TaMN106.7G376800.1.p	CAH2035075.1, CAH2046237.1, CAH2046759.1, CAH2046761.1, CAH2046956.1, CAH2053347.1
N0.HOG0000536	OG0000025	n21	TaMN106.1G159200.1.p, TaMN106.5G172300.1.p, TaMN106.5G211700.1.p, TaMN106.5G225300.1.p, TaMN106.5G226000.1.p, TaMN106.6G126600.1.p, TaMN106.6G152400.1.p	CAH2065646.1, CAH2079541.1
N0.HOG0000537	OG0000025	n29	TaMN106.1G125400.1.p, TaMN106.4G247300.1.p, TaMN106.6G150100.1.p, TaMN106.7G315000.1.p	CAH2065461.1
N0.HOG0000538	OG0000025	n33		CAH2035397.1, CAH2047780.1, CAH2065362.1
N0.HOG0000539	OG0000025	n35	TaMN106.1G162800.1.p, TaMN106.1G172500.1.p, TaMN106.5G197100.1.p, TaMN106.7G328800.1.p	CAH2035688.1
N0.HOG0000540	OG0000025	n40	TaMN106.4G257300.1.p	CAH2061011.1
N0.HOG0000541	OG0000025	n41	TaMN106.5G196300.1.p	CAH2065489.1, CAH2065491.1, CAH2065492.1
N0.HOG0000542	OG0000025	n44	TaMN106.1G152500.1.p	CAH2035426.1, CAH2035428.1
N0.HOG0000543	OG0000026	n1	TaMN106.5G185100.1.p	CAH2065352.1
N0.HOG0000544	OG0000026	n5	TaMN106.5G185300.1.p	CAH2065355.1
N0.HOG0000545	OG0000026	n6	TaMN106.6G019300.1.p	CAH2069345.1
N0.HOG0000546	OG0000026	n9	TaMN106.5G184900.1.p	CAH2065350.1
N0.HOG0000547	OG0000026	n11	TaMN106.6G019800.1.p	CAH2069349.1
N0.HOG0000548	OG0000026	n12	TaMN106.6G019700.1.p	CAH2069348.1
N0.HOG0000549	OG0000026	n14	TaMN106.6G020000.1.p	CAH2069351.1
N0.HOG0000550	OG0000026	n16	TaMN106.6G019900.1.p	CAH2069350.1
N0.HOG0000551	OG0000026	n20	TaMN106.5G077700.1.p	CAH2064043.1
N0.HOG0000552	OG0000026	n27	TaMN106.2G260200.1.p	CAH2046667.1
N0.HOG0000553	OG0000026	n28	TaMN106.2G260100.1.p	CAH2046665.1
N0.HOG0000554	OG0000026	n30	TaMN106.6G235600.1.p	CAH2071975.1
N0.HOG0000555	OG0000026	n32	TaMN106.6G235300.1.p	CAH2071968.1
N0.HOG0000556	OG0000026	n33	TaMN106.6G235500.1.p	CAH2071969.1
N0.HOG0000557	OG0000026	n34	TaMN106.4G112800.1.p	CAH2060210.1
N0.HOG0000558	OG0000026	n38	TaMN106.4G045500.1.p	CAH2058143.1
N0.HOG0000559	OG0000026	n39	TaMN106.4G045800.1.p	CAH2058147.1
N0.HOG0000560	OG0000026	n40	TaMN106.5G037500.1.p, TaMN106.5G037700.1.p	CAH2063509.1
N0.HOG0000561	OG0000026	n43	TaMN106.7G116800.1.p	CAH2077623.1
N0.HOG0000562	OG0000026	n44	TaMN106.2G180800.1.p	CAH2066501.1
N0.HOG0000563	OG0000027	n1	TaMN106.2G335500.1.p	CAH2048029.1
N0.HOG0000564	OG0000027	n3	TaMN106.2G329200.1.p	CAH2047966.1
N0.HOG0000565	OG0000027	n10	TaMN106.1G144800.1.p, TaMN106.1G250100.1.p, TaMN106.4G002900.1.p, TaMN106.5G006500.1.p	CAH2036659.1
N0.HOG0000566	OG0000027	n14	TaMN106.2G328800.1.p	CAH2047962.1, CAH2047963.1
N0.HOG0000567	OG0000027	n16	TaMN106.2G330600.1.p	CAH2047981.1
N0.HOG0000568	OG0000027	n17	TaMN106.2G328500.1.p	CAH2047957.1, CAH2047959.1
N0.HOG0000569	OG0000027	n20	TaMN106.2G328700.1.p	CAH2047961.1
N0.HOG0000570	OG0000027	n21	TaMN106.2G328900.1.p, TaMN106.2G329000.1.p	CAH2047964.1
N0.HOG0000571	OG0000027	n27	TaMN106.2G330200.1.p	CAH2047978.1
N0.HOG0000572	OG0000027	n28	TaMN106.2G330100.1.p, TaMN106.2G330300.1.p	CAH2047974.1
N0.HOG0000573	OG0000027	n30	TaMN106.2G329300.1.p	CAH2047967.1, CAH2047975.1
N0.HOG0000574	OG0000027	n32	TaMN106.2G079700.1.p, TaMN106.3G347500.1.p, TaMN106.5G170500.1.p	CAH2065113.1
N0.HOG0000575	OG0000027	n37	TaMN106.2G335300.1.p	CAH2048026.1
N0.HOG0000576	OG0000027	n39	TaMN106.2G335700.1.p	CAH2048031.1
N0.HOG0000577	OG0000027	n40	TaMN106.2G335600.1.p	CAH2048030.1
N0.HOG0000578	OG0000027	n41	TaMN106.2G329900.1.p	CAH2047960.1, CAH2047973.1, CAH2047986.1
N0.HOG0000579	OG0000028	n1	TaMN106.3G168900.1.p, TaMN106.7G278700.1.p	CAH2079079.1
N0.HOG0000580	OG0000028	n3	TaMN106.2G289500.1.p	CAH2035177.1, CAH2035401.1, CAH2035481.1, CAH2045006.1, CAH2046417.1, CAH2046496.1, CAH2046652.1, CAH2046669.1, CAH2046890.1, CAH2046892.1, CAH2047291.1, CAH2047385.1, CAH2047437.1, CAH2051694.1, CAH2051696.1, CAH2052446.1, CAH2052448.1, CAH2053049.1, CAH2060296.1, CAH2064125.1, CAH2065923.1, CAH2066087.1, CAH2070455.1, CAH2070553.1, CAH2070655.1, CAH2070656.1, CAH2078189.1, CAH2078976.1, CAH2078…
N0.HOG0000581	OG0000029	n1	TaMN106.6G005800.1.p, TaMN106.6G005900.1.p	CAH2069171.1, CAH2069173.1
N0.HOG0000582	OG0000029	n5	TaMN106.6G078100.1.p	CAH2069886.1
N0.HOG0000583	OG0000029	n8	TaMN106.2G350700.1.p	CAH2048198.1
N0.HOG0000584	OG0000029	n11		CAH2047581.1, CAH2047583.1, CAH2047707.1, CAH2047715.1
N0.HOG0000585	OG0000029	n15	TaMN106.2G306600.1.p	CAH2047717.1
N0.HOG0000586	OG0000029	n17	TaMN106.2G305900.1.p	CAH2047703.1
N0.HOG0000587	OG0000029	n18	TaMN106.2G306200.1.p	CAH2047709.1
N0.HOG0000588	OG0000029	n22	TaMN106.2G299700.1.p	CAH2047546.1
N0.HOG0000589	OG0000029	n23	TaMN106.2G302200.1.p	CAH2047598.1, CAH2047602.1
N0.HOG0000590	OG0000029	n26	TaMN106.2G305200.1.p	CAH2047682.1
N0.HOG0000591	OG0000029	n27	TaMN106.1G443900.1.p	CAH2039069.1, CAH2039219.1, CAH2039221.1, CAH2039286.1, CAH2039288.1
N0.HOG0000592	OG0000029	n34	TaMN106.2G299600.1.p	CAH2047543.1
N0.HOG0000593	OG0000029	n36	TaMN106.2G305300.1.p	CAH2047691.1
N0.HOG0000594	OG0000029	n37	TaMN106.2G305000.1.p	CAH2047674.1
N0.HOG0000595	OG0000029	n38	TaMN106.2G305400.1.p	CAH2047680.1, CAH2047687.1, CAH2047689.1, CAH2047693.1
N0.HOG0000596	OG0000030	n1	TaMN106.1G210900.1.p	CAH2036344.1
N0.HOG0000597	OG0000030	n4	TaMN106.3G194200.1.p	CAH2053250.1
N0.HOG0000598	OG0000030	n6	TaMN106.3G055100.1.p	CAH2051645.1
N0.HOG0000599	OG0000030	n8	TaMN106.3G069800.1.p	CAH2052002.1
N0.HOG0000600	OG0000030	n9	TaMN106.6G124200.1.p	CAH2070330.1
N0.HOG0000601	OG0000030	n16	TaMN106.3G184400.1.p	CAH2053174.1
N0.HOG0000602	OG0000030	n17	TaMN106.3G184300.1.p	CAH2053173.1
N0.HOG0000603	OG0000030	n19	TaMN106.3G184500.1.p	CAH2053175.1
N0.HOG0000604	OG0000030	n20	TaMN106.3G193600.1.p, TaMN106.3G193700.1.p, TaMN106.3G193800.1.p	CAH2053248.1
N0.HOG0000605	OG0000030	n23	TaMN106.3G193900.1.p, TaMN106.3G194300.1.p	CAH2053251.1
N0.HOG0000606	OG0000030	n27	TaMN106.3G194100.1.p	CAH2053249.1
N0.HOG0000607	OG0000030	n28	TaMN106.7G344800.1.p	CAH2079686.1
N0.HOG0000608	OG0000030	n32	TaMN106.7G316200.1.p	CAH2079336.1
N0.HOG0000609	OG0000030	n33	TaMN106.7G316300.1.p	CAH2079333.1
N0.HOG0000610	OG0000030	n36	TaMN106.2G169900.1.p	CAH2045488.1
N0.HOG0000611	OG0000030	n37	TaMN106.2G170400.1.p	CAH2045494.1
N0.HOG0000612	OG0000030	n38	TaMN106.1G135600.1.p, TaMN106.1G135900.1.p	CAH2035101.1, CAH2035107.1
N0.HOG0000613	OG0000031	n1	TaMN106.2G343500.1.p	CAH2048104.1
N0.HOG0000614	OG0000031	n4	TaMN106.2G338500.1.p, TaMN106.2G338700.1.p
N0.HOG0000615	OG0000031	n7	TaMN106.2G338900.1.p	CAH2048060.1
N0.HOG0000616	OG0000031	n8	TaMN106.2G340300.1.p	CAH2048072.1
N0.HOG0000617	OG0000031	n14	TaMN106.2G346700.1.p	CAH2048133.1
N0.HOG0000618	OG0000031	n15	TaMN106.2G348700.1.p, TaMN106.2G348800.1.p	CAH2048161.1
N0.HOG0000619	OG0000031	n17	TaMN106.2G340000.1.p, TaMN106.2G347100.1.p
N0.HOG0000620	OG0000031	n20	TaMN106.2G330500.1.p	CAH2047980.1
N0.HOG0000621	OG0000031	n21	TaMN106.2G341300.1.p	CAH2048083.1
N0.HOG0000622	OG0000031	n25	TaMN106.2G346800.1.p	CAH2048134.1
N0.HOG0000623	OG0000031	n28	TaMN106.2G361500.1.p	CAH2048380.1
N0.HOG0000624	OG0000031	n29	TaMN106.2G361600.1.p	CAH2048382.1
N0.HOG0000625	OG0000031	n31	TaMN106.6G303700.1.p	CAH2072590.1
N0.HOG0000626	OG0000031	n32	TaMN106.3G230800.1.p, TaMN106.7G392100.1.p	CAH2053527.1
N0.HOG0000627	OG0000031	n34	TaMN106.1G332300.1.p, TaMN106.1G332900.1.p, TaMN106.1G333100.1.p, TaMN106.2G318000.1.p, TaMN106.7G275200.1.p	CAH2038068.1
N0.HOG0000628	OG0000031	n39	TaMN106.2G338800.1.p, TaMN106.2G340100.1.p	CAH2048059.1
N0.HOG0000629	OG0000032	n1	TaMN106.7G321300.1.p	CAH2079476.1
N0.HOG0000630	OG0000032	n13	TaMN106.3G126700.1.p	CAH2052574.1
N0.HOG0000631	OG0000032	n14	TaMN106.3G126800.1.p	CAH2052578.1, CAH2052580.1
N0.HOG0000632	OG0000032	n16	TaMN106.1G165400.1.p	CAH2035614.1, CAH2035840.1, CAH2053018.1
N0.HOG0000633	OG0000032	n19	TaMN106.6G167400.1.p	CAH2070836.1
N0.HOG0000634	OG0000032	n20		CAH2079477.1, CAH2079501.1
N0.HOG0000635	OG0000032	n21		CAH2071063.1, CAH2079474.1
N0.HOG0000636	OG0000032	n24	TaMN106.6G138400.1.p	CAH2035615.1, CAH2046321.1, CAH2046909.1, CAH2047106.1, CAH2052570.1, CAH2053020.1, CAH2065471.1, CAH2071067.1, CAH2079473.1
N0.HOG0000637	OG0000032	n33	TaMN106.6G181200.1.p	CAH2047108.1, CAH2071065.1
N0.HOG0000638	OG0000032	n35		CAH2052576.1, CAH2070835.1
N0.HOG0000639	OG0000032	n36	TaMN106.1G171500.1.p	CAH2035842.1, CAH2052572.1, CAH2053019.1
N0.HOG0000640	OG0000033	n1	TaMN106.2G122700.1.p	CAH2044696.1
N0.HOG0000641	OG0000033	n3	TaMN106.3G143000.1.p	CAH2052861.1
N0.HOG0000642	OG0000033	n5		CAH2041345.1, CAH2049765.1, CAH2049766.1
N0.HOG0000643	OG0000033	n9	TaMN106.6G068900.1.p	CAH2069795.1
N0.HOG0000644	OG0000033	n10	TaMN106.7G144100.1.p	CAH2077868.1
N0.HOG0000645	OG0000033	n17	TaMN106.4G053800.1.p	CAH2058278.1
N0.HOG0000646	OG0000033	n18	TaMN106.5G042400.1.p	CAH2063585.1
N0.HOG0000647	OG0000033	n22	TaMN106.6G008700.1.p	CAH2069232.1
N0.HOG0000648	OG0000033	n23	TaMN106.1G447000.1.p, TaMN106.1G447300.1.p	CAH2039282.1, CAH2039292.1
N0.HOG0000649	OG0000033	n26	TaMN106.6G233100.1.p	CAH2057268.1
N0.HOG0000650	OG0000033	n27	TaMN106.7G058200.1.p	CAH2049734.1, CAH2076829.1
N0.HOG0000651	OG0000033	n29	TaMN106.4G128000.1.p, TaMN106.5G359600.1.p	CAH2050118.1
N0.HOG0000652	OG0000033	n34	TaMN106.1G113000.1.p	CAH2034727.1
N0.HOG0000653	OG0000033	n35	TaMN106.4G136300.1.p	CAH2059233.1
N0.HOG0000654	OG0000033	n36	TaMN106.2G052400.1.p	CAH2040910.1, CAH2043803.1
N0.HOG0000655	OG0000034	n1	TaMN106.1G388900.1.p	CAH2038665.1
N0.HOG0000656	OG0000034	n6	TaMN106.4G208700.1.p	CAH2060167.1
N0.HOG0000657	OG0000034	n8	TaMN106.4G208800.1.p	CAH2060168.1
N0.HOG0000658	OG0000034	n9	TaMN106.4G208600.1.p	CAH2060166.1
N0.HOG0000659	OG0000034	n11	TaMN106.4G207700.1.p	CAH2060156.1
N0.HOG0000660	OG0000034	n13	TaMN106.4G207500.1.p	CAH2060154.1
N0.HOG0000661	OG0000034	n14	TaMN106.4G207300.1.p	CAH2060152.1
N0.HOG0000662	OG0000034	n20	TaMN106.4G208200.1.p	CAH2060161.1
N0.HOG0000663	OG0000034	n22	TaMN106.4G208100.1.p	CAH2060160.1
N0.HOG0000664	OG0000034	n23	TaMN106.4G208500.1.p	CAH2060165.1
N0.HOG0000665	OG0000034	n25	TaMN106.4G209000.1.p	CAH2060169.1
N0.HOG0000666	OG0000034	n26	TaMN106.4G208300.1.p	CAH2060162.1
N0.HOG0000667	OG0000034	n28	TaMN106.1G117000.1.p	CAH2049818.1, CAH2049820.1, CAH2049825.1, CAH2049827.1, CAH2049830.1, CAH2049832.1, CAH2057302.1
N0.HOG0000668	OG0000034	n35	TaMN106.4G209100.1.p	CAH2049829.1
N0.HOG0000669	OG0000034	n36	TaMN106.5G213800.1.p	CAH2065664.1, CAH2065666.1
N0.HOG0000670	OG0000035	n1	TaMN106.2G328400.1.p	CAH2047956.1
N0.HOG0000671	OG0000035	n4	TaMN106.6G213900.1.p	CAH2071627.1
N0.HOG0000672	OG0000035	n6	TaMN106.7G196800.1.p	CAH2078315.1
N0.HOG0000673	OG0000035	n7	TaMN106.7G197100.1.p	CAH2078317.1
N0.HOG0000674	OG0000035	n10	TaMN106.5G332900.1.p	CAH2067517.1
N0.HOG0000675	OG0000035	n13	TaMN106.2G077100.1.p	CAH2044205.1
N0.HOG0000676	OG0000035	n16	TaMN106.4G098700.1.p	CAH2058774.1
N0.HOG0000677	OG0000035	n19	TaMN106.3G296200.1.p	CAH2054168.1
N0.HOG0000678	OG0000035	n20	TaMN106.6G418700.1.p	CAH2074107.1
N0.HOG0000679	OG0000035	n21		CAH2049962.1, CAH2049966.1, CAH2057585.1
N0.HOG0000680	OG0000035	n26	TaMN106.3G042000.1.p	CAH2051467.1
N0.HOG0000681	OG0000035	n27	TaMN106.7G049300.1.p	CAH2076677.1
N0.HOG0000682	OG0000035	n29	TaMN106.7G176600.1.p	CAH2078155.1
N0.HOG0000683	OG0000035	n31	TaMN106.6G275900.1.p	CAH2072370.1
N0.HOG0000684	OG0000035	n32	TaMN106.6G345100.1.p	CAH2072940.1, CAH2072942.1, CAH2072944.1
N0.HOG0000685	OG0000035	n35	TaMN106.1G213100.1.p, TaMN106.3G190500.1.p	CAH2053222.1
N0.HOG0000686	OG0000036	n1	TaMN106.4G204900.1.p	CAH2060128.1
N0.HOG0000687	OG0000036	n5	TaMN106.5G043700.1.p	CAH2063609.1
N0.HOG0000688	OG0000036	n9	TaMN106.5G043400.1.p	CAH2063605.1
N0.HOG0000689	OG0000036	n10	TaMN106.1G041400.1.p	CAH2033742.1, CAH2033754.1
N0.HOG0000690	OG0000036	n12	TaMN106.3G375200.1.p, TaMN106.5G186700.1.p	CAH2065368.1
N0.HOG0000691	OG0000036	n17	TaMN106.5G034400.1.p	CAH2063455.1
N0.HOG0000692	OG0000036	n18	TaMN106.5G036400.1.p	CAH2060091.1
N0.HOG0000693	OG0000036	n19	TaMN106.5G042200.1.p	CAH2063581.1
N0.HOG0000694	OG0000036	n20	TaMN106.1G170500.1.p, TaMN106.1G262600.1.p, TaMN106.2G209000.1.p, TaMN106.5G043500.1.p, TaMN106.5G043800.1.p, TaMN106.5G043900.1.p, TaMN106.5G121600.1.p, TaMN106.5G132600.1.p, TaMN106.5G132900.1.p, TaMN106.6G323300.1.p, TaMN106.6G323500.1.p, TaMN106.7G192700.1.p, TaMN106.7G231300.1.p, TaMN106.7G381300.1.p, TaMN106.7G381400.1.p, TaMN106.7G381600.1.p	CAH2064506.1
N0.HOG0000695	OG0000037	n1	TaMN106.7G347200.1.p	CAH2079716.1
N0.HOG0000696	OG0000037	n5	TaMN106.5G222800.1.p	CAH2065777.1
N0.HOG0000697	OG0000037	n9	TaMN106.5G221400.1.p	CAH2065751.1
N0.HOG0000698	OG0000037	n10	TaMN106.5G221800.1.p	CAH2065758.1
N0.HOG0000699	OG0000037	n11	TaMN106.5G221900.1.p, TaMN106.5G222100.1.p, TaMN106.5G222200.1.p	CAH2065762.1
N0.HOG0000700	OG0000037	n18	TaMN106.7G347500.1.p, TaMN106.7G347700.1.p
N0.HOG0000701	OG0000037	n20	TaMN106.4G047000.1.p	CAH2058170.1
N0.HOG0000702	OG0000037	n22	TaMN106.7G236000.1.p	CAH2078677.1
N0.HOG0000703	OG0000037	n24	TaMN106.7G235900.1.p	CAH2078675.1
N0.HOG0000704	OG0000037	n25	TaMN106.7G236100.1.p	CAH2078678.1
N0.HOG0000705	OG0000037	n29	TaMN106.1G064100.1.p	CAH2033945.1
N0.HOG0000706	OG0000037	n33	TaMN106.5G221500.1.p	CAH2065753.1
N0.HOG0000707	OG0000037	n34	TaMN106.1G275700.1.p	CAH2037009.1
N0.HOG0000708	OG0000037	n35		CAH2048979.1, CAH2049955.1
N0.HOG0000709	OG0000038	n1	TaMN106.1G075400.1.p	CAH2034090.1
N0.HOG0000710	OG0000038	n3		CAH2035617.1, CAH2053021.1, CAH2080062.1
N0.HOG0000711	OG0000038	n9		CAH2034697.1, CAH2034699.1, CAH2052658.1, CAH2079031.1
N0.HOG0000712	OG0000038	n14		CAH2035622.1, CAH2046394.1, CAH2060384.1, CAH2060623.1, CAH2065387.1, CAH2065398.1, CAH2072059.1
N0.HOG0000713	OG0000038	n21		CAH2065479.1, CAH2079374.1, CAH2079375.1
N0.HOG0000714	OG0000038	n25	TaMN106.1G118500.1.p	CAH2034812.1
N0.HOG0000715	OG0000038	n26	TaMN106.3G061700.1.p	CAH2051815.1
N0.HOG0000716	OG0000038	n27		CAH2052220.1, CAH2065286.1, CAH2079417.1
N0.HOG0000717	OG0000038	n29		CAH2051600.1, CAH2051990.1, CAH2064898.1, CAH2064918.1, CAH2065626.1, CAH2065627.1, CAH2070398.1, CAH2079309.1
N0.HOG0000718	OG0000039	n1	TaMN106.7G129800.1.p	CAH2077743.1
N0.HOG0000719	OG0000039	n5	TaMN106.6G091500.1.p	CAH2070013.1
N0.HOG0000720	OG0000039	n8	TaMN106.6G091200.1.p	CAH2070010.1
N0.HOG0000721	OG0000039	n9	TaMN106.6G091000.1.p	CAH2070008.1
N0.HOG0000722	OG0000039	n10	TaMN106.2G328000.1.p	CAH2047951.1, CAH2047952.1
N0.HOG0000723	OG0000039	n13		CAH2049059.1, CAH2062585.1
N0.HOG0000724	OG0000039	n17	TaMN106.7G051200.1.p	CAH2076708.1
N0.HOG0000725	OG0000039	n18	TaMN106.7G268600.1.p	CAH2078973.1
N0.HOG0000726	OG0000039	n19		CAH2040779.1, CAH2040781.1, CAH2068535.1, CAH2075766.1
N0.HOG0000727	OG0000039	n25	TaMN106.2G344300.1.p	CAH2048111.1
N0.HOG0000728	OG0000039	n27	TaMN106.2G344400.1.p	CAH2048112.1
N0.HOG0000729	OG0000039	n28	TaMN106.1G166700.1.p, TaMN106.2G344200.1.p	CAH2048110.1
N0.HOG0000730	OG0000039	n32	TaMN106.5G347900.1.p	CAH2067739.1
N0.HOG0000731	OG0000039	n33	TaMN106.5G348000.1.p	CAH2067740.1
N0.HOG0000732	OG0000039	n34	TaMN106.7G131200.1.p	CAH2077752.1, CAH2077753.1
N0.HOG0000733	OG0000040	n0	TaMN106.1G167300.1.p, TaMN106.2G260300.1.p, TaMN106.3G040400.1.p, TaMN106.3G040800.1.p, TaMN106.3G069300.1.p, TaMN106.3G076300.1.p, TaMN106.3G108900.1.p, TaMN106.3G123100.1.p, TaMN106.3G148100.1.p, TaMN106.4G221700.1.p, TaMN106.4G241900.1.p, TaMN106.4G295100.1.p, TaMN106.5G137200.1.p, TaMN106.5G179100.1.p, TaMN106.5G180800.1.p, TaMN106.5G184800.1.p, TaMN106.5G196200.1.p, TaMN106.5G198500.1.p, TaM…	CAH2060950.1
N0.HOG0000734	OG0000041	n1	TaMN106.5G146800.1.p	CAH2064754.1
N0.HOG0000735	OG0000041	n5	TaMN106.7G378600.1.p	CAH2080040.1
N0.HOG0000736	OG0000041	n7	TaMN106.7G272500.1.p	CAH2079020.1
N0.HOG0000737	OG0000041	n9	TaMN106.1G234200.1.p	CAH2036523.1
N0.HOG0000738	OG0000041	n10	TaMN106.3G254600.1.p	CAH2053708.1
N0.HOG0000739	OG0000041	n12		CAH2050034.1, CAH2050036.1, CAH2050038.1, CAH2050040.1
N0.HOG0000740	OG0000041	n16		CAH2040870.1, CAH2049246.1
N0.HOG0000741	OG0000041	n18		CAH2057407.1, CAH2057409.1, CAH2057417.1
N0.HOG0000742	OG0000041	n23	TaMN106.7G253600.1.p	CAH2078849.1
N0.HOG0000743	OG0000041	n24	TaMN106.7G253500.1.p	CAH2078848.1
N0.HOG0000744	OG0000041	n27	TaMN106.4G274800.1.p	CAH2061276.1
N0.HOG0000745	OG0000041	n28	TaMN106.4G274900.1.p	CAH2061278.1, CAH2065302.1
N0.HOG0000746	OG0000041	n30		CAH2057393.1, CAH2057395.1, CAH2057405.1, CAH2057413.1, CAH2057415.1
N0.HOG0000747	OG0000041	n34	TaMN106.1G174900.1.p	CAH2035899.1, CAH2035901.1
N0.HOG0000748	OG0000042	n1	TaMN106.7G397100.1.p	CAH2080201.1
N0.HOG0000749	OG0000042	n6	TaMN106.3G111300.1.p, TaMN106.5G152400.1.p, TaMN106.5G191900.1.p, TaMN106.6G109300.1.p	CAH2070666.1
N0.HOG0000750	OG0000042	n10	TaMN106.1G133000.1.p, TaMN106.2G265200.1.p, TaMN106.4G171100.1.p, TaMN106.4G291800.1.p, TaMN106.5G190700.1.p	CAH2061434.1
N0.HOG0000751	OG0000042	n16	TaMN106.2G158800.1.p	CAH2065462.1
N0.HOG0000752	OG0000042	n18	TaMN106.1G398100.1.p	CAH2038745.1, CAH2045502.1, CAH2052667.1, CAH2060300.1, CAH2060468.1, CAH2060553.1, CAH2067775.1, CAH2070140.1, CAH2080081.1
N0.HOG0000753	OG0000042	n28	TaMN106.1G023900.1.p	CAH2033591.1, CAH2060555.1
N0.HOG0000754	OG0000042	n30	TaMN106.3G056500.1.p	CAH2035867.1, CAH2046400.1, CAH2051677.1, CAH2052208.1, CAH2053128.1
N0.HOG0000755	OG0000043	n1	TaMN106.1G266200.1.p	CAH2036820.1
N0.HOG0000756	OG0000043	n5	TaMN106.1G266500.1.p	CAH2036830.1
N0.HOG0000757	OG0000043	n11	TaMN106.1G297100.1.p	CAH2037410.1
N0.HOG0000758	OG0000043	n14	TaMN106.5G368700.1.p	CAH2067921.1
N0.HOG0000759	OG0000043	n15	TaMN106.5G368500.1.p	CAH2067919.1
N0.HOG0000760	OG0000043	n17	TaMN106.1G296800.1.p	CAH2037403.1
N0.HOG0000761	OG0000043	n19	TaMN106.1G296700.1.p	CAH2037401.1
N0.HOG0000762	OG0000043	n20	TaMN106.1G297000.1.p	CAH2037408.1
N0.HOG0000763	OG0000043	n24	TaMN106.7G364100.1.p	CAH2079887.1
N0.HOG0000764	OG0000043	n25	TaMN106.7G364200.1.p	CAH2079888.1
N0.HOG0000765	OG0000043	n27	TaMN106.1G049300.1.p	CAH2033814.1
N0.HOG0000766	OG0000043	n28	TaMN106.1G415600.1.p	CAH2033817.1, CAH2033824.1
N0.HOG0000767	OG0000043	n30	TaMN106.7G092800.1.p, TaMN106.7G092900.1.p	CAH2077398.1
N0.HOG0000768	OG0000043	n33	TaMN106.1G266400.1.p	CAH2036822.1
N0.HOG0000769	OG0000043	n34	TaMN106.1G266100.1.p	CAH2036818.1
N0.HOG0000770	OG0000044	n1	TaMN106.1G086000.1.p	CAH2034234.1
N0.HOG0000771	OG0000044	n4	TaMN106.6G222400.1.p	CAH2071757.1
N0.HOG0000772	OG0000044	n7	TaMN106.2G251800.1.p	CAH2046558.1
N0.HOG0000773	OG0000044	n9	TaMN106.3G136000.1.p	CAH2052766.1
N0.HOG0000774	OG0000044	n10	TaMN106.1G086200.1.p	CAH2034238.1
N0.HOG0000775	OG0000044	n11	TaMN106.7G187100.1.p, TaMN106.7G188600.1.p	CAH2078237.1
N0.HOG0000776	OG0000044	n16	TaMN106.1G086500.1.p	CAH2034246.1
N0.HOG0000777	OG0000044	n19	TaMN106.4G254000.1.p	CAH2060960.1
N0.HOG0000778	OG0000044	n21	TaMN106.5G142900.1.p	CAH2064670.1
N0.HOG0000779	OG0000044	n23	TaMN106.5G143500.1.p	CAH2064684.1
N0.HOG0000780	OG0000044	n24	TaMN106.5G143000.1.p, TaMN106.5G143100.1.p, TaMN106.5G143200.1.p	CAH2064674.1, CAH2064676.1, CAH2064678.1
N0.HOG0000781	OG0000044	n30	TaMN106.1G086300.1.p	CAH2034244.1
N0.HOG0000782	OG0000044	n31	TaMN106.1G086100.1.p	CAH2034236.1
N0.HOG0000783	OG0000044	n32	TaMN106.1G086400.1.p, TaMN106.1G086700.1.p	CAH2034250.1
N0.HOG0000784	OG0000045	n1	TaMN106.6G141900.1.p	CAH2070397.1
N0.HOG0000785	OG0000045	n6	TaMN106.1G118600.1.p, TaMN106.2G276500.1.p, TaMN106.5G165600.1.p, TaMN106.5G195600.1.p, TaMN106.5G211100.1.p, TaMN106.5G246400.1.p
N0.HOG0000786	OG0000045	n12	TaMN106.2G147400.1.p, TaMN106.2G291300.1.p, TaMN106.4G225800.1.p, TaMN106.5G184200.1.p
N0.HOG0000787	OG0000045	n16	TaMN106.1G158700.1.p, TaMN106.3G021700.1.p, TaMN106.3G103700.1.p, TaMN106.4G242600.1.p, TaMN106.4G252300.1.p, TaMN106.4G252400.1.p, TaMN106.6G134200.1.p, TaMN106.6G160800.1.p, TaMN106.7G332600.1.p, TaMN106.7G337600.1.p
N0.HOG0000788	OG0000045	n27	TaMN106.4G232000.1.p, TaMN106.7G383500.1.p	CAH2080091.1
N0.HOG0000789	OG0000045	n29	TaMN106.2G289600.1.p, TaMN106.3G119500.1.p, TaMN106.5G088000.1.p	CAH2047293.1
N0.HOG0000790	OG0000045	n32	TaMN106.2G245100.1.p, TaMN106.2G260400.1.p, TaMN106.6G145200.1.p	CAH2070552.1
N0.HOG0000791	OG0000046	n1	TaMN106.4G026900.1.p	CAH2057854.1
N0.HOG0000792	OG0000046	n5	TaMN106.4G026800.1.p	CAH2057852.1
N0.HOG0000793	OG0000046	n6	TaMN106.4G026700.1.p	CAH2057850.1
N0.HOG0000794	OG0000046	n9	TaMN106.4G027000.1.p	CAH2057856.1
N0.HOG0000795	OG0000046	n14		CAH2042505.1, CAH2042507.1, CAH2042509.1, CAH2042511.1, CAH2042513.1
N0.HOG0000796	OG0000046	n19	TaMN106.6G386000.1.p	CAH2040997.1, CAH2040998.1, CAH2049755.1, CAH2073594.1, CAH2080678.1, CAH2080679.1
N0.HOG0000797	OG0000046	n25	TaMN106.5G104900.1.p	CAH2056683.1, CAH2056684.1, CAH2064271.1
N0.HOG0000798	OG0000046	n30	TaMN106.4G026500.1.p	CAH2057846.1
N0.HOG0000799	OG0000046	n31	TaMN106.4G026600.1.p	CAH2057848.1
N0.HOG0000800	OG0000046	n32	TaMN106.5G024700.1.p, TaMN106.5G024800.1.p	CAH2063298.1
N0.HOG0000801	OG0000046	n34	TaMN106.4G191200.1.p	CAH2059989.1
N0.HOG0000802	OG0000047	n1	TaMN106.1G099500.1.p	CAH2034476.1
N0.HOG0000803	OG0000047	n4	TaMN106.1G442900.1.p	CAH2039202.1
N0.HOG0000804	OG0000047	n6	TaMN106.4G245700.1.p	CAH2060737.1
N0.HOG0000805	OG0000047	n7	TaMN106.6G257800.1.p	CAH2062668.1, CAH2072224.1
N0.HOG0000806	OG0000047	n11	TaMN106.3G159500.1.p, TaMN106.7G288400.1.p	CAH2056696.1
N0.HOG0000807	OG0000047	n13	TaMN106.2G090500.1.p, TaMN106.4G262000.1.p, TaMN106.6G359000.1.p	CAH2061103.1
N0.HOG0000808	OG0000047	n20	TaMN106.1G088200.1.p	CAH2034280.1
N0.HOG0000809	OG0000047	n21	TaMN106.4G152200.1.p	CAH2059468.1
N0.HOG0000810	OG0000047	n22	TaMN106.2G221000.1.p, TaMN106.7G229400.1.p	CAH2078616.1
N0.HOG0000811	OG0000047	n24	TaMN106.4G103500.1.p, TaMN106.4G196300.1.p, TaMN106.6G455300.1.p	CAH2060037.1
N0.HOG0000812	OG0000047	n28	TaMN106.7G094200.1.p	CAH2077410.1
N0.HOG0000813	OG0000047	n32	TaMN106.6G041300.1.p	CAH2069536.1
N0.HOG0000814	OG0000047	n33	TaMN106.6G395700.1.p	CAH2073761.1
N0.HOG0000815	OG0000048	n1	TaMN106.6G035400.1.p	CAH2069478.1
N0.HOG0000816	OG0000048	n3	TaMN106.6G032400.1.p	CAH2069453.1
N0.HOG0000817	OG0000048	n8	TaMN106.6G032100.1.p, TaMN106.6G032200.1.p
N0.HOG0000818	OG0000048	n10	TaMN106.1G089500.1.p	CAH2034302.1
N0.HOG0000819	OG0000048	n11	TaMN106.6G032000.1.p	CAH2069451.1
N0.HOG0000820	OG0000048	n13	TaMN106.6G031900.1.p	CAH2069450.1
N0.HOG0000821	OG0000048	n14	TaMN106.5G172100.1.p	CAH2042131.1, CAH2042133.1, CAH2042135.1, CAH2042137.1, CAH2057546.1, CAH2065151.1
N0.HOG0000822	OG0000048	n20	TaMN106.6G032300.1.p	CAH2069452.1
N0.HOG0000823	OG0000048	n24	TaMN106.6G036700.1.p	CAH2069490.1
N0.HOG0000824	OG0000048	n25	TaMN106.6G245200.1.p	CAH2072108.1
N0.HOG0000825	OG0000048	n28	TaMN106.6G036300.1.p	CAH2069487.1
N0.HOG0000826	OG0000048	n29	TaMN106.1G178100.1.p	CAH2035943.1, CAH2070605.1
N0.HOG0000827	OG0000048	n31	TaMN106.6G036400.1.p, TaMN106.6G036500.1.p, TaMN106.6G036600.1.p	CAH2069488.1
N0.HOG0000828	OG0000049	n1	TaMN106.1G183200.1.p	CAH2036063.1
N0.HOG0000829	OG0000049	n9	TaMN106.2G208300.1.p	CAH2046126.1
N0.HOG0000830	OG0000049	n10	TaMN106.2G208400.1.p, TaMN106.2G208600.1.p	CAH2046130.1
N0.HOG0000831	OG0000049	n12	TaMN106.2G208800.1.p, TaMN106.2G208900.1.p, TaMN106.2G209100.1.p
N0.HOG0000832	OG0000049	n14	TaMN106.2G208700.1.p	CAH2046132.1, CAH2046134.1
N0.HOG0000833	OG0000049	n16	TaMN106.1G183100.1.p	CAH2035571.1, CAH2035579.1, CAH2036061.1
N0.HOG0000834	OG0000049	n20	TaMN106.1G160800.1.p	CAH2035727.1
N0.HOG0000835	OG0000049	n21	TaMN106.1G166100.1.p	CAH2035732.1
N0.HOG0000836	OG0000049	n22	TaMN106.1G160700.1.p	CAH2035565.1, CAH2035569.1, CAH2035730.1
N0.HOG0000837	OG0000049	n25		CAH2035567.1, CAH2035573.1, CAH2035575.1, CAH2035577.1, CAH2036049.1, CAH2036051.1, CAH2036053.1, CAH2036055.1, CAH2036057.1, CAH2036059.1
N0.HOG0000838	OG0000050	n1	TaMN106.2G236000.1.p	CAH2046416.1
N0.HOG0000839	OG0000050	n5	TaMN106.3G038800.1.p, TaMN106.3G133700.1.p, TaMN106.7G287600.1.p
N0.HOG0000840	OG0000050	n9	TaMN106.4G232200.1.p, TaMN106.7G294300.1.p
N0.HOG0000841	OG0000050	n12	TaMN106.1G131500.1.p, TaMN106.3G040500.1.p, TaMN106.5G336000.1.p	CAH2078188.1
N0.HOG0000842	OG0000050	n15	TaMN106.3G216500.1.p	CAH2053147.1
N0.HOG0000843	OG0000050	n16	TaMN106.1G118400.1.p, TaMN106.1G135800.1.p, TaMN106.2G274000.1.p, TaMN106.2G293500.1.p, TaMN106.3G060700.1.p, TaMN106.3G118200.1.p, TaMN106.3G129200.1.p, TaMN106.3G153500.1.p, TaMN106.4G246900.1.p, TaMN106.4G301000.1.p, TaMN106.5G165800.1.p, TaMN106.5G199100.1.p, TaMN106.7G219200.1.p, TaMN106.7G300600.1.p, TaMN106.7G339900.1.p, TaMN106.7G340000.1.p
N0.HOG0000844	OG0000050	n31	TaMN106.6G125700.1.p, TaMN106.7G309400.1.p	CAH2070454.1
N0.HOG0000845	OG0000051	n1	TaMN106.4G218200.1.p	CAH2060267.1
N0.HOG0000846	OG0000051	n8	TaMN106.7G214900.1.p	CAH2078484.1
N0.HOG0000847	OG0000051	n10	TaMN106.1G287000.1.p	CAH2037225.1
N0.HOG0000848	OG0000051	n12	TaMN106.1G286900.1.p	CAH2037223.1
N0.HOG0000849	OG0000051	n14	TaMN106.5G356100.1.p	CAH2067813.1
N0.HOG0000850	OG0000051	n16		CAH2080597.1, CAH2080598.1, CAH2080599.1, CAH2080600.1
N0.HOG0000851	OG0000051	n21	TaMN106.3G320100.1.p, TaMN106.3G320300.1.p	CAH2054548.1, CAH2054552.1
N0.HOG0000852	OG0000051	n22	TaMN106.2G130300.1.p, TaMN106.3G320200.1.p	CAH2054550.1
N0.HOG0000853	OG0000051	n24	TaMN106.7G304800.1.p	CAH2079432.1, CAH2079433.1, CAH2079435.1, CAH2079436.1
N0.HOG0000854	OG0000051	n29	TaMN106.4G218000.1.p	CAH2060265.1
N0.HOG0000855	OG0000051	n30	TaMN106.4G218300.1.p	CAH2060270.1
N0.HOG0000856	OG0000052	n1	TaMN106.4G123900.1.p	CAH2059007.1
N0.HOG0000857	OG0000052	n6	TaMN106.5G102500.1.p	CAH2064249.1
N0.HOG0000858	OG0000052	n8	TaMN106.5G102600.1.p	CAH2056802.1, CAH2064250.1
N0.HOG0000859	OG0000052	n12		CAH2042354.1, CAH2042356.1
N0.HOG0000860	OG0000052	n14		CAH2042865.1, CAH2057464.1, CAH2057465.1, CAH2057468.1, CAH2075723.1, CAH2075724.1, CAH2075727.1, CAH2075728.1
N0.HOG0000861	OG0000052	n22	TaMN106.3G060800.1.p	CAH2051783.1
N0.HOG0000862	OG0000052	n25	TaMN106.7G062800.1.p	CAH2076916.1
N0.HOG0000863	OG0000052	n26	TaMN106.7G101600.1.p	CAH2077481.1
N0.HOG0000864	OG0000052	n28	TaMN106.4G124000.1.p	CAH2059009.1
N0.HOG0000865	OG0000052	n29	TaMN106.4G124200.1.p	CAH2059013.1
N0.HOG0000866	OG0000052	n31	TaMN106.4G123800.1.p	CAH2059005.1
N0.HOG0000867	OG0000052	n32	TaMN106.4G124100.1.p	CAH2059011.1
N0.HOG0000868	OG0000053	n0	TaMN106.7G402500.1.p	CAH2035447.1, CAH2035449.1, CAH2036041.1, CAH2046464.1, CAH2047043.1, CAH2047045.1, CAH2047670.1, CAH2047861.1, CAH2051763.1, CAH2052982.1, CAH2052983.1, CAH2054323.1, CAH2060498.1, CAH2060721.1, CAH2060722.1, CAH2060786.1, CAH2060788.1, CAH2061424.1, CAH2061425.1, CAH2065448.1, CAH2065453.1, CAH2065533.1, CAH2066020.1, CAH2070381.1, CAH2070382.1, CAH2070798.1, CAH2071761.1, CAH2078942.1, CAH2078…
N0.HOG0000869	OG0000054	n1	TaMN106.2G097500.1.p	CAH2044447.1
N0.HOG0000870	OG0000054	n4		CAH2042849.1, CAH2042850.1, CAH2042851.1
N0.HOG0000871	OG0000054	n9	TaMN106.4G040200.1.p	CAH2058057.1
N0.HOG0000872	OG0000054	n11	TaMN106.6G061900.1.p	CAH2069732.1
N0.HOG0000873	OG0000054	n13	TaMN106.1G009800.1.p	CAH2033471.1
N0.HOG0000874	OG0000054	n14	TaMN106.3G267000.1.p	CAH2053810.1
N0.HOG0000875	OG0000054	n17	TaMN106.6G127500.1.p	CAH2070530.1
N0.HOG0000876	OG0000054	n19	TaMN106.1G353700.1.p	CAH2038336.1
N0.HOG0000877	OG0000054	n20	TaMN106.1G037400.1.p, TaMN106.5G275000.1.p	CAH2066588.1
N0.HOG0000878	OG0000054	n23	TaMN106.6G284900.1.p	CAH2072435.1
N0.HOG0000879	OG0000054	n24	TaMN106.4G167000.1.p	CAH2058293.1, CAH2059726.1
N0.HOG0000880	OG0000054	n28	TaMN106.6G209400.1.p	CAH2071551.1
N0.HOG0000881	OG0000054	n29	TaMN106.4G039800.1.p, TaMN106.4G040000.1.p	CAH2058051.1
N0.HOG0000882	OG0000054	n31		CAH2063451.1, CAH2065935.1
N0.HOG0000883	OG0000055	n1	TaMN106.2G292300.1.p	CAH2047363.1
N0.HOG0000884	OG0000055	n7	TaMN106.7G362500.1.p	CAH2047012.1, CAH2047015.1, CAH2047086.1, CAH2047088.1, CAH2051855.1, CAH2052502.1, CAH2052787.1, CAH2061063.1, CAH2065336.1, CAH2070574.1, CAH2070582.1, CAH2070923.1, CAH2079296.1, CAH2079530.1
N0.HOG0000885	OG0000055	n21	TaMN106.5G214500.1.p	CAH2065672.1, CAH2078911.1
N0.HOG0000886	OG0000055	n23	TaMN106.6G067900.1.p	CAH2047172.1, CAH2047184.1, CAH2069786.1
N0.HOG0000887	OG0000055	n26	TaMN106.1G173200.1.p, TaMN106.4G214200.1.p, TaMN106.7G400900.1.p	CAH2035869.1, CAH2060225.1, CAH2060595.1, CAH2080239.1
N0.HOG0000888	OG0000056	n1	TaMN106.4G282200.1.p	CAH2061337.1
N0.HOG0000889	OG0000056	n9	TaMN106.4G051100.1.p	CAH2058238.1
N0.HOG0000890	OG0000056	n10	TaMN106.4G051200.1.p	CAH2058240.1
N0.HOG0000891	OG0000056	n11	TaMN106.1G344100.1.p	CAH2038235.1
N0.HOG0000892	OG0000056	n12	TaMN106.4G155900.1.p, TaMN106.7G376900.1.p	CAH2080026.1
N0.HOG0000893	OG0000056	n17	TaMN106.1G176300.1.p	CAH2035921.1
N0.HOG0000894	OG0000056	n20	TaMN106.5G255900.1.p	CAH2066280.1
N0.HOG0000895	OG0000056	n21	TaMN106.6G014400.1.p	CAH2069300.1
N0.HOG0000896	OG0000056	n22	TaMN106.7G109200.1.p	CAH2077556.1
N0.HOG0000897	OG0000056	n27	TaMN106.5G181400.1.p	CAH2065282.1
N0.HOG0000898	OG0000056	n28	TaMN106.6G023200.1.p, TaMN106.6G023300.1.p	CAH2069379.1
N0.HOG0000899	OG0000056	n30	TaMN106.3G009300.1.p, TaMN106.3G012900.1.p	CAH2051216.1
N0.HOG0000900	OG0000057	n1	TaMN106.2G290100.1.p	CAH2035479.1
N0.HOG0000901	OG0000057	n5	TaMN106.3G052100.1.p	CAH2051579.1
N0.HOG0000902	OG0000057	n8	TaMN106.6G434000.1.p	CAH2074344.1
N0.HOG0000903	OG0000057	n13	TaMN106.2G211700.1.p	CAH2046177.1
N0.HOG0000904	OG0000057	n14	TaMN106.2G211600.1.p	CAH2046175.1
N0.HOG0000905	OG0000057	n15	TaMN106.2G135700.1.p, TaMN106.3G264100.1.p, TaMN106.7G291600.1.p	CAH2079193.1
N0.HOG0000906	OG0000057	n21	TaMN106.1G185800.1.p	CAH2036112.1
N0.HOG0000907	OG0000057	n22	TaMN106.1G200200.1.p, TaMN106.1G207400.1.p, TaMN106.7G264800.1.p	CAH2036251.1
N0.HOG0000908	OG0000057	n25	TaMN106.2G216700.1.p, TaMN106.4G263500.1.p	CAH2061133.1
N0.HOG0000909	OG0000057	n27	TaMN106.3G020800.1.p, TaMN106.3G180800.1.p, TaMN106.4G258700.1.p	CAH2051289.1
N0.HOG0000910	OG0000057	n30	TaMN106.1G182800.1.p, TaMN106.1G182900.1.p	CAH2035658.1
N0.HOG0000911	OG0000058	n1	TaMN106.1G338300.1.p	CAH2038159.1
N0.HOG0000912	OG0000058	n7	TaMN106.6G203700.1.p	CAH2071461.1
N0.HOG0000913	OG0000058	n10	TaMN106.6G203800.1.p	CAH2071465.1
N0.HOG0000914	OG0000058	n11	TaMN106.6G203900.1.p	CAH2071467.1
N0.HOG0000915	OG0000058	n12	TaMN106.6G204000.1.p	CAH2071469.1
N0.HOG0000916	OG0000058	n13	TaMN106.1G338400.1.p, TaMN106.2G336000.1.p	CAH2038161.1
N0.HOG0000917	OG0000058	n15	TaMN106.6G204800.1.p, TaMN106.7G190800.1.p	CAH2071483.1
N0.HOG0000918	OG0000058	n20	TaMN106.2G209400.1.p	CAH2046141.1
N0.HOG0000919	OG0000058	n22	TaMN106.2G209500.1.p	CAH2046144.1
N0.HOG0000920	OG0000058	n23	TaMN106.2G209600.1.p	CAH2046146.1
N0.HOG0000921	OG0000058	n24	TaMN106.4G030300.1.p	CAH2042783.1, CAH2042784.1, CAH2042785.1
N0.HOG0000922	OG0000058	n27	TaMN106.2G335900.1.p, TaMN106.3G103400.1.p, TaMN106.3G168700.1.p, TaMN106.3G168800.1.p, TaMN106.7G278800.1.p	CAH2048033.1
N0.HOG0000923	OG0000059	n1	TaMN106.3G172700.1.p	CAH2053080.1
N0.HOG0000924	OG0000059	n4	TaMN106.3G172500.1.p	CAH2053078.1
N0.HOG0000925	OG0000059	n5	TaMN106.3G172400.1.p	CAH2053077.1
N0.HOG0000926	OG0000059	n8	TaMN106.3G172900.1.p	CAH2053082.1
N0.HOG0000927	OG0000059	n13	TaMN106.4G203800.1.p	CAH2060119.1
N0.HOG0000928	OG0000059	n16	TaMN106.1G390800.1.p, TaMN106.1G390900.1.p
N0.HOG0000929	OG0000059	n18	TaMN106.1G390700.1.p	CAH2038683.1
N0.HOG0000930	OG0000059	n19	TaMN106.4G203600.1.p	CAH2060117.1
N0.HOG0000931	OG0000059	n20	TaMN106.1G391000.1.p, TaMN106.1G391200.1.p	CAH2038686.1
N0.HOG0000932	OG0000059	n22		CAH2050869.1, CAH2050871.1, CAH2057325.1, CAH2068884.1, CAH2068886.1, CAH2068888.1
N0.HOG0000933	OG0000059	n28	TaMN106.3G173000.1.p	CAH2053083.1
N0.HOG0000934	OG0000059	n30	TaMN106.3G173300.1.p	CAH2053086.1
N0.HOG0000935	OG0000059	n31	TaMN106.3G173200.1.p	CAH2053085.1
N0.HOG0000936	OG0000060	n1	TaMN106.1G420300.1.p	CAH2038943.1
N0.HOG0000937	OG0000060	n3	TaMN106.2G258200.1.p	CAH2046621.1
N0.HOG0000938	OG0000060	n6	TaMN106.7G292200.1.p	CAH2079199.1
N0.HOG0000939	OG0000060	n7	TaMN106.3G153100.1.p	CAH2052941.1, CAH2080470.1
N0.HOG0000940	OG0000060	n10		CAH2080469.1, CAH2080472.1
N0.HOG0000941	OG0000060	n12	TaMN106.7G122100.1.p	CAH2077671.1
N0.HOG0000942	OG0000060	n17	TaMN106.7G118900.1.p	CAH2077640.1
N0.HOG0000943	OG0000060	n18	TaMN106.7G118800.1.p	CAH2049714.1, CAH2080544.1
N0.HOG0000944	OG0000060	n23	TaMN106.6G056200.1.p	CAH2069677.1
N0.HOG0000945	OG0000060	n24	TaMN106.6G056100.1.p	CAH2069676.1
N0.HOG0000946	OG0000060	n25	TaMN106.3G014700.1.p, TaMN106.6G432400.1.p	CAH2051234.1
N0.HOG0000947	OG0000060	n28	TaMN106.1G425200.1.p	CAH2043427.1, CAH2055131.1
N0.HOG0000948	OG0000060	n30	TaMN106.2G247900.1.p	CAH2046519.1, CAH2080471.1
N0.HOG0000949	OG0000061	n1	TaMN106.4G294800.1.p, TaMN106.4G295000.1.p	CAH2061466.1
N0.HOG0000950	OG0000061	n6	TaMN106.4G293600.1.p	CAH2061455.1
N0.HOG0000951	OG0000061	n7	TaMN106.4G297200.1.p	CAH2061487.1
N0.HOG0000952	OG0000061	n12	TaMN106.4G293900.1.p	CAH2061459.1
N0.HOG0000953	OG0000061	n14	TaMN106.2G020600.1.p	CAH2043307.1
N0.HOG0000954	OG0000061	n15	TaMN106.2G034200.1.p	CAH2043515.1
N0.HOG0000955	OG0000061	n18	TaMN106.4G294400.1.p	CAH2061463.1
N0.HOG0000956	OG0000061	n19	TaMN106.4G293700.1.p	CAH2061456.1
N0.HOG0000957	OG0000061	n21	TaMN106.4G294600.1.p	CAH2061465.1
N0.HOG0000958	OG0000061	n22	TaMN106.4G295700.1.p	CAH2061473.1, CAH2061481.1
N0.HOG0000959	OG0000061	n27	TaMN106.4G296500.1.p	CAH2061482.1
N0.HOG0000960	OG0000061	n29	TaMN106.4G296700.1.p	CAH2061485.1
N0.HOG0000961	OG0000061	n30	TaMN106.4G293200.1.p	CAH2061449.1
N0.HOG0000962	OG0000061	n31	TaMN106.4G295500.1.p	CAH2061478.1
N0.HOG0000963	OG0000062	n0	TaMN106.2G137600.1.p, TaMN106.2G252900.1.p, TaMN106.2G253000.1.p, TaMN106.2G253100.1.p, TaMN106.3G137400.1.p, TaMN106.4G307500.1.p, TaMN106.4G307600.1.p, TaMN106.4G307700.1.p, TaMN106.4G307800.1.p, TaMN106.4G307900.1.p, TaMN106.4G308000.1.p, TaMN106.4G308100.1.p, TaMN106.4G308200.1.p, TaMN106.4G308300.1.p, TaMN106.4G308400.1.p, TaMN106.4G308500.1.p, TaMN106.4G308600.1.p, TaMN106.4G308700.1.p, TaM…	CAH2070056.1
N0.HOG0000964	OG0000063	n1	TaMN106.7G285000.1.p	CAH2061058.1, CAH2079137.1
N0.HOG0000965	OG0000063	n6		CAH2070277.1, CAH2071141.1
N0.HOG0000966	OG0000063	n10	TaMN106.4G246800.1.p	CAH2060150.1
N0.HOG0000967	OG0000063	n11	TaMN106.3G140400.1.p	CAH2052841.1, CAH2065450.1, CAH2070440.1, CAH2079185.1
N0.HOG0000968	OG0000063	n15	TaMN106.3G127100.1.p, TaMN106.3G186000.1.p, TaMN106.4G226600.1.p, TaMN106.5G166900.1.p, TaMN106.7G317200.1.p	CAH2051909.1
N0.HOG0000969	OG0000063	n23	TaMN106.3G049500.1.p	CAH2051541.1
N0.HOG0000970	OG0000063	n24	TaMN106.7G318400.1.p	CAH2046675.1, CAH2047325.1
N0.HOG0000971	OG0000063	n26	TaMN106.7G361300.1.p	CAH2035028.1, CAH2052240.1, CAH2052455.1, CAH2060647.1, CAH2070244.1, CAH2079858.1
N0.HOG0000972	OG0000064	n1	TaMN106.1G150300.1.p	CAH2035382.1
N0.HOG0000973	OG0000064	n3	TaMN106.6G161000.1.p	CAH2070570.1
N0.HOG0000974	OG0000064	n7		CAH2056761.1, CAH2056763.1, CAH2062659.1
N0.HOG0000975	OG0000064	n10	TaMN106.7G349500.1.p	CAH2079738.1
N0.HOG0000976	OG0000064	n12	TaMN106.3G380900.1.p	CAH2055290.1
N0.HOG0000977	OG0000064	n13	TaMN106.6G309500.1.p	CAH2072636.1
N0.HOG0000978	OG0000064	n17	TaMN106.6G364400.1.p	CAH2073243.1
N0.HOG0000979	OG0000064	n18	TaMN106.2G023500.1.p	CAH2043349.1, CAH2062655.1
N0.HOG0000980	OG0000064	n21	TaMN106.1G057800.1.p	CAH2033886.1
N0.HOG0000981	OG0000064	n23	TaMN106.4G057600.1.p	CAH2052332.1, CAH2058337.1, CAH2066276.1
N0.HOG0000982	OG0000064	n26	TaMN106.1G025300.1.p, TaMN106.1G148800.1.p	CAH2035353.1
N0.HOG0000983	OG0000064	n29	TaMN106.1G026400.1.p	CAH2033616.1
N0.HOG0000984	OG0000064	n30	TaMN106.5G355300.1.p	CAH2067806.1
N0.HOG0000985	OG0000065	n0	TaMN106.1G096800.1.p, TaMN106.1G169300.1.p, TaMN106.1G177000.1.p, TaMN106.2G228300.1.p, TaMN106.2G251900.1.p, TaMN106.2G264300.1.p, TaMN106.2G267600.1.p, TaMN106.2G280200.1.p, TaMN106.2G311500.1.p, TaMN106.3G068000.1.p, TaMN106.3G122500.1.p, TaMN106.4G264900.1.p, TaMN106.4G269600.1.p, TaMN106.5G152200.1.p, TaMN106.5G207300.1.p, TaMN106.5G213500.1.p, TaMN106.6G118300.1.p, TaMN106.6G118600.1.p, TaM…
N0.HOG0000986	OG0000066	n1	TaMN106.4G034600.1.p	CAH2057972.1
N0.HOG0000987	OG0000066	n5	TaMN106.1G313200.1.p	CAH2037719.1
N0.HOG0000988	OG0000066	n7	TaMN106.2G357400.1.p	CAH2048308.1
N0.HOG0000989	OG0000066	n8	TaMN106.7G310800.1.p	CAH2035131.1, CAH2069981.1, CAH2079402.1
N0.HOG0000990	OG0000066	n12		CAH2041500.1, CAH2041502.1, CAH2056844.1
N0.HOG0000991	OG0000066	n17	TaMN106.6G180500.1.p	CAH2071039.1
N0.HOG0000992	OG0000066	n18	TaMN106.6G180700.1.p	CAH2071044.1
N0.HOG0000993	OG0000066	n19	TaMN106.6G181000.1.p	CAH2071050.1, CAH2071056.1
N0.HOG0000994	OG0000066	n21		CAH2041496.1, CAH2056843.1, CAH2056845.1
N0.HOG0000995	OG0000066	n23		CAH2040371.1, CAH2040373.1, CAH2041854.1, CAH2049229.1, CAH2049231.1, CAH2080477.1, CAH2080478.1, CAH2080485.1, CAH2080486.1
N0.HOG0000996	OG0000067	n0	TaMN106.1G120700.1.p, TaMN106.1G128900.1.p, TaMN106.1G129300.1.p, TaMN106.1G168400.1.p, TaMN106.1G176500.1.p, TaMN106.1G219600.1.p, TaMN106.1G239000.1.p, TaMN106.1G383500.1.p, TaMN106.2G037000.1.p, TaMN106.3G053400.1.p, TaMN106.3G064300.1.p, TaMN106.3G076500.1.p, TaMN106.3G104900.1.p, TaMN106.3G106800.1.p, TaMN106.3G112000.1.p, TaMN106.4G023100.1.p, TaMN106.4G218800.1.p, TaMN106.4G220200.1.p, TaM…
N0.HOG0000997	OG0000068	n1	TaMN106.2G123000.1.p	CAH2044699.1
N0.HOG0000998	OG0000068	n3	TaMN106.3G330100.1.p	CAH2054724.1
N0.HOG0000999	OG0000068	n6	TaMN106.3G130000.1.p	CAH2052647.1
N0.HOG0001000	OG0000068	n7	TaMN106.7G315200.1.p	CAH2079355.1
N0.HOG0001001	OG0000068	n10	TaMN106.1G417600.1.p	CAH2038919.1
N0.HOG0001002	OG0000068	n12	TaMN106.3G142900.1.p	CAH2052860.1
N0.HOG0001003	OG0000068	n13	TaMN106.7G311100.1.p	CAH2079399.1
N0.HOG0001004	OG0000068	n17	TaMN106.5G102200.1.p	CAH2064247.1
N0.HOG0001005	OG0000068	n19	TaMN106.6G424300.1.p	CAH2074184.1
N0.HOG0001006	OG0000068	n20	TaMN106.5G084300.1.p	CAH2064095.1
N0.HOG0001007	OG0000068	n22		CAH2040932.1, CAH2045720.1
N0.HOG0001008	OG0000068	n24	TaMN106.5G236600.1.p	CAH2065983.1
N0.HOG0001009	OG0000068	n26	TaMN106.2G152200.1.p	CAH2045200.1
N0.HOG0001010	OG0000068	n28	TaMN106.2G047500.1.p	CAH2043717.1
N0.HOG0001011	OG0000068	n29	TaMN106.7G163900.1.p	CAH2078041.1
N0.HOG0001012	OG0000069	n1	TaMN106.6G077000.1.p	CAH2069873.1
N0.HOG0001013	OG0000069	n4	TaMN106.6G077100.1.p	CAH2069874.1
N0.HOG0001014	OG0000069	n5	TaMN106.3G055000.1.p, TaMN106.3G055200.1.p	CAH2051643.1
N0.HOG0001015	OG0000069	n11	TaMN106.6G076900.1.p	CAH2069872.1
N0.HOG0001016	OG0000069	n12	TaMN106.6G076800.1.p	CAH2069871.1
N0.HOG0001017	OG0000069	n13	TaMN106.5G001100.1.p, TaMN106.6G076000.1.p, TaMN106.6G076100.1.p	CAH2069865.1
N0.HOG0001018	OG0000069	n18	TaMN106.6G075200.1.p	CAH2069856.1
N0.HOG0001019	OG0000069	n20	TaMN106.6G076500.1.p	CAH2069868.1
N0.HOG0001020	OG0000069	n22	TaMN106.6G076400.1.p	CAH2069867.1
N0.HOG0001021	OG0000069	n23	TaMN106.6G076200.1.p, TaMN106.6G076300.1.p	CAH2069866.1
N0.HOG0001022	OG0000069	n25	TaMN106.6G076600.1.p	CAH2069869.1, CAH2069877.1, CAH2069878.1
N0.HOG0001023	OG0000069	n28	TaMN106.6G077300.1.p, TaMN106.6G080500.1.p	CAH2069876.1
N0.HOG0001024	OG0000070	n1	TaMN106.1G067100.1.p	CAH2033974.1
N0.HOG0001025	OG0000070	n6	TaMN106.7G209700.1.p	CAH2078431.1
N0.HOG0001026	OG0000070	n7	TaMN106.2G243300.1.p	CAH2049673.1
N0.HOG0001027	OG0000070	n8	TaMN106.1G403100.1.p, TaMN106.3G324800.1.p, TaMN106.4G050200.1.p, TaMN106.6G224900.1.p	CAH2050477.1, CAH2050483.1
N0.HOG0001028	OG0000070	n14	TaMN106.1G277200.1.p	CAH2037034.1
N0.HOG0001029	OG0000070	n15	TaMN106.5G307600.1.p	CAH2057552.1
N0.HOG0001030	OG0000070	n19	TaMN106.3G160600.1.p	CAH2052990.1
N0.HOG0001031	OG0000070	n20	TaMN106.2G261400.1.p	CAH2046687.1, CAH2080665.1
N0.HOG0001032	OG0000070	n22	TaMN106.7G286500.1.p	CAH2079151.1
N0.HOG0001033	OG0000070	n23	TaMN106.4G073600.1.p, TaMN106.4G247000.1.p, TaMN106.5G064800.1.p, TaMN106.5G196000.1.p, TaMN106.5G216300.1.p, TaMN106.6G257900.1.p, TaMN106.7G342900.1.p
N0.HOG0001034	OG0000071	n1	TaMN106.3G062200.1.p	CAH2051813.1
N0.HOG0001035	OG0000071	n3	TaMN106.3G062500.1.p	CAH2051829.1
N0.HOG0001036	OG0000071	n6	TaMN106.1G113300.1.p	CAH2034731.1
N0.HOG0001037	OG0000071	n8	TaMN106.1G113400.1.p	CAH2034733.1
N0.HOG0001038	OG0000071	n10	TaMN106.1G113500.1.p	CAH2034735.1
N0.HOG0001039	OG0000071	n13	TaMN106.5G202000.1.p, TaMN106.5G202100.1.p
N0.HOG0001040	OG0000071	n16	TaMN106.4G145200.1.p	CAH2059361.1
N0.HOG0001041	OG0000071	n17	TaMN106.4G145100.1.p, TaMN106.4G145300.1.p	CAH2059359.1
N0.HOG0001042	OG0000071	n20	TaMN106.4G218400.1.p	CAH2060272.1
N0.HOG0001043	OG0000071	n21	TaMN106.4G218500.1.p	CAH2060273.1, CAH2060274.1
N0.HOG0001044	OG0000071	n23	TaMN106.4G136400.1.p	CAH2056693.1, CAH2062664.1, CAH2062665.1
N0.HOG0001045	OG0000071	n27	TaMN106.3G062400.1.p	CAH2051827.1
N0.HOG0001046	OG0000071	n28	TaMN106.3G062100.1.p	CAH2051811.1
N0.HOG0001047	OG0000072	n1	TaMN106.7G021100.1.p	CAH2076122.1
N0.HOG0001048	OG0000072	n7	TaMN106.3G201100.1.p	CAH2053304.1
N0.HOG0001049	OG0000072	n8	TaMN106.7G061300.1.p	CAH2076893.1
N0.HOG0001050	OG0000072	n10	TaMN106.4G306900.1.p	CAH2061574.1
N0.HOG0001051	OG0000072	n11	TaMN106.7G011500.1.p	CAH2044657.1, CAH2075952.1
N0.HOG0001052	OG0000072	n13	TaMN106.7G021500.1.p	CAH2042502.1, CAH2076126.1, CAH2079160.1
N0.HOG0001053	OG0000072	n16		CAH2042500.1, CAH2042515.1, CAH2042517.1, CAH2042519.1, CAH2042521.1, CAH2068906.1, CAH2068908.1, CAH2068910.1, CAH2068912.1, CAH2068914.1, CAH2068915.1
N0.HOG0001054	OG0000072	n26	TaMN106.7G021200.1.p, TaMN106.7G021300.1.p, TaMN106.7G021400.1.p	CAH2076124.1
N0.HOG0001055	OG0000073	n0	TaMN106.1G149300.1.p, TaMN106.1G155000.1.p, TaMN106.2G252000.1.p, TaMN106.2G256600.1.p, TaMN106.2G256700.1.p, TaMN106.2G266000.1.p, TaMN106.2G309600.1.p, TaMN106.3G035700.1.p, TaMN106.3G047400.1.p, TaMN106.3G103500.1.p, TaMN106.3G105100.1.p, TaMN106.4G233000.1.p, TaMN106.4G249200.1.p, TaMN106.4G250000.1.p, TaMN106.4G271400.1.p, TaMN106.5G188600.1.p, TaMN106.5G194600.1.p, TaMN106.5G222500.1.p, TaM…
N0.HOG0001056	OG0000074	n1	TaMN106.1G373900.1.p	CAH2038524.1
N0.HOG0001057	OG0000074	n3	TaMN106.1G374000.1.p	CAH2038525.1, CAH2070271.1
N0.HOG0001058	OG0000074	n8	TaMN106.3G349900.1.p	CAH2055029.1
N0.HOG0001059	OG0000074	n10	TaMN106.3G352600.1.p	CAH2055050.1
N0.HOG0001060	OG0000074	n11	TaMN106.3G352700.1.p	CAH2055051.1
N0.HOG0001061	OG0000074	n13	TaMN106.3G352500.1.p	CAH2055049.1
N0.HOG0001062	OG0000074	n14	TaMN106.2G109800.1.p	CAH2044551.1
N0.HOG0001063	OG0000074	n18	TaMN106.3G016200.1.p	CAH2051250.1
N0.HOG0001064	OG0000074	n19	TaMN106.3G353200.1.p, TaMN106.6G281000.1.p	CAH2072407.1
N0.HOG0001065	OG0000074	n23	TaMN106.3G189900.1.p	CAH2053215.1
N0.HOG0001066	OG0000074	n24	TaMN106.3G190000.1.p	CAH2053216.1
N0.HOG0001067	OG0000074	n25	TaMN106.6G214400.1.p, TaMN106.6G214500.1.p, TaMN106.6G214600.1.p	CAH2071632.1
N0.HOG0001068	OG0000075	n0	TaMN106.2G242900.1.p, TaMN106.2G321300.1.p, TaMN106.4G050400.1.p, TaMN106.4G050500.1.p, TaMN106.4G214600.1.p, TaMN106.4G277200.1.p, TaMN106.4G277300.1.p, TaMN106.4G277400.1.p, TaMN106.4G277500.1.p, TaMN106.4G277600.1.p, TaMN106.4G277700.1.p, TaMN106.4G277800.1.p, TaMN106.4G277900.1.p, TaMN106.4G278000.1.p, TaMN106.4G278200.1.p, TaMN106.4G278300.1.p, TaMN106.5G283500.1.p, TaMN106.5G283600.1.p, TaM…	CAH2079971.1
N0.HOG0001069	OG0000076	n1	TaMN106.5G123300.1.p	CAH2064411.1
N0.HOG0001070	OG0000076	n4	TaMN106.3G030400.1.p	CAH2051370.1
N0.HOG0001071	OG0000076	n5	TaMN106.7G040800.1.p	CAH2076520.1
N0.HOG0001072	OG0000076	n6	TaMN106.3G072200.1.p, TaMN106.3G074500.1.p, TaMN106.3G074600.1.p, TaMN106.3G079000.1.p, TaMN106.3G079700.1.p, TaMN106.3G080000.1.p, TaMN106.3G080100.1.p, TaMN106.3G081400.1.p, TaMN106.3G082400.1.p, TaMN106.3G083700.1.p, TaMN106.3G083800.1.p, TaMN106.3G085200.1.p, TaMN106.3G086900.1.p, TaMN106.3G089400.1.p, TaMN106.3G092900.1.p, TaMN106.3G093000.1.p, TaMN106.3G095300.1.p, TaMN106.3G095400.1.p, TaM…	CAH2041081.1
N0.HOG0001073	OG0000077	n1	TaMN106.4G186100.1.p	CAH2059947.1
N0.HOG0001074	OG0000077	n3		CAH2042906.1, CAH2042907.1, CAH2042908.1, CAH2042909.1
N0.HOG0001075	OG0000077	n9	TaMN106.7G188400.1.p	CAH2078235.1
N0.HOG0001076	OG0000077	n10	TaMN106.6G202500.1.p	CAH2071442.1
N0.HOG0001077	OG0000077	n11	TaMN106.3G387500.1.p, TaMN106.6G317300.1.p	CAH2055337.1
N0.HOG0001078	OG0000077	n15	TaMN106.3G266700.1.p	CAH2053807.1
N0.HOG0001079	OG0000077	n20	TaMN106.7G052700.1.p	CAH2076737.1
N0.HOG0001080	OG0000077	n21	TaMN106.3G049400.1.p	CAH2051540.1
N0.HOG0001081	OG0000077	n23	TaMN106.7G004000.1.p	CAH2075834.1
N0.HOG0001082	OG0000077	n24	TaMN106.4G316100.1.p	CAH2061647.1
N0.HOG0001083	OG0000077	n25	TaMN106.1G028400.1.p, TaMN106.6G151100.1.p	CAH2033636.1
N0.HOG0001084	OG0000078	n1	TaMN106.2G024000.1.p	CAH2043355.1
N0.HOG0001085	OG0000078	n6	TaMN106.6G364700.1.p	CAH2073247.1
N0.HOG0001086	OG0000078	n8	TaMN106.6G364800.1.p	CAH2073249.1
N0.HOG0001087	OG0000078	n9	TaMN106.5G246000.1.p, TaMN106.6G364900.1.p	CAH2066135.1
N0.HOG0001088	OG0000078	n11	TaMN106.4G211100.1.p	CAH2060193.1
N0.HOG0001089	OG0000078	n15	TaMN106.1G135400.1.p	CAH2035095.1
N0.HOG0001090	OG0000078	n16	TaMN106.1G135100.1.p, TaMN106.1G135300.1.p	CAH2035093.1
N0.HOG0001091	OG0000078	n18		CAH2042803.1, CAH2042806.1, CAH2042808.1, CAH2042810.1, CAH2042812.1, CAH2042814.1, CAH2042816.1, CAH2042818.1, CAH2051018.1
N0.HOG0001092	OG0000078	n26	TaMN106.2G024100.1.p, TaMN106.2G024200.1.p
N0.HOG0001093	OG0000079	n1	TaMN106.5G246800.1.p	CAH2066136.1
N0.HOG0001094	OG0000079	n4	TaMN106.5G247500.1.p	CAH2066140.1
N0.HOG0001095	OG0000079	n16	TaMN106.5G289700.1.p	CAH2066828.1
N0.HOG0001096	OG0000079	n17	TaMN106.1G148200.1.p	CAH2035340.1
N0.HOG0001097	OG0000079	n18	TaMN106.4G315200.1.p, TaMN106.7G005000.1.p	CAH2061641.1
N0.HOG0001098	OG0000079	n20	TaMN106.3G144700.1.p	CAH2052877.1
N0.HOG0001099	OG0000079	n21	TaMN106.5G246600.1.p, TaMN106.5G246700.1.p, TaMN106.5G247300.1.p	CAH2066142.1, CAH2079308.1
N0.HOG0001100	OG0000079	n25	TaMN106.5G247000.1.p, TaMN106.5G247100.1.p, TaMN106.5G247600.1.p
N0.HOG0001101	OG0000080	n1	TaMN106.3G211200.1.p	CAH2053381.1
N0.HOG0001102	OG0000080	n2	TaMN106.1G243600.1.p, TaMN106.1G286000.1.p, TaMN106.1G326800.1.p, TaMN106.1G388400.1.p, TaMN106.2G170600.1.p, TaMN106.2G361800.1.p, TaMN106.3G019100.1.p, TaMN106.3G148600.1.p, TaMN106.3G256100.1.p, TaMN106.3G381100.1.p, TaMN106.4G090900.1.p, TaMN106.4G121600.1.p, TaMN106.4G209900.1.p, TaMN106.5G004500.1.p, TaMN106.5G078200.1.p, TaMN106.5G101800.1.p, TaMN106.5G174200.1.p, TaMN106.5G174300.1.p, TaM…	CAH2038660.1
N0.HOG0001103	OG0000081	n1	TaMN106.6G439000.1.p	CAH2074418.1
N0.HOG0001104	OG0000081	n7	TaMN106.4G216800.1.p	CAH2060252.1
N0.HOG0001105	OG0000081	n8	TaMN106.1G384400.1.p	CAH2052235.1, CAH2079109.1, CAH2079384.1
N0.HOG0001106	OG0000081	n16	TaMN106.3G129000.1.p	CAH2052634.1
N0.HOG0001107	OG0000081	n17	TaMN106.7G316000.1.p	CAH2079340.1, CAH2079341.1
N0.HOG0001108	OG0000081	n19	TaMN106.2G123800.1.p, TaMN106.3G329400.1.p	CAH2054708.1
N0.HOG0001109	OG0000081	n21	TaMN106.1G254800.1.p, TaMN106.5G336500.1.p	CAH2067569.1
N0.HOG0001110	OG0000081	n23	TaMN106.2G327800.1.p, TaMN106.3G189200.1.p	CAH2047949.1
N0.HOG0001111	OG0000081	n25	TaMN106.6G283300.1.p, TaMN106.6G338800.1.p	CAH2072424.1
N0.HOG0001112	OG0000082	n1	TaMN106.2G267100.1.p	CAH2046843.1
N0.HOG0001113	OG0000082	n3	TaMN106.1G369500.1.p	CAH2038487.1
N0.HOG0001114	OG0000082	n5		CAH2041030.1, CAH2041031.1, CAH2041032.1, CAH2041033.1, CAH2041034.1
N0.HOG0001115	OG0000082	n11	TaMN106.4G269800.1.p	CAH2061222.1
N0.HOG0001116	OG0000082	n13	TaMN106.2G126500.1.p	CAH2044767.1
N0.HOG0001117	OG0000082	n14	TaMN106.7G148100.1.p	CAH2077902.1
N0.HOG0001118	OG0000082	n16	TaMN106.4G010200.1.p	CAH2057674.1
N0.HOG0001119	OG0000082	n20	TaMN106.2G304300.1.p	CAH2047652.1
N0.HOG0001120	OG0000082	n21	TaMN106.2G303500.1.p, TaMN106.2G303700.1.p	CAH2047624.1
N0.HOG0001121	OG0000082	n24	TaMN106.2G303000.1.p	CAH2047616.1
N0.HOG0001122	OG0000082	n25	TaMN106.2G302800.1.p, TaMN106.2G302900.1.p	CAH2047614.1
N0.HOG0001123	OG0000083	n1	TaMN106.2G135600.1.p	CAH2044922.1
N0.HOG0001124	OG0000083	n4	TaMN106.2G068100.1.p	CAH2060987.1
N0.HOG0001125	OG0000083	n9	TaMN106.7G357700.1.p	CAH2079818.1
N0.HOG0001126	OG0000083	n11	TaMN106.7G357600.1.p	CAH2079817.1
N0.HOG0001127	OG0000083	n13	TaMN106.7G357400.1.p	CAH2079815.1
N0.HOG0001128	OG0000083	n14	TaMN106.7G357500.1.p	CAH2079816.1
N0.HOG0001129	OG0000083	n15	TaMN106.2G135500.1.p, TaMN106.5G274300.1.p	CAH2040429.1
N0.HOG0001130	OG0000083	n19	TaMN106.7G373600.1.p	CAH2079997.1
N0.HOG0001131	OG0000083	n21	TaMN106.7G358100.1.p	CAH2079823.1
N0.HOG0001132	OG0000083	n22	TaMN106.7G358400.1.p	CAH2079826.1
N0.HOG0001133	OG0000083	n24	TaMN106.7G357900.1.p	CAH2079819.1
N0.HOG0001134	OG0000083	n25	TaMN106.7G358000.1.p	CAH2079821.1
N0.HOG0001135	OG0000083	n26	TaMN106.5G204100.1.p	CAH2044918.1
N0.HOG0001136	OG0000084	n1	TaMN106.5G147800.1.p	CAH2080021.1
N0.HOG0001137	OG0000084	n4	TaMN106.5G232500.1.p	CAH2034701.1, CAH2035179.1, CAH2061326.1, CAH2061327.1, CAH2079863.1
N0.HOG0001138	OG0000084	n9	TaMN106.2G259700.1.p	CAH2046655.1, CAH2051518.1, CAH2078977.1, CAH2078981.1, CAH2078990.1, CAH2078992.1
N0.HOG0001139	OG0000084	n15		CAH2035362.1, CAH2046913.1, CAH2052441.1, CAH2052548.1, CAH2052638.1, CAH2060989.1, CAH2061142.1, CAH2065255.1, CAH2065296.1, CAH2065377.1, CAH2065413.1, CAH2065445.1, CAH2079352.1
N0.HOG0001140	OG0000085	n1	TaMN106.1G032200.1.p	CAH2033669.1
N0.HOG0001141	OG0000085	n7	TaMN106.4G019100.1.p, TaMN106.5G018700.1.p
N0.HOG0001142	OG0000085	n11	TaMN106.1G081400.1.p	CAH2034159.1
N0.HOG0001143	OG0000085	n12	TaMN106.1G081300.1.p, TaMN106.1G212300.1.p, TaMN106.1G237400.1.p, TaMN106.2G246400.1.p, TaMN106.3G191700.1.p, TaMN106.3G247700.1.p, TaMN106.5G373900.1.p	CAH2034157.1
N0.HOG0001144	OG0000085	n20	TaMN106.2G358000.1.p	CAH2048315.1
N0.HOG0001145	OG0000085	n21	TaMN106.6G183000.1.p, TaMN106.7G175100.1.p	CAH2078141.1
N0.HOG0001146	OG0000085	n24	TaMN106.6G103800.1.p	CAH2070136.1
N0.HOG0001147	OG0000085	n25	TaMN106.7G128500.1.p	CAH2077731.1
N0.HOG0001148	OG0000086	n1	TaMN106.7G232700.1.p	CAH2078645.1
N0.HOG0001149	OG0000086	n6	TaMN106.2G221900.1.p	CAH2046273.1
N0.HOG0001150	OG0000086	n7	TaMN106.7G228300.1.p	CAH2078606.1
N0.HOG0001151	OG0000086	n10	TaMN106.1G399500.1.p	CAH2038759.1
N0.HOG0001152	OG0000086	n11	TaMN106.1G289500.1.p	CAH2037277.1
N0.HOG0001153	OG0000086	n13	TaMN106.1G366800.1.p	CAH2038462.1
N0.HOG0001154	OG0000086	n16	TaMN106.1G389200.1.p	CAH2038668.1
N0.HOG0001155	OG0000086	n18	TaMN106.5G172200.1.p	CAH2065153.1
N0.HOG0001156	OG0000086	n19	TaMN106.6G032600.1.p	CAH2069456.1
N0.HOG0001157	OG0000086	n22	TaMN106.4G154600.1.p	CAH2059505.1
N0.HOG0001158	OG0000086	n23	TaMN106.1G083600.1.p	CAH2034200.1
N0.HOG0001159	OG0000086	n24	TaMN106.2G070900.1.p, TaMN106.3G249300.1.p	CAH2049927.1
N0.HOG0001160	OG0000087	n1	TaMN106.2G080100.1.p	CAH2044250.1
N0.HOG0001161	OG0000087	n5	TaMN106.6G026100.1.p	CAH2069400.1
N0.HOG0001162	OG0000087	n6	TaMN106.5G177000.1.p, TaMN106.6G137300.1.p	CAH2042749.1
N0.HOG0001163	OG0000087	n8	TaMN106.4G094100.1.p	CAH2042972.1
N0.HOG0001164	OG0000087	n10	TaMN106.6G088700.1.p	CAH2069988.1
N0.HOG0001165	OG0000087	n13	TaMN106.1G102900.1.p	CAH2034542.1
N0.HOG0001166	OG0000087	n15	TaMN106.2G114400.1.p, TaMN106.3G358200.1.p
N0.HOG0001167	OG0000087	n17	TaMN106.7G356800.1.p	CAH2079809.1
N0.HOG0001168	OG0000087	n18	TaMN106.5G119500.1.p	CAH2041144.1, CAH2041146.1, CAH2041150.1, CAH2041154.1
N0.HOG0001169	OG0000087	n23	TaMN106.2G065900.1.p	CAH2044037.1
N0.HOG0001170	OG0000087	n24	TaMN106.4G310700.1.p, TaMN106.7G009200.1.p	CAH2061597.1
N0.HOG0001171	OG0000088	n1	TaMN106.1G122400.1.p	CAH2034883.1
N0.HOG0001172	OG0000088	n8	TaMN106.3G116300.1.p, TaMN106.3G116400.1.p, TaMN106.3G116500.1.p, TaMN106.3G116600.1.p, TaMN106.3G116700.1.p, TaMN106.5G186200.1.p	CAH2052383.1
N0.HOG0001173	OG0000088	n14	TaMN106.7G327500.1.p, TaMN106.7G327600.1.p, TaMN106.7G327700.1.p, TaMN106.7G327800.1.p, TaMN106.7G327900.1.p, TaMN106.7G328000.1.p	CAH2079537.1
N0.HOG0001174	OG0000088	n20	TaMN106.1G122500.1.p, TaMN106.1G122600.1.p, TaMN106.1G122700.1.p, TaMN106.1G122900.1.p, TaMN106.1G123000.1.p, TaMN106.1G123100.1.p, TaMN106.1G123200.1.p
N0.HOG0001175	OG0000089	n1	TaMN106.5G344700.1.p	CAH2067701.1
N0.HOG0001176	OG0000089	n4	TaMN106.4G270200.1.p	CAH2061226.1
N0.HOG0001177	OG0000089	n5	TaMN106.6G239700.1.p	CAH2072043.1
N0.HOG0001178	OG0000089	n10	TaMN106.7G202400.1.p	CAH2078365.1
N0.HOG0001179	OG0000089	n11	TaMN106.1G348500.1.p	CAH2038286.1
N0.HOG0001180	OG0000089	n13	TaMN106.3G195900.1.p	CAH2053264.1
N0.HOG0001181	OG0000089	n15	TaMN106.1G208100.1.p	CAH2036319.1
N0.HOG0001182	OG0000089	n16	TaMN106.2G074300.1.p	CAH2044157.1
N0.HOG0001183	OG0000089	n20		CAH2056729.1, CAH2056731.1
N0.HOG0001184	OG0000089	n22	TaMN106.3G341300.1.p	CAH2054894.1
N0.HOG0001185	OG0000089	n23	TaMN106.2G099800.1.p	CAH2044467.1
N0.HOG0001186	OG0000089	n24	TaMN106.1G389800.1.p	CAH2056730.1
N0.HOG0001187	OG0000089	n25	TaMN106.2G100200.1.p	CAH2044471.1
N0.HOG0001188	OG0000090	n1	TaMN106.5G355800.1.p	CAH2067811.1
N0.HOG0001189	OG0000090	n4	TaMN106.5G355700.1.p	CAH2067810.1
N0.HOG0001190	OG0000090	n5	TaMN106.5G355500.1.p	CAH2067808.1
N0.HOG0001191	OG0000090	n7	TaMN106.5G355600.1.p	CAH2067809.1
N0.HOG0001192	OG0000090	n10	TaMN106.1G286700.1.p	CAH2037219.1
N0.HOG0001193	OG0000090	n11	TaMN106.1G286600.1.p	CAH2037217.1
N0.HOG0001194	OG0000090	n13	TaMN106.1G286500.1.p	CAH2037215.1
N0.HOG0001195	OG0000090	n17	TaMN106.1G243300.1.p	CAH2036601.1
N0.HOG0001196	OG0000090	n18	TaMN106.5G196100.1.p	CAH2065487.1, CAH2065488.1
N0.HOG0001197	OG0000090	n20		CAH2041297.1, CAH2041299.1, CAH2041301.1, CAH2041303.1, CAH2049222.1, CAH2056875.1, CAH2056879.1
N0.HOG0001198	OG0000091	n1	TaMN106.2G318600.1.p	CAH2047863.1
N0.HOG0001199	OG0000091	n5	TaMN106.2G318800.1.p	CAH2047865.1
N0.HOG0001200	OG0000091	n6	TaMN106.2G318900.1.p	CAH2047866.1
N0.HOG0001201	OG0000091	n10	TaMN106.2G336600.1.p	CAH2048039.1
N0.HOG0001202	OG0000091	n13	TaMN106.2G336800.1.p	CAH2048041.1
N0.HOG0001203	OG0000091	n14	TaMN106.2G336900.1.p	CAH2048043.1
N0.HOG0001204	OG0000091	n15	TaMN106.2G308300.1.p, TaMN106.2G308400.1.p, TaMN106.2G316300.1.p	CAH2047841.1
N0.HOG0001205	OG0000091	n19	TaMN106.1G336800.1.p	CAH2038137.1
N0.HOG0001206	OG0000091	n21	TaMN106.5G134500.1.p, TaMN106.7G287700.1.p
N0.HOG0001207	OG0000091	n23	TaMN106.1G337000.1.p	CAH2038139.1
N0.HOG0001208	OG0000091	n24	TaMN106.1G336900.1.p, TaMN106.1G337700.1.p	CAH2038147.1
N0.HOG0001209	OG0000092	n1	TaMN106.4G281800.1.p	CAH2061334.1
N0.HOG0001210	OG0000092	n8	TaMN106.3G169400.1.p	CAH2053054.1
N0.HOG0001211	OG0000092	n9	TaMN106.3G169500.1.p	CAH2053056.1
N0.HOG0001212	OG0000092	n13	TaMN106.2G099900.1.p	CAH2044468.1
N0.HOG0001213	OG0000092	n14	TaMN106.2G100000.1.p	CAH2044469.1
N0.HOG0001214	OG0000092	n15	TaMN106.3G224500.1.p	CAH2042940.1, CAH2042941.1, CAH2042942.1, CAH2053479.1
N0.HOG0001215	OG0000092	n21	TaMN106.3G191000.1.p	CAH2053227.1
N0.HOG0001216	OG0000092	n22	TaMN106.3G191100.1.p	CAH2053228.1
N0.HOG0001217	OG0000092	n24	TaMN106.3G190800.1.p	CAH2053225.1
N0.HOG0001218	OG0000092	n25	TaMN106.3G190900.1.p	CAH2053226.1
N0.HOG0001219	OG0000093	n1	TaMN106.1G422500.1.p	CAH2038962.1
N0.HOG0001220	OG0000093	n3	TaMN106.2G253500.1.p	CAH2046572.1
N0.HOG0001221	OG0000093	n7	TaMN106.1G442800.1.p	CAH2039199.1
N0.HOG0001222	OG0000093	n8	TaMN106.4G014700.1.p	CAH2057713.1
N0.HOG0001223	OG0000093	n12	TaMN106.7G061100.1.p	CAH2076888.1
N0.HOG0001224	OG0000093	n13	TaMN106.3G063600.1.p	CAH2051849.1
N0.HOG0001225	OG0000093	n15	TaMN106.1G265800.1.p	CAH2036814.1
N0.HOG0001226	OG0000093	n17	TaMN106.3G052700.1.p	CAH2051596.1
N0.HOG0001227	OG0000093	n18	TaMN106.7G058100.1.p	CAH2076826.1
N0.HOG0001228	OG0000093	n22	TaMN106.5G250100.1.p	CAH2066182.1
N0.HOG0001229	OG0000093	n23	TaMN106.1G063400.1.p	CAH2033936.1, CAH2033937.1
N0.HOG0001230	OG0000094	n1	TaMN106.4G025800.1.p	CAH2057834.1
N0.HOG0001231	OG0000094	n3		CAH2041829.1, CAH2041831.1
N0.HOG0001232	OG0000094	n5	TaMN106.2G058300.1.p	CAH2043895.1
N0.HOG0001233	OG0000094	n10	TaMN106.5G023900.1.p	CAH2063284.1
N0.HOG0001234	OG0000094	n11	TaMN106.4G025900.1.p	CAH2057836.1
N0.HOG0001235	OG0000094	n13		CAH2041609.1, CAH2044899.1
N0.HOG0001236	OG0000094	n18	TaMN106.6G312500.1.p	CAH2072655.1
N0.HOG0001237	OG0000094	n19	TaMN106.3G383000.1.p	CAH2055302.1
N0.HOG0001238	OG0000094	n20	TaMN106.2G175100.1.p	CAH2041063.1, CAH2045573.1
N0.HOG0001239	OG0000094	n22	TaMN106.1G071200.1.p	CAH2034042.1, CAH2041064.1, CAH2041065.1
N0.HOG0001240	OG0000095	n1	TaMN106.7G207000.1.p	CAH2078408.1
N0.HOG0001241	OG0000095	n5	TaMN106.7G021000.1.p	CAH2076120.1
N0.HOG0001242	OG0000095	n6	TaMN106.2G021700.1.p	CAH2068899.1
N0.HOG0001243	OG0000095	n9	TaMN106.4G016000.1.p, TaMN106.5G015900.1.p
N0.HOG0001244	OG0000095	n11	TaMN106.6G012600.1.p	CAH2069282.1
N0.HOG0001245	OG0000095	n12	TaMN106.7G402800.1.p	CAH2080255.1
N0.HOG0001246	OG0000095	n15	TaMN106.5G183700.1.p	CAH2065340.1
N0.HOG0001247	OG0000095	n16	TaMN106.6G020500.1.p	CAH2069356.1
N0.HOG0001248	OG0000095	n17	TaMN106.1G175900.1.p, TaMN106.1G221800.1.p, TaMN106.2G010900.1.p, TaMN106.2G071000.1.p, TaMN106.3G179300.1.p, TaMN106.5G131100.1.p	CAH2049779.1
N0.HOG0001249	OG0000095	n23	TaMN106.3G036300.1.p, TaMN106.7G207100.1.p	CAH2051422.1
N0.HOG0001250	OG0000096	n1	TaMN106.2G079000.1.p	CAH2044232.1
N0.HOG0001251	OG0000096	n5	TaMN106.5G170800.1.p, TaMN106.5G171000.1.p, TaMN106.5G171200.1.p	CAH2065122.1
N0.HOG0001252	OG0000096	n7	TaMN106.4G205500.1.p	CAH2065118.1, CAH2065127.1
N0.HOG0001253	OG0000096	n11		CAH2046493.1, CAH2059367.1, CAH2060135.1, CAH2064775.1, CAH2072925.1
N0.HOG0001254	OG0000096	n17	TaMN106.4G145600.1.p	CAH2059369.1
N0.HOG0001255	OG0000096	n19	TaMN106.2G244800.1.p	CAH2046494.1
N0.HOG0001256	OG0000096	n20	TaMN106.7G208300.1.p	CAH2078417.1, CAH2078418.1
N0.HOG0001257	OG0000096	n22	TaMN106.5G330200.1.p	CAH2067465.1, CAH2067467.1
N0.HOG0001258	OG0000097	n1	TaMN106.2G143800.1.p	CAH2045048.1
N0.HOG0001259	OG0000097	n3	TaMN106.2G144000.1.p	CAH2045052.1
N0.HOG0001260	OG0000097	n5	TaMN106.2G144100.1.p	CAH2045054.1
N0.HOG0001261	OG0000097	n7	TaMN106.2G143900.1.p	CAH2045050.1
N0.HOG0001262	OG0000097	n10		CAH2040428.1, CAH2040433.1
N0.HOG0001263	OG0000097	n13		CAH2049022.1, CAH2049026.1
N0.HOG0001264	OG0000097	n15	TaMN106.2G143700.1.p	CAH2045046.1
N0.HOG0001265	OG0000097	n16	TaMN106.6G361400.1.p, TaMN106.7G372000.1.p	CAH2079979.1
N0.HOG0001266	OG0000097	n18	TaMN106.4G015700.1.p	CAH2049024.1, CAH2049028.1
N0.HOG0001267	OG0000097	n21	TaMN106.2G143600.1.p	CAH2045045.1
N0.HOG0001268	OG0000097	n22	TaMN106.7G372800.1.p, TaMN106.7G372900.1.p	CAH2079987.1, CAH2079988.1
N0.HOG0001269	OG0000098	n1	TaMN106.3G037700.1.p	CAH2079704.1, CAH2079706.1, CAH2079708.1
N0.HOG0001270	OG0000098	n10	TaMN106.2G264000.1.p	CAH2047133.1, CAH2061081.1, CAH2079707.1
N0.HOG0001271	OG0000098	n16	TaMN106.7G346500.1.p	CAH2036311.1, CAH2046782.1, CAH2047131.1, CAH2051690.1, CAH2052181.1, CAH2060531.1, CAH2065792.1, CAH2079343.1
N0.HOG0001272	OG0000098	n24	TaMN106.3G037600.1.p	CAH2060615.1
N0.HOG0001273	OG0000099	n0	TaMN106.2G310700.1.p, TaMN106.2G310800.1.p, TaMN106.2G311000.1.p, TaMN106.2G311100.1.p, TaMN106.2G311200.1.p, TaMN106.2G311300.1.p, TaMN106.2G315000.1.p, TaMN106.2G315100.1.p, TaMN106.2G315200.1.p, TaMN106.2G315300.1.p, TaMN106.3G033500.1.p, TaMN106.4G173100.1.p, TaMN106.5G035400.1.p, TaMN106.5G162900.1.p, TaMN106.7G386100.1.p, TaMN106.7G386200.1.p, TaMN106.7G386300.1.p, TaMN106.7G386400.1.p, TaM…
N0.HOG0001274	OG0000100	n1	TaMN106.7G272000.1.p	CAH2079013.1
N0.HOG0001275	OG0000100	n4	TaMN106.7G270900.1.p	CAH2079003.1
N0.HOG0001276	OG0000100	n5	TaMN106.7G271900.1.p	CAH2079012.1
N0.HOG0001277	OG0000100	n9	TaMN106.7G271400.1.p	CAH2079007.1
N0.HOG0001278	OG0000100	n11	TaMN106.7G270600.1.p	CAH2079001.1
N0.HOG0001279	OG0000100	n12	TaMN106.7G270700.1.p	CAH2079002.1
N0.HOG0001280	OG0000100	n13	TaMN106.7G271100.1.p, TaMN106.7G271600.1.p
N0.HOG0001281	OG0000100	n19	TaMN106.3G176700.1.p	CAH2053116.1
N0.HOG0001282	OG0000100	n20	TaMN106.3G176600.1.p	CAH2053115.1
N0.HOG0001283	OG0000100	n21	TaMN106.3G396500.1.p, TaMN106.6G329800.1.p
N0.HOG0001284	OG0000100	n22	TaMN106.4G002700.1.p, TaMN106.5G006000.1.p	CAH2057611.1
N0.HOG0001285	OG0000100	n24	TaMN106.7G270500.1.p	CAH2079000.1
N0.HOG0001286	OG0000101	n1	TaMN106.2G087600.1.p	CAH2044370.1
N0.HOG0001287	OG0000101	n9	TaMN106.1G026600.1.p	CAH2033618.1
N0.HOG0001288	OG0000101	n11	TaMN106.7G194800.1.p	CAH2078298.1
N0.HOG0001289	OG0000101	n12	TaMN106.1G026500.1.p	CAH2033617.1
N0.HOG0001290	OG0000101	n13		CAH2056757.1, CAH2056758.1
N0.HOG0001291	OG0000101	n14	TaMN106.2G264100.1.p	CAH2046787.1
N0.HOG0001292	OG0000101	n16	TaMN106.6G209200.1.p	CAH2071547.1
N0.HOG0001293	OG0000101	n17	TaMN106.1G131300.1.p	CAH2035021.1, CAH2040817.1, CAH2040825.1, CAH2040827.1
N0.HOG0001294	OG0000101	n21	TaMN106.2G250300.1.p, TaMN106.5G207000.1.p, TaMN106.5G343900.1.p	CAH2046540.1
N0.HOG0001295	OG0000102	n1	TaMN106.5G278900.1.p	CAH2066648.1
N0.HOG0001296	OG0000102	n6	TaMN106.5G279000.1.p	CAH2066650.1
N0.HOG0001297	OG0000102	n7	TaMN106.5G279400.1.p	CAH2066656.1, CAH2066658.1
N0.HOG0001298	OG0000102	n11		CAH2049011.1, CAH2049013.1, CAH2080676.1
N0.HOG0001299	OG0000102	n14	TaMN106.1G033500.1.p	CAH2033683.1
N0.HOG0001300	OG0000102	n15	TaMN106.1G033400.1.p	CAH2033682.1
N0.HOG0001301	OG0000102	n17	TaMN106.5G279100.1.p	CAH2066652.1
N0.HOG0001302	OG0000102	n18	TaMN106.5G278800.1.p	CAH2066642.1
N0.HOG0001303	OG0000102	n19	TaMN106.5G279500.1.p	CAH2066660.1, CAH2066662.1
N0.HOG0001304	OG0000102	n22	TaMN106.5G278700.1.p	CAH2066646.1
N0.HOG0001305	OG0000102	n23	TaMN106.5G278500.1.p	CAH2066641.1
N0.HOG0001306	OG0000103	n1	TaMN106.1G051100.1.p	CAH2033828.1
N0.HOG0001307	OG0000103	n3	TaMN106.1G050300.1.p, TaMN106.1G052000.1.p
N0.HOG0001308	OG0000103	n6	TaMN106.1G049900.1.p, TaMN106.1G050700.1.p, TaMN106.1G051600.1.p	CAH2033815.1, CAH2033821.1, CAH2033825.1, CAH2033827.1
N0.HOG0001309	OG0000103	n11	TaMN106.1G049600.1.p, TaMN106.1G050200.1.p, TaMN106.1G051000.1.p, TaMN106.1G051900.1.p	CAH2033818.1
N0.HOG0001310	OG0000103	n13	TaMN106.1G049500.1.p, TaMN106.1G049800.1.p, TaMN106.1G050100.1.p, TaMN106.1G050600.1.p, TaMN106.1G050900.1.p, TaMN106.1G051500.1.p, TaMN106.1G051800.1.p, TaMN106.1G393400.1.p	CAH2033820.1
N0.HOG0001311	OG0000104	n1	TaMN106.3G299000.1.p	CAH2054202.1
N0.HOG0001312	OG0000104	n5	TaMN106.4G291900.1.p	CAH2061435.1
N0.HOG0001313	OG0000104	n7	TaMN106.4G290600.1.p	CAH2061421.1
N0.HOG0001314	OG0000104	n8	TaMN106.4G290500.1.p	CAH2061420.1, CAH2073387.1
N0.HOG0001315	OG0000104	n12	TaMN106.3G280900.1.p	CAH2053922.1
N0.HOG0001316	OG0000104	n14	TaMN106.3G281100.1.p	CAH2053926.1
N0.HOG0001317	OG0000104	n15	TaMN106.3G281000.1.p	CAH2053924.1
N0.HOG0001318	OG0000104	n17	TaMN106.1G105700.1.p	CAH2034597.1
N0.HOG0001319	OG0000104	n18	TaMN106.3G280800.1.p	CAH2034596.1
N0.HOG0001320	OG0000104	n20	TaMN106.5G304000.1.p	CAH2067041.1
N0.HOG0001321	OG0000104	n21	TaMN106.5G304100.1.p, TaMN106.5G304400.1.p, TaMN106.5G304500.1.p	CAH2067047.1
N0.HOG0001322	OG0000105	n1	TaMN106.7G209500.1.p	CAH2078429.1
N0.HOG0001323	OG0000105	n5		CAH2033835.1, CAH2033836.1, CAH2051994.1
N0.HOG0001324	OG0000105	n8	TaMN106.4G208400.1.p	CAH2060163.1, CAH2060164.1
N0.HOG0001325	OG0000105	n10	TaMN106.1G127200.1.p	CAH2033837.1, CAH2034942.1
N0.HOG0001326	OG0000105	n12	TaMN106.2G286200.1.p	CAH2034747.1, CAH2061467.1
N0.HOG0001327	OG0000105	n17	TaMN106.1G146800.1.p, TaMN106.5G075800.1.p, TaMN106.5G219600.1.p	CAH2035314.1
N0.HOG0001328	OG0000105	n20	TaMN106.6G115100.1.p	CAH2035389.1
N0.HOG0001329	OG0000105	n22	TaMN106.4G220000.1.p	CAH2060292.1
N0.HOG0001330	OG0000105	n23	TaMN106.4G238800.1.p	CAH2047539.1
N0.HOG0001331	OG0000106	n1	TaMN106.3G353500.1.p	CAH2055057.1
N0.HOG0001332	OG0000106	n6		CAH2050668.1, CAH2050670.1, CAH2050672.1, CAH2050673.1, CAH2050676.1
N0.HOG0001333	OG0000106	n12	TaMN106.5G251100.1.p, TaMN106.6G309200.1.p
N0.HOG0001334	OG0000106	n17	TaMN106.1G201100.1.p	CAH2036257.1
N0.HOG0001335	OG0000106	n18	TaMN106.1G201000.1.p	CAH2036256.1
N0.HOG0001336	OG0000106	n19	TaMN106.2G176300.1.p, TaMN106.5G150600.1.p
N0.HOG0001337	OG0000106	n20	TaMN106.1G173700.1.p	CAH2035883.1, CAH2050666.1
N0.HOG0001338	OG0000106	n22	TaMN106.2G076500.1.p	CAH2040956.1, CAH2044192.1
N0.HOG0001339	OG0000107	n1	TaMN106.4G177800.1.p	CAH2059870.1
N0.HOG0001340	OG0000107	n5	TaMN106.1G418500.1.p	CAH2038926.1
N0.HOG0001341	OG0000107	n6	TaMN106.4G162100.1.p	CAH2059643.1
N0.HOG0001342	OG0000107	n9	TaMN106.2G250700.1.p	CAH2046544.1
N0.HOG0001343	OG0000107	n10	TaMN106.1G423000.1.p	CAH2038967.1
N0.HOG0001344	OG0000107	n12	TaMN106.3G006700.1.p	CAH2051167.1
N0.HOG0001345	OG0000107	n13	TaMN106.7G120300.1.p	CAH2077654.1
N0.HOG0001346	OG0000107	n17	TaMN106.1G405100.1.p	CAH2080653.1
N0.HOG0001347	OG0000107	n18	TaMN106.1G375600.1.p	CAH2038541.1
N0.HOG0001348	OG0000107	n19	TaMN106.5G050600.1.p	CAH2063713.1, CAH2080652.1
N0.HOG0001349	OG0000107	n22	TaMN106.1G282300.1.p	CAH2037137.1
N0.HOG0001350	OG0000107	n23	TaMN106.6G264400.1.p	CAH2072278.1
N0.HOG0001351	OG0000108	n1	TaMN106.4G270100.1.p	CAH2061225.1
N0.HOG0001352	OG0000108	n5	TaMN106.5G031400.1.p	CAH2063403.1
N0.HOG0001353	OG0000108	n7	TaMN106.2G052600.1.p	CAH2043807.1
N0.HOG0001354	OG0000108	n8	TaMN106.7G369800.1.p	CAH2049847.1, CAH2079946.1
N0.HOG0001355	OG0000108	n10	TaMN106.1G285600.1.p	CAH2037203.1, CAH2080463.1, CAH2080464.1
N0.HOG0001356	OG0000108	n16	TaMN106.3G019800.1.p	CAH2051281.1
N0.HOG0001357	OG0000108	n17	TaMN106.7G103300.1.p	CAH2077497.1
N0.HOG0001358	OG0000108	n18	TaMN106.6G052200.1.p	CAH2069642.1
N0.HOG0001359	OG0000108	n20	TaMN106.5G373100.1.p	CAH2067962.1
N0.HOG0001360	OG0000108	n22	TaMN106.3G110000.1.p	CAH2052286.1
N0.HOG0001361	OG0000108	n23	TaMN106.5G200800.1.p	CAH2065530.1
N0.HOG0001362	OG0000109	n1	TaMN106.5G072600.1.p	CAH2064003.1
N0.HOG0001363	OG0000109	n4	TaMN106.5G072700.1.p	CAH2064004.1
N0.HOG0001364	OG0000109	n6	TaMN106.5G072800.1.p	CAH2064005.1
N0.HOG0001365	OG0000109	n7	TaMN106.5G073100.1.p	CAH2064008.1
N0.HOG0001366	OG0000109	n10	TaMN106.6G120900.1.p	CAH2070297.1
N0.HOG0001367	OG0000109	n12	TaMN106.6G120700.1.p	CAH2070295.1
N0.HOG0001368	OG0000109	n13	TaMN106.6G120800.1.p	CAH2070296.1
N0.HOG0001369	OG0000109	n16	TaMN106.6G121200.1.p	CAH2070300.1
N0.HOG0001370	OG0000109	n17	TaMN106.6G121000.1.p	CAH2070298.1
N0.HOG0001371	OG0000109	n19	TaMN106.6G120600.1.p	CAH2070294.1
N0.HOG0001372	OG0000109	n22	TaMN106.1G334300.1.p	CAH2038090.1
N0.HOG0001373	OG0000109	n23	TaMN106.5G300300.1.p	CAH2066991.1
N0.HOG0001374	OG0000110	n1	TaMN106.6G071900.1.p	CAH2069825.1
N0.HOG0001375	OG0000110	n3	TaMN106.1G421200.1.p	CAH2038951.1
N0.HOG0001376	OG0000110	n5	TaMN106.1G420900.1.p	CAH2038948.1
N0.HOG0001377	OG0000110	n8	TaMN106.1G421300.1.p	CAH2038952.1
N0.HOG0001378	OG0000110	n9	TaMN106.6G028300.1.p, TaMN106.6G028400.1.p	CAH2069415.1
N0.HOG0001379	OG0000110	n13		CAH2042871.1, CAH2042872.1, CAH2057570.1, CAH2057571.1
N0.HOG0001380	OG0000110	n18	TaMN106.4G191000.1.p	CAH2059987.1
N0.HOG0001381	OG0000110	n19	TaMN106.4G191100.1.p	CAH2059988.1
N0.HOG0001382	OG0000110	n21	TaMN106.1G397300.1.p	CAH2038740.1
N0.HOG0001383	OG0000110	n22	TaMN106.1G397400.1.p, TaMN106.1G429600.1.p	CAH2039028.1
N0.HOG0001384	OG0000111	n1	TaMN106.4G197300.1.p	CAH2060047.1
N0.HOG0001385	OG0000111	n4	TaMN106.4G197200.1.p	CAH2060045.1
N0.HOG0001386	OG0000111	n6	TaMN106.4G182000.1.p	CAH2059911.1
N0.HOG0001387	OG0000111	n8	TaMN106.2G358400.1.p	CAH2048324.1
N0.HOG0001388	OG0000111	n10	TaMN106.4G181200.1.p, TaMN106.4G181500.1.p, TaMN106.4G181600.1.p, TaMN106.4G181700.1.p, TaMN106.4G181900.1.p
N0.HOG0001389	OG0000111	n14	TaMN106.4G181400.1.p	CAH2059905.1
N0.HOG0001390	OG0000111	n15	TaMN106.4G181300.1.p	CAH2059904.1
N0.HOG0001391	OG0000111	n16		CAH2059906.1, CAH2059907.1, CAH2059908.1, CAH2059909.1, CAH2059910.1
N0.HOG0001392	OG0000111	n19	TaMN106.4G181800.1.p	CAH2059903.1
N0.HOG0001393	OG0000112	n1	TaMN106.7G032000.1.p	CAH2076316.1
N0.HOG0001394	OG0000112	n3	TaMN106.7G032100.1.p, TaMN106.7G032200.1.p	CAH2076318.1
N0.HOG0001395	OG0000112	n5	TaMN106.7G311400.1.p	CAH2042615.1, CAH2042617.1, CAH2042619.1, CAH2042621.1, CAH2042623.1, CAH2042625.1, CAH2042627.1, CAH2042629.1, CAH2042632.1, CAH2042635.1, CAH2042637.1, CAH2042639.1, CAH2042640.1, CAH2042642.1, CAH2042644.1, CAH2042646.1, CAH2051039.1, CAH2075719.1, CAH2079392.1
N0.HOG0001396	OG0000113	n1	TaMN106.1G026100.1.p	CAH2033613.1
N0.HOG0001397	OG0000113	n3	TaMN106.1G026200.1.p	CAH2033614.1
N0.HOG0001398	OG0000113	n7	TaMN106.1G026000.1.p	CAH2033612.1
N0.HOG0001399	OG0000113	n8	TaMN106.1G025900.1.p	CAH2033611.1
N0.HOG0001400	OG0000113	n9	TaMN106.1G025700.1.p, TaMN106.1G025800.1.p	CAH2033610.1
N0.HOG0001401	OG0000113	n11	TaMN106.1G025600.1.p	CAH2033609.1, CAH2049756.1, CAH2051006.1, CAH2057581.1, CAH2068923.1, CAH2068925.1, CAH2068927.1, CAH2068929.1, CAH2068931.1, CAH2075694.1, CAH2080455.1, CAH2080456.1
N0.HOG0001402	OG0000114	n1	TaMN106.4G215800.1.p	CAH2060241.1
N0.HOG0001403	OG0000114	n4	TaMN106.2G044900.1.p, TaMN106.2G054100.1.p, TaMN106.2G056600.1.p
N0.HOG0001404	OG0000114	n10	TaMN106.5G111300.1.p, TaMN106.5G114200.1.p, TaMN106.6G387100.1.p
N0.HOG0001405	OG0000114	n13	TaMN106.1G030700.1.p	CAH2033658.1
N0.HOG0001406	OG0000114	n15	TaMN106.1G414500.1.p	CAH2038890.1
N0.HOG0001407	OG0000114	n19	TaMN106.1G416200.1.p	CAH2038905.1
N0.HOG0001408	OG0000114	n20	TaMN106.1G413500.1.p	CAH2038882.1
N0.HOG0001409	OG0000114	n21	TaMN106.3G283900.1.p, TaMN106.4G281900.1.p	CAH2061335.1
N0.HOG0001410	OG0000115	n1	TaMN106.2G283600.1.p	CAH2047158.1
N0.HOG0001411	OG0000115	n5	TaMN106.3G278400.1.p, TaMN106.5G265900.1.p
N0.HOG0001412	OG0000115	n9	TaMN106.3G041700.1.p	CAH2051464.1
N0.HOG0001413	OG0000115	n11	TaMN106.3G041600.1.p	CAH2051463.1
N0.HOG0001414	OG0000115	n13	TaMN106.3G041300.1.p	CAH2051460.1
N0.HOG0001415	OG0000115	n14	TaMN106.3G043400.1.p	CAH2051483.1
N0.HOG0001416	OG0000115	n15	TaMN106.3G219600.1.p, TaMN106.3G219900.1.p	CAH2051465.1
N0.HOG0001417	OG0000115	n17	TaMN106.1G119600.1.p, TaMN106.1G216200.1.p, TaMN106.3G232000.1.p, TaMN106.5G189300.1.p, TaMN106.6G216800.1.p, TaMN106.7G031800.1.p	CAH2076312.1
N0.HOG0001418	OG0000116	n0	TaMN106.1G138500.1.p, TaMN106.1G163200.1.p, TaMN106.1G175500.1.p, TaMN106.2G323200.1.p, TaMN106.3G040600.1.p, TaMN106.3G075400.1.p, TaMN106.3G075500.1.p, TaMN106.3G075900.1.p, TaMN106.4G234900.1.p, TaMN106.4G241800.1.p, TaMN106.4G245400.1.p, TaMN106.5G198100.1.p, TaMN106.5G198700.1.p, TaMN106.5G204000.1.p, TaMN106.5G206000.1.p, TaMN106.6G137800.1.p, TaMN106.6G148000.1.p, TaMN106.6G157000.1.p, TaM…
N0.HOG0001419	OG0000117	n1	TaMN106.1G139300.1.p	CAH2035183.1
N0.HOG0001420	OG0000117	n4	TaMN106.1G139400.1.p	CAH2035185.1
N0.HOG0001421	OG0000117	n5	TaMN106.1G139500.1.p	CAH2035187.1
N0.HOG0001422	OG0000117	n9	TaMN106.1G199700.1.p	CAH2036244.1
N0.HOG0001423	OG0000117	n10	TaMN106.1G199800.1.p, TaMN106.1G199900.1.p	CAH2036246.1
N0.HOG0001424	OG0000117	n13	TaMN106.7G348200.1.p	CAH2079723.1
N0.HOG0001425	OG0000117	n15	TaMN106.7G348400.1.p	CAH2079725.1
N0.HOG0001426	OG0000117	n17	TaMN106.7G348300.1.p	CAH2079724.1
N0.HOG0001427	OG0000117	n20	TaMN106.2G251200.1.p	CAH2046550.1
N0.HOG0001428	OG0000117	n21	TaMN106.2G251300.1.p	CAH2046552.1
N0.HOG0001429	OG0000117	n22	TaMN106.5G184300.1.p	CAH2065345.1
N0.HOG0001430	OG0000118	n1	TaMN106.6G102600.1.p	CAH2070117.1
N0.HOG0001431	OG0000118	n4	TaMN106.5G191400.1.p	CAH2065422.1
N0.HOG0001432	OG0000118	n7	TaMN106.1G161400.1.p, TaMN106.4G249400.1.p
N0.HOG0001433	OG0000118	n9	TaMN106.5G143800.1.p	CAH2064690.1
N0.HOG0001434	OG0000118	n10	TaMN106.1G161300.1.p, TaMN106.3G026000.1.p	CAH2060868.1
N0.HOG0001435	OG0000118	n14	TaMN106.4G245900.1.p, TaMN106.4G246100.1.p
N0.HOG0001436	OG0000118	n16	TaMN106.1G173300.1.p	CAH2035873.1
N0.HOG0001437	OG0000118	n17	TaMN106.1G195800.1.p, TaMN106.2G275600.1.p, TaMN106.3G049600.1.p, TaMN106.4G236900.1.p, TaMN106.6G110800.1.p	CAH2035633.1
N0.HOG0001438	OG0000118	n22	TaMN106.3G025800.1.p	CAH2051334.1
N0.HOG0001439	OG0000119	n1	TaMN106.1G288500.1.p	CAH2037253.1
N0.HOG0001440	OG0000119	n3	TaMN106.1G288600.1.p	CAH2037255.1
N0.HOG0001441	OG0000119	n7	TaMN106.7G156000.1.p	CAH2077975.1
N0.HOG0001442	OG0000119	n8	TaMN106.7G158100.1.p	CAH2077994.1
N0.HOG0001443	OG0000119	n10	TaMN106.5G357300.1.p	CAH2067823.1
N0.HOG0001444	OG0000119	n11	TaMN106.3G177200.1.p	CAH2041880.1, CAH2041881.1, CAH2041882.1, CAH2041883.1, CAH2041884.1, CAH2041885.1, CAH2041886.1, CAH2041887.1, CAH2042892.1, CAH2042897.1, CAH2051220.1, CAH2053118.1
N0.HOG0001445	OG0000120	n1	TaMN106.7G179300.1.p	CAH2078183.1
N0.HOG0001446	OG0000120	n5	TaMN106.7G051600.1.p	CAH2076714.1
N0.HOG0001447	OG0000120	n8	TaMN106.6G015500.1.p	CAH2069313.1
N0.HOG0001448	OG0000120	n10	TaMN106.5G099600.1.p	CAH2064229.1
N0.HOG0001449	OG0000120	n12	TaMN106.4G119400.1.p	CAH2058931.1
N0.HOG0001450	OG0000120	n13	TaMN106.4G119500.1.p	CAH2058933.1
N0.HOG0001451	OG0000120	n14	TaMN106.4G097700.1.p, TaMN106.5G085600.1.p	CAH2064104.1
N0.HOG0001452	OG0000120	n17	TaMN106.1G447900.1.p	CAH2039306.1
N0.HOG0001453	OG0000120	n20	TaMN106.5G020700.1.p	CAH2063238.1
N0.HOG0001454	OG0000120	n21	TaMN106.4G022600.1.p	CAH2057772.1
N0.HOG0001455	OG0000120	n22	TaMN106.6G004100.1.p	CAH2069136.1
N0.HOG0001456	OG0000121	n1	TaMN106.4G293000.1.p	CAH2061448.1
N0.HOG0001457	OG0000121	n6	TaMN106.4G296800.1.p	CAH2061464.1
N0.HOG0001458	OG0000121	n9	TaMN106.4G294500.1.p	CAH2061458.1, CAH2061471.1, CAH2061480.1
N0.HOG0001459	OG0000121	n12	TaMN106.4G295800.1.p	CAH2061469.1
N0.HOG0001460	OG0000121	n15		CAH2061453.1, CAH2061457.1, CAH2061475.1, CAH2061476.1, CAH2061479.1
N0.HOG0001461	OG0000121	n20	TaMN106.4G294200.1.p	CAH2061461.1
N0.HOG0001462	OG0000121	n21	TaMN106.4G297000.1.p	CAH2061483.1, CAH2061486.1
N0.HOG0001463	OG0000122	n1	TaMN106.3G061500.1.p	CAH2051799.1
N0.HOG0001464	OG0000122	n4	TaMN106.1G439000.1.p	CAH2039131.1
N0.HOG0001465	OG0000122	n7	TaMN106.3G374400.1.p	CAH2055232.1
N0.HOG0001466	OG0000122	n8	TaMN106.6G299400.1.p	CAH2072555.1
N0.HOG0001467	OG0000122	n11	TaMN106.7G286600.1.p	CAH2079152.1
N0.HOG0001468	OG0000122	n12	TaMN106.3G160300.1.p	CAH2052987.1
N0.HOG0001469	OG0000122	n14	TaMN106.7G086600.1.p	CAH2077343.1
N0.HOG0001470	OG0000122	n15	TaMN106.4G266400.1.p	CAH2061175.1
N0.HOG0001471	OG0000122	n16	TaMN106.1G038600.1.p, TaMN106.1G356000.1.p, TaMN106.2G304200.1.p, TaMN106.4G010300.1.p, TaMN106.5G011600.1.p, TaMN106.5G273900.1.p, TaMN106.6G323600.1.p
N0.HOG0001472	OG0000123	n1	TaMN106.4G113800.1.p	CAH2058893.1
N0.HOG0001473	OG0000123	n5	TaMN106.4G091000.1.p	CAH2058705.1
N0.HOG0001474	OG0000123	n6	TaMN106.5G078400.1.p	CAH2064047.1
N0.HOG0001475	OG0000123	n7	TaMN106.4G212500.1.p	CAH2042246.1, CAH2060207.1
N0.HOG0001476	OG0000123	n10	TaMN106.6G444000.1.p	CAH2074485.1
N0.HOG0001477	OG0000123	n12	TaMN106.6G065700.1.p	CAH2069764.1
N0.HOG0001478	OG0000123	n15	TaMN106.1G054700.1.p	CAH2033860.1
N0.HOG0001479	OG0000123	n17	TaMN106.2G181300.1.p	CAH2045670.1
N0.HOG0001480	OG0000123	n18	TaMN106.5G262500.1.p	CAH2066386.1
N0.HOG0001481	OG0000123	n20	TaMN106.6G413900.1.p	CAH2074027.1
N0.HOG0001482	OG0000123	n21	TaMN106.4G078400.1.p	CAH2058605.1
N0.HOG0001483	OG0000124	n1	TaMN106.2G170800.1.p	CAH2045504.1
N0.HOG0001484	OG0000124	n3	TaMN106.2G231400.1.p, TaMN106.5G109900.1.p, TaMN106.7G255900.1.p
N0.HOG0001485	OG0000124	n6	TaMN106.4G053600.1.p, TaMN106.5G042700.1.p
N0.HOG0001486	OG0000124	n8	TaMN106.2G180500.1.p	CAH2045660.1
N0.HOG0001487	OG0000124	n11	TaMN106.6G360800.1.p	CAH2073185.1
N0.HOG0001488	OG0000124	n13	TaMN106.6G360900.1.p	CAH2073187.1
N0.HOG0001489	OG0000124	n14	TaMN106.6G361000.1.p	CAH2073189.1
N0.HOG0001490	OG0000124	n18	TaMN106.1G062500.1.p	CAH2033930.1
N0.HOG0001491	OG0000124	n19	TaMN106.3G211500.1.p	CAH2040968.1
N0.HOG0001492	OG0000124	n20	TaMN106.1G444600.1.p, TaMN106.5G016200.1.p	CAH2039233.1
N0.HOG0001493	OG0000125	n1	TaMN106.3G183600.1.p	CAH2053167.1
N0.HOG0001494	OG0000125	n5	TaMN106.3G183400.1.p	CAH2053165.1
N0.HOG0001495	OG0000125	n6	TaMN106.1G149700.1.p, TaMN106.1G156500.1.p, TaMN106.3G117300.1.p, TaMN106.3G183500.1.p, TaMN106.4G302900.1.p, TaMN106.5G121700.1.p, TaMN106.5G178900.1.p, TaMN106.5G222000.1.p, TaMN106.5G224600.1.p, TaMN106.6G072400.1.p, TaMN106.6G171500.1.p, TaMN106.6G185600.1.p, TaMN106.6G186100.1.p, TaMN106.7G380500.1.p	CAH2053166.1
N0.HOG0001496	OG0000125	n20	TaMN106.3G183700.1.p	CAH2053168.1, CAH2053170.1
N0.HOG0001497	OG0000126	n1	TaMN106.3G135200.1.p	CAH2052755.1
N0.HOG0001498	OG0000126	n7	TaMN106.3G025400.1.p	CAH2051330.1
N0.HOG0001499	OG0000126	n9	TaMN106.7G058800.1.p	CAH2076841.1
N0.HOG0001500	OG0000126	n11	TaMN106.1G196300.1.p	CAH2036228.1
N0.HOG0001501	OG0000126	n12	TaMN106.3G208000.1.p	CAH2053357.1
N0.HOG0001502	OG0000126	n14	TaMN106.7G076800.1.p	CAH2077164.1
N0.HOG0001503	OG0000126	n15	TaMN106.7G350300.1.p	CAH2079743.1
N0.HOG0001504	OG0000126	n18	TaMN106.1G223200.1.p	CAH2036428.1
N0.HOG0001505	OG0000126	n19	TaMN106.1G228400.1.p	CAH2036478.1
N0.HOG0001506	OG0000126	n20	TaMN106.3G132600.1.p	CAH2052690.1, CAH2052692.1
N0.HOG0001507	OG0000127	n1	TaMN106.4G261200.1.p	CAH2061091.1
N0.HOG0001508	OG0000127	n4	TaMN106.7G298700.1.p, TaMN106.7G299100.1.p	CAH2079258.1
N0.HOG0001509	OG0000127	n6	TaMN106.4G261100.1.p	CAH2061095.1, CAH2079259.1, CAH2079264.1
N0.HOG0001510	OG0000127	n11	TaMN106.1G213900.1.p	CAH2036363.1
N0.HOG0001511	OG0000127	n13	TaMN106.4G260900.1.p	CAH2061087.1
N0.HOG0001512	OG0000127	n15	TaMN106.4G260800.1.p, TaMN106.4G261000.1.p	CAH2061085.1
N0.HOG0001513	OG0000127	n17	TaMN106.4G260700.1.p	CAH2061083.1
N0.HOG0001514	OG0000127	n20	TaMN106.4G280600.1.p	CAH2061322.1
N0.HOG0001515	OG0000127	n21	TaMN106.4G261300.1.p	CAH2061093.1
N0.HOG0001516	OG0000128	n1	TaMN106.5G181800.1.p	CAH2065292.1
N0.HOG0001517	OG0000128	n3	TaMN106.6G022600.1.p	CAH2069374.1
N0.HOG0001518	OG0000128	n6	TaMN106.1G372300.1.p	CAH2038507.1
N0.HOG0001519	OG0000128	n10	TaMN106.4G213800.1.p, TaMN106.7G160500.1.p
N0.HOG0001520	OG0000128	n12	TaMN106.7G160400.1.p	CAH2078012.1
N0.HOG0001521	OG0000128	n13	TaMN106.6G140100.1.p	CAH2070415.1
N0.HOG0001522	OG0000128	n14	TaMN106.6G392200.1.p	CAH2073701.1, CAH2073703.1
N0.HOG0001523	OG0000128	n16	TaMN106.2G131800.1.p	CAH2044852.1, CAH2079857.1
N0.HOG0001524	OG0000128	n19	TaMN106.1G268000.1.p	CAH2036868.1
N0.HOG0001525	OG0000128	n20	TaMN106.2G355500.1.p, TaMN106.6G184900.1.p	CAH2071135.1
N0.HOG0001526	OG0000129	n1	TaMN106.5G195100.1.p	CAH2065474.1
N0.HOG0001527	OG0000129	n5	TaMN106.6G251800.1.p	CAH2072167.1
N0.HOG0001528	OG0000129	n7	TaMN106.3G373100.1.p, TaMN106.3G373200.1.p	CAH2055223.1
N0.HOG0001529	OG0000129	n9	TaMN106.3G373300.1.p, TaMN106.3G373400.1.p	CAH2055224.1
N0.HOG0001530	OG0000129	n14	TaMN106.4G129300.1.p	CAH2059106.1
N0.HOG0001531	OG0000129	n15	TaMN106.5G314700.1.p	CAH2067213.1
N0.HOG0001532	OG0000129	n16	TaMN106.5G091800.1.p	CAH2064164.1
N0.HOG0001533	OG0000129	n20	TaMN106.2G047200.1.p	CAH2043711.1
N0.HOG0001534	OG0000129	n21	TaMN106.5G154300.1.p	CAH2064866.1
N0.HOG0001535	OG0000130	n1	TaMN106.2G021600.1.p	CAH2043323.1
N0.HOG0001536	OG0000130	n2	TaMN106.6G363500.1.p	CAH2042831.1, CAH2042832.1, CAH2042880.1, CAH2042928.1, CAH2042929.1, CAH2042930.1, CAH2042931.1, CAH2042932.1, CAH2042933.1, CAH2042934.1, CAH2042935.1, CAH2042936.1, CAH2042937.1, CAH2042938.1, CAH2042939.1, CAH2073227.1, CAH2080580.1, CAH2080581.1, CAH2080582.1, CAH2080583.1
N0.HOG0001537	OG0000131	n1	TaMN106.2G158700.1.p, TaMN106.2G240400.1.p, TaMN106.3G025900.1.p, TaMN106.6G049900.1.p	CAH2046594.1, CAH2046627.1, CAH2071072.1
N0.HOG0001538	OG0000131	n7	TaMN106.4G240900.1.p	CAH2034453.1, CAH2036045.1, CAH2036384.1, CAH2038637.1, CAH2047747.1, CAH2047993.1, CAH2059124.1, CAH2060585.1, CAH2060641.1, CAH2060643.1, CAH2065607.1, CAH2065608.1, CAH2069305.1, CAH2079005.1, CAH2079969.1
N0.HOG0001539	OG0000132	n1	TaMN106.3G034500.1.p	CAH2051409.1
N0.HOG0001540	OG0000132	n4	TaMN106.3G034700.1.p, TaMN106.3G034900.1.p
N0.HOG0001541	OG0000132	n10	TaMN106.3G035100.1.p	CAH2051404.1
N0.HOG0001542	OG0000132	n13	TaMN106.3G034600.1.p, TaMN106.3G034800.1.p, TaMN106.3G035000.1.p, TaMN106.3G035200.1.p, TaMN106.3G035400.1.p	CAH2051413.1
N0.HOG0001543	OG0000132	n15	TaMN106.3G034300.1.p	CAH2051411.1, CAH2051414.1
N0.HOG0001544	OG0000132	n17	TaMN106.3G034400.1.p	CAH2051408.1
N0.HOG0001545	OG0000132	n18	TaMN106.3G035300.1.p	CAH2051412.1
N0.HOG0001546	OG0000133	n1	TaMN106.5G226800.1.p	CAH2065835.1
N0.HOG0001547	OG0000133	n5	TaMN106.5G262300.1.p	CAH2066382.1
N0.HOG0001548	OG0000133	n7	TaMN106.5G261200.1.p	CAH2066366.1
N0.HOG0001549	OG0000133	n8	TaMN106.5G289000.1.p	CAH2035701.1, CAH2066816.1, CAH2079242.1
N0.HOG0001550	OG0000133	n13	TaMN106.5G284300.1.p	CAH2066746.1
N0.HOG0001551	OG0000133	n14	TaMN106.5G289500.1.p	CAH2066823.1
N0.HOG0001552	OG0000133	n17	TaMN106.5G266900.1.p	CAH2066452.1
N0.HOG0001553	OG0000133	n18	TaMN106.5G266800.1.p	CAH2066450.1
N0.HOG0001554	OG0000133	n19	TaMN106.5G276100.1.p	CAH2066604.1
N0.HOG0001555	OG0000133	n20	TaMN106.5G282200.1.p	CAH2066706.1, CAH2066708.1
N0.HOG0001556	OG0000134	n1	TaMN106.1G423100.1.p	CAH2038968.1
N0.HOG0001557	OG0000134	n3	TaMN106.3G368700.1.p, TaMN106.5G319300.1.p, TaMN106.6G290200.1.p
N0.HOG0001558	OG0000134	n7	TaMN106.2G130800.1.p	CAH2044838.1
N0.HOG0001559	OG0000134	n8	TaMN106.6G397600.1.p	CAH2050912.1
N0.HOG0001560	OG0000134	n11	TaMN106.1G028100.1.p	CAH2033632.1
N0.HOG0001561	OG0000134	n13	TaMN106.6G191900.1.p	CAH2071242.1
N0.HOG0001562	OG0000134	n14	TaMN106.5G021900.1.p, TaMN106.6G007400.1.p	CAH2069207.1
N0.HOG0001563	OG0000134	n17	TaMN106.2G237900.1.p	CAH2068676.1
N0.HOG0001564	OG0000134	n18	TaMN106.1G220700.1.p, TaMN106.5G053500.1.p, TaMN106.6G340600.1.p	CAH2063759.1
N0.HOG0001565	OG0000135	n1	TaMN106.3G042900.1.p	CAH2051478.1
N0.HOG0001566	OG0000135	n6	TaMN106.1G314400.1.p	CAH2037741.1
N0.HOG0001567	OG0000135	n7	TaMN106.2G183200.1.p	CAH2045707.1
N0.HOG0001568	OG0000135	n9	TaMN106.5G265800.1.p	CAH2066430.1
N0.HOG0001569	OG0000135	n10	TaMN106.1G052700.1.p	CAH2033838.1, CAH2033840.1
N0.HOG0001570	OG0000135	n14	TaMN106.4G212700.1.p	CAH2060209.1
N0.HOG0001571	OG0000135	n15	TaMN106.1G387400.1.p	CAH2038651.1
N0.HOG0001572	OG0000135	n18	TaMN106.6G443700.1.p	CAH2074479.1
N0.HOG0001573	OG0000135	n19	TaMN106.4G091300.1.p, TaMN106.5G078900.1.p	CAH2064051.1
N0.HOG0001574	OG0000136	n1	TaMN106.2G180100.1.p	CAH2045656.1
N0.HOG0001575	OG0000136	n5	TaMN106.2G179800.1.p	CAH2045651.1
N0.HOG0001576	OG0000136	n6	TaMN106.2G179700.1.p	CAH2045649.1
N0.HOG0001577	OG0000136	n7	TaMN106.2G180000.1.p	CAH2045654.1
N0.HOG0001578	OG0000136	n10	TaMN106.1G318500.1.p	CAH2037813.1
N0.HOG0001579	OG0000136	n13	TaMN106.2G179600.1.p	CAH2045647.1
N0.HOG0001580	OG0000136	n14	TaMN106.2G179500.1.p	CAH2045645.1
N0.HOG0001581	OG0000136	n17	TaMN106.2G139200.1.p	CAH2044974.1
N0.HOG0001582	OG0000136	n18	TaMN106.5G261400.1.p	CAH2066368.1
N0.HOG0001583	OG0000136	n19	TaMN106.1G055200.1.p, TaMN106.7G157600.1.p	CAH2077990.1
N0.HOG0001584	OG0000137	n1	TaMN106.3G374700.1.p	CAH2055235.1
N0.HOG0001585	OG0000137	n3	TaMN106.1G059000.1.p	CAH2033898.1
N0.HOG0001586	OG0000137	n5	TaMN106.6G299800.1.p, TaMN106.6G299900.1.p
N0.HOG0001587	OG0000137	n9	TaMN106.5G036300.1.p	CAH2063483.1
N0.HOG0001588	OG0000137	n10	TaMN106.4G198200.1.p	CAH2060054.1
N0.HOG0001589	OG0000137	n12	TaMN106.3G155000.1.p	CAH2052951.1
N0.HOG0001590	OG0000137	n13	TaMN106.1G201400.1.p	CAH2041079.1, CAH2080584.1, CAH2080585.1, CAH2080586.1, CAH2080587.1, CAH2080588.1
N0.HOG0001591	OG0000137	n19	TaMN106.6G300000.1.p	CAH2051021.1, CAH2072559.1
N0.HOG0001592	OG0000138	n1	TaMN106.1G093900.1.p	CAH2034368.1
N0.HOG0001593	OG0000138	n3	TaMN106.1G093500.1.p	CAH2034362.1
N0.HOG0001594	OG0000138	n6	TaMN106.1G093600.1.p	CAH2034364.1
N0.HOG0001595	OG0000138	n8		CAH2041231.1, CAH2041233.1, CAH2041235.1
N0.HOG0001596	OG0000138	n12	TaMN106.1G094200.1.p	CAH2034376.1
N0.HOG0001597	OG0000138	n14	TaMN106.2G232000.1.p	CAH2046375.1
N0.HOG0001598	OG0000138	n15	TaMN106.1G094100.1.p	CAH2034374.1
N0.HOG0001599	OG0000138	n17	TaMN106.1G093200.1.p, TaMN106.1G093400.1.p	CAH2034360.1
N0.HOG0001600	OG0000138	n19	TaMN106.1G093100.1.p, TaMN106.1G093300.1.p	CAH2034358.1
N0.HOG0001601	OG0000139	n1	TaMN106.1G130200.1.p	CAH2060386.1, CAH2060625.1, CAH2065393.1
N0.HOG0001602	OG0000139	n4	TaMN106.3G105900.1.p	CAH2034703.1, CAH2034814.1, CAH2035386.1, CAH2035621.1, CAH2051598.1, CAH2051817.1, CAH2051819.1, CAH2052222.1, CAH2052660.1, CAH2064916.1, CAH2065388.1, CAH2065628.1, CAH2070396.1, CAH2071225.1, CAH2072062.1, CAH2079115.1, CAH2079484.1
N0.HOG0001603	OG0000140	n1	TaMN106.6G258900.1.p	CAH2072234.1
N0.HOG0001604	OG0000140	n5	TaMN106.2G221300.1.p	CAH2046268.1
N0.HOG0001605	OG0000140	n7	TaMN106.2G309000.1.p	CAH2047765.1
N0.HOG0001606	OG0000140	n10	TaMN106.7G098900.1.p	CAH2077454.1
N0.HOG0001607	OG0000140	n11	TaMN106.4G279600.1.p	CAH2061315.1
N0.HOG0001608	OG0000140	n12	TaMN106.2G172400.1.p, TaMN106.6G310200.1.p	CAH2045526.1
N0.HOG0001609	OG0000140	n15	TaMN106.7G070200.1.p	CAH2077042.1
N0.HOG0001610	OG0000140	n17	TaMN106.1G146500.1.p	CAH2035308.1
N0.HOG0001611	OG0000140	n18	TaMN106.5G288500.1.p	CAH2057563.1, CAH2057564.1, CAH2066809.1
N0.HOG0001612	OG0000141	n1	TaMN106.2G321400.1.p	CAH2047891.1
N0.HOG0001613	OG0000141	n9	TaMN106.2G321000.1.p	CAH2047887.1
N0.HOG0001614	OG0000141	n10	TaMN106.2G321100.1.p	CAH2047888.1, CAH2047889.1
N0.HOG0001615	OG0000141	n14	TaMN106.1G348300.1.p	CAH2038285.1
N0.HOG0001616	OG0000141	n15	TaMN106.2G320800.1.p	CAH2047886.1
N0.HOG0001617	OG0000141	n16	TaMN106.1G160900.1.p, TaMN106.1G348200.1.p	CAH2038284.1
N0.HOG0001618	OG0000141	n18	TaMN106.2G321800.1.p, TaMN106.2G322100.1.p
N0.HOG0001619	OG0000141	n19	TaMN106.2G321200.1.p, TaMN106.2G321500.1.p	CAH2047890.1
N0.HOG0001620	OG0000142	n1	TaMN106.1G297600.1.p	CAH2037420.1
N0.HOG0001621	OG0000142	n5	TaMN106.1G372500.1.p	CAH2038509.1
N0.HOG0001622	OG0000142	n8	TaMN106.7G403100.1.p	CAH2080258.1
N0.HOG0001623	OG0000142	n10	TaMN106.7G312000.1.p	CAH2079386.1
N0.HOG0001624	OG0000142	n11	TaMN106.2G361200.1.p	CAH2048374.1
N0.HOG0001625	OG0000142	n14	TaMN106.6G442000.1.p	CAH2074451.1
N0.HOG0001626	OG0000142	n17	TaMN106.6G442100.1.p	CAH2074453.1
N0.HOG0001627	OG0000142	n18	TaMN106.2G282000.1.p	CAH2047135.1
N0.HOG0001628	OG0000142	n19	TaMN106.2G292700.1.p, TaMN106.3G309200.1.p	CAH2047375.1
N0.HOG0001629	OG0000143	n1	TaMN106.6G105300.1.p	CAH2070154.1
N0.HOG0001630	OG0000143	n5	TaMN106.6G011800.1.p	CAH2069274.1
N0.HOG0001631	OG0000143	n6	TaMN106.1G445200.1.p	CAH2039239.1, CAH2039241.1, CAH2039245.1
N0.HOG0001632	OG0000143	n10	TaMN106.4G018000.1.p	CAH2057736.1
N0.HOG0001633	OG0000143	n11	TaMN106.4G017900.1.p, TaMN106.5G209600.1.p	CAH2065620.1
N0.HOG0001634	OG0000143	n16	TaMN106.1G298000.1.p	CAH2037425.1
N0.HOG0001635	OG0000143	n17	TaMN106.5G370200.1.p	CAH2067934.1
N0.HOG0001636	OG0000143	n18	TaMN106.4G279300.1.p, TaMN106.6G045900.1.p, TaMN106.7G098500.1.p	CAH2077450.1
N0.HOG0001637	OG0000144	n1	TaMN106.2G188500.1.p	CAH2045791.1, CAH2045797.1
N0.HOG0001638	OG0000144	n6	TaMN106.2G188900.1.p	CAH2045803.1
N0.HOG0001639	OG0000144	n7	TaMN106.2G188600.1.p, TaMN106.2G188800.1.p	CAH2045801.1
N0.HOG0001640	OG0000144	n12	TaMN106.2G331900.1.p	CAH2047991.1
N0.HOG0001641	OG0000144	n17	TaMN106.6G448500.1.p	CAH2074557.1
N0.HOG0001642	OG0000144	n18	TaMN106.5G092900.1.p	CAH2064171.1
N0.HOG0001643	OG0000144	n19	TaMN106.1G311400.1.p, TaMN106.2G188400.1.p	CAH2045790.1
N0.HOG0001644	OG0000145	n1	TaMN106.3G343200.1.p	CAH2054921.1
N0.HOG0001645	OG0000145	n5	TaMN106.6G323900.1.p	CAH2072747.1
N0.HOG0001646	OG0000145	n9	TaMN106.1G399600.1.p	CAH2038760.1
N0.HOG0001647	OG0000145	n10	TaMN106.4G189200.1.p	CAH2059970.1
N0.HOG0001648	OG0000145	n11	TaMN106.7G229300.1.p	CAH2078615.1
N0.HOG0001649	OG0000145	n14	TaMN106.6G007600.1.p	CAH2069210.1
N0.HOG0001650	OG0000145	n16	TaMN106.5G023500.1.p	CAH2063277.1
N0.HOG0001651	OG0000145	n17	TaMN106.4G024500.1.p	CAH2057807.1
N0.HOG0001652	OG0000145	n18	TaMN106.1G364400.1.p, TaMN106.2G283700.1.p	CAH2047161.1
N0.HOG0001653	OG0000145	n20	TaMN106.2G103000.1.p	CAH2044496.1
N0.HOG0001654	OG0000146	n1	TaMN106.6G341100.1.p	CAH2041850.1, CAH2073253.1, CAH2080622.1
N0.HOG0001655	OG0000146	n5	TaMN106.1G371100.1.p, TaMN106.2G024400.1.p, TaMN106.2G024500.1.p, TaMN106.6G363100.1.p, TaMN106.6G365100.1.p, TaMN106.6G365200.1.p	CAH2043359.1, CAH2043361.1
N0.HOG0001656	OG0000146	n8	TaMN106.3G055900.1.p, TaMN106.5G328400.1.p, TaMN106.6G358400.1.p, TaMN106.7G018600.1.p, TaMN106.7G018700.1.p	CAH2051665.1, CAH2067434.1, CAH2073143.1, CAH2076074.1, CAH2076076.1
N0.HOG0001657	OG0000147	n1	TaMN106.6G161200.1.p	CAH2070569.1
N0.HOG0001658	OG0000147	n4	TaMN106.6G046300.1.p	CAH2069585.1
N0.HOG0001659	OG0000147	n5	TaMN106.7G097600.1.p, TaMN106.7G097700.1.p	CAH2077443.1
N0.HOG0001660	OG0000147	n7	TaMN106.1G387800.1.p, TaMN106.6G221200.1.p, TaMN106.6G221300.1.p, TaMN106.6G221400.1.p, TaMN106.6G221500.1.p, TaMN106.6G221600.1.p, TaMN106.6G221700.1.p, TaMN106.6G221800.1.p, TaMN106.6G221900.1.p, TaMN106.6G222000.1.p, TaMN106.6G222100.1.p, TaMN106.6G228200.1.p, TaMN106.6G228300.1.p, TaMN106.6G228600.1.p, TaMN106.7G373900.1.p
N0.HOG0001661	OG0000148	n1	TaMN106.3G364200.1.p	CAH2055148.1
N0.HOG0001662	OG0000148	n3	TaMN106.6G287500.1.p	CAH2072454.1
N0.HOG0001663	OG0000148	n6	TaMN106.2G031000.1.p	CAH2043459.1
N0.HOG0001664	OG0000148	n10	TaMN106.7G249300.1.p	CAH2078806.1
N0.HOG0001665	OG0000148	n11	TaMN106.6G040300.1.p	CAH2069526.1
N0.HOG0001666	OG0000148	n13	TaMN106.6G261200.1.p	CAH2072252.1
N0.HOG0001667	OG0000148	n15	TaMN106.6G044200.1.p	CAH2069567.1
N0.HOG0001668	OG0000148	n16	TaMN106.7G092400.1.p	CAH2077394.1
N0.HOG0001669	OG0000148	n19	TaMN106.7G110300.1.p	CAH2077565.1
N0.HOG0001670	OG0000148	n20	TaMN106.3G014000.1.p	CAH2051227.1
N0.HOG0001671	OG0000149	n1	TaMN106.4G278800.1.p	CAH2061308.1
N0.HOG0001672	OG0000149	n6	TaMN106.4G272400.1.p	CAH2061249.1
N0.HOG0001673	OG0000149	n7	TaMN106.4G278700.1.p	CAH2061307.1
N0.HOG0001674	OG0000149	n9	TaMN106.4G263000.1.p	CAH2061122.1
N0.HOG0001675	OG0000149	n11	TaMN106.4G278500.1.p	CAH2047830.1
N0.HOG0001676	OG0000149	n12	TaMN106.4G272500.1.p	CAH2061216.1, CAH2061250.1
N0.HOG0001677	OG0000149	n14	TaMN106.3G163100.1.p, TaMN106.3G177300.1.p, TaMN106.3G235600.1.p, TaMN106.5G182900.1.p, TaMN106.5G347300.1.p, TaMN106.7G101200.1.p, TaMN106.7G285700.1.p	CAH2077478.1
N0.HOG0001678	OG0000150	n1	TaMN106.5G060100.1.p	CAH2063860.1
N0.HOG0001679	OG0000150	n4	TaMN106.5G060200.1.p	CAH2063862.1
N0.HOG0001680	OG0000150	n5	TaMN106.5G060300.1.p	CAH2063864.1
N0.HOG0001681	OG0000150	n10	TaMN106.6G263700.1.p	CAH2072270.1
N0.HOG0001682	OG0000150	n12	TaMN106.6G263900.1.p	CAH2072272.1
N0.HOG0001683	OG0000150	n13	TaMN106.6G265800.1.p	CAH2072291.1
N0.HOG0001684	OG0000150	n14	TaMN106.7G259800.1.p	CAH2040878.1, CAH2042116.1, CAH2042118.1, CAH2042120.1, CAH2042122.1, CAH2049382.1, CAH2078900.1
N0.HOG0001685	OG0000151	n0	TaMN106.1G019600.1.p, TaMN106.1G120500.1.p, TaMN106.1G188200.1.p, TaMN106.1G285700.1.p, TaMN106.2G252400.1.p, TaMN106.2G281400.1.p, TaMN106.2G303200.1.p, TaMN106.2G319100.1.p, TaMN106.3G060600.1.p, TaMN106.3G107000.1.p, TaMN106.3G135700.1.p, TaMN106.4G173600.1.p, TaMN106.4G220500.1.p, TaMN106.4G251300.1.p, TaMN106.5G184400.1.p, TaMN106.6G116700.1.p, TaMN106.6G145600.1.p, TaMN106.7G296800.1.p, TaM…
N0.HOG0001686	OG0000152	n1	TaMN106.6G173400.1.p	CAH2070927.1
N0.HOG0001687	OG0000152	n5	TaMN106.6G177900.1.p	CAH2070992.1
N0.HOG0001688	OG0000152	n8	TaMN106.1G133600.1.p	CAH2035067.1
N0.HOG0001689	OG0000152	n9	TaMN106.1G133500.1.p	CAH2035065.1, CAH2079591.1
N0.HOG0001690	OG0000152	n13	TaMN106.1G133800.1.p	CAH2035071.1
N0.HOG0001691	OG0000152	n14	TaMN106.1G133700.1.p	CAH2035069.1
N0.HOG0001692	OG0000152	n15	TaMN106.6G347400.1.p	CAH2070940.1, CAH2072964.1, CAH2079342.1
N0.HOG0001693	OG0000152	n18	TaMN106.6G173500.1.p	CAH2070929.1, CAH2070996.1
N0.HOG0001694	OG0000153	n1	TaMN106.6G226500.1.p	CAH2071833.1
N0.HOG0001695	OG0000153	n7	TaMN106.1G307400.1.p	CAH2037610.1
N0.HOG0001696	OG0000153	n9	TaMN106.4G010600.1.p	CAH2057678.1
N0.HOG0001697	OG0000153	n10	TaMN106.4G010700.1.p, TaMN106.4G010800.1.p	CAH2057679.1
N0.HOG0001698	OG0000153	n12	TaMN106.1G229300.1.p	CAH2036485.1, CAH2042787.1, CAH2080613.1, CAH2080614.1
N0.HOG0001699	OG0000153	n16	TaMN106.5G118400.1.p, TaMN106.5G326300.1.p	CAH2064373.1
N0.HOG0001700	OG0000153	n18	TaMN106.2G159400.1.p, TaMN106.2G159500.1.p	CAH2045326.1
N0.HOG0001701	OG0000154	n1	TaMN106.2G323100.1.p	CAH2047903.1
N0.HOG0001702	OG0000154	n6	TaMN106.5G076400.1.p, TaMN106.5G183800.1.p
N0.HOG0001703	OG0000154	n8	TaMN106.2G357200.1.p, TaMN106.2G357300.1.p, TaMN106.2G357500.1.p
N0.HOG0001704	OG0000154	n11	TaMN106.6G224300.1.p	CAH2071795.1
N0.HOG0001705	OG0000154	n12	TaMN106.2G214100.1.p, TaMN106.4G309500.1.p, TaMN106.4G314300.1.p, TaMN106.6G023100.1.p, TaMN106.6G265500.1.p, TaMN106.6G346100.1.p	CAH2071797.1
N0.HOG0001706	OG0000154	n18	TaMN106.2G322800.1.p	CAH2047900.1
N0.HOG0001707	OG0000154	n19	TaMN106.2G323000.1.p	CAH2047902.1
N0.HOG0001708	OG0000155	n1	TaMN106.2G354800.1.p	CAH2048267.1
N0.HOG0001709	OG0000155	n4	TaMN106.2G290400.1.p	CAH2047313.1
N0.HOG0001710	OG0000155	n6	TaMN106.2G354900.1.p	CAH2048269.1
N0.HOG0001711	OG0000155	n9	TaMN106.2G355100.1.p	CAH2048271.1
N0.HOG0001712	OG0000155	n10	TaMN106.2G355200.1.p	CAH2048273.1
N0.HOG0001713	OG0000155	n12	TaMN106.2G240900.1.p, TaMN106.2G241200.1.p	CAH2046468.1, CAH2046469.1
N0.HOG0001714	OG0000155	n15	TaMN106.7G376400.1.p	CAH2080022.1
N0.HOG0001715	OG0000155	n16	TaMN106.7G374500.1.p	CAH2080004.1, CAH2080007.1
N0.HOG0001716	OG0000156	n1	TaMN106.7G338400.1.p	CAH2079610.1
N0.HOG0001717	OG0000156	n4	TaMN106.5G218400.1.p	CAH2046090.1, CAH2047451.1, CAH2061477.1, CAH2065710.1
N0.HOG0001718	OG0000156	n8	TaMN106.4G231300.1.p	CAH2035970.1, CAH2047487.1, CAH2047491.1, CAH2051154.1, CAH2051583.1, CAH2060470.1, CAH2060492.1, CAH2061444.1, CAH2079216.1, CAH2080145.1, CAH2080147.1, CAH2080148.1
N0.HOG0001719	OG0000157	n1	TaMN106.5G048900.1.p	CAH2063686.1
N0.HOG0001720	OG0000157	n4	TaMN106.5G048800.1.p, TaMN106.5G049500.1.p
N0.HOG0001721	OG0000157	n8	TaMN106.5G049800.1.p	CAH2063700.1
N0.HOG0001722	OG0000157	n9	TaMN106.5G181600.1.p	CAH2065258.1
N0.HOG0001723	OG0000157	n11	TaMN106.5G049900.1.p	CAH2063702.1, CAH2065262.1
N0.HOG0001724	OG0000157	n14	TaMN106.5G049400.1.p	CAH2063692.1
N0.HOG0001725	OG0000157	n16	TaMN106.5G056400.1.p	CAH2063808.1
N0.HOG0001726	OG0000157	n17	TaMN106.5G049100.1.p	CAH2063688.1
N0.HOG0001727	OG0000157	n18	TaMN106.5G048600.1.p, TaMN106.7G280700.1.p	CAH2079104.1
N0.HOG0001728	OG0000158	n1	TaMN106.6G185300.1.p	CAH2071147.1
N0.HOG0001729	OG0000158	n4	TaMN106.5G198800.1.p	CAH2060472.1, CAH2064718.1, CAH2065508.1, CAH2070351.1, CAH2070531.1, CAH2070601.1
N0.HOG0001730	OG0000158	n10	TaMN106.5G210300.1.p	CAH2035505.1, CAH2035507.1, CAH2046462.1, CAH2065629.1, CAH2065630.1
N0.HOG0001731	OG0000158	n15		CAH2047788.1, CAH2059295.1, CAH2060872.1, CAH2065378.1, CAH2065564.1, CAH2065614.1
N0.HOG0001732	OG0000159	n1	TaMN106.6G191800.1.p	CAH2071241.1
N0.HOG0001733	OG0000159	n4	TaMN106.1G040300.1.p	CAH2033733.1
N0.HOG0001734	OG0000159	n6	TaMN106.1G039500.1.p, TaMN106.5G273800.1.p	CAH2066572.1
N0.HOG0001735	OG0000159	n8	TaMN106.1G038800.1.p, TaMN106.1G038900.1.p, TaMN106.1G039000.1.p, TaMN106.1G039100.1.p	CAH2033725.1
N0.HOG0001736	OG0000159	n15	TaMN106.1G039600.1.p, TaMN106.1G040000.1.p	CAH2033729.1
N0.HOG0001737	OG0000159	n17	TaMN106.1G039800.1.p, TaMN106.1G039900.1.p	CAH2033731.1
N0.HOG0001738	OG0000160	n1	TaMN106.1G069600.1.p	CAH2034011.1
N0.HOG0001739	OG0000160	n3	TaMN106.5G234000.1.p	CAH2065949.1
N0.HOG0001740	OG0000160	n6	TaMN106.1G062300.1.p	CAH2033928.1
N0.HOG0001741	OG0000160	n9	TaMN106.7G365900.1.p	CAH2079905.1
N0.HOG0001742	OG0000160	n10	TaMN106.5G286600.1.p	CAH2066777.1, CAH2079709.1
N0.HOG0001743	OG0000160	n14	TaMN106.2G154000.1.p	CAH2045226.1
N0.HOG0001744	OG0000160	n15	TaMN106.7G385000.1.p	CAH2080112.1
N0.HOG0001745	OG0000160	n17	TaMN106.3G394600.1.p	CAH2055392.1
N0.HOG0001746	OG0000160	n18	TaMN106.1G188100.1.p	CAH2036144.1
N0.HOG0001747	OG0000161	n1	TaMN106.5G096700.1.p	CAH2064208.1
N0.HOG0001748	OG0000161	n6	TaMN106.4G062700.1.p	CAH2058413.1
N0.HOG0001749	OG0000161	n7	TaMN106.1G136100.1.p	CAH2035111.1
N0.HOG0001750	OG0000161	n10	TaMN106.1G196000.1.p	CAH2036226.1
N0.HOG0001751	OG0000161	n11	TaMN106.3G208300.1.p	CAH2053360.1
N0.HOG0001752	OG0000161	n12	TaMN106.6G371000.1.p	CAH2073364.1
N0.HOG0001753	OG0000161	n16	TaMN106.5G175300.1.p	CAH2065191.1
N0.HOG0001754	OG0000161	n17	TaMN106.6G030000.1.p	CAH2069431.1
N0.HOG0001755	OG0000161	n18	TaMN106.3G282300.1.p	CAH2053946.1
N0.HOG0001756	OG0000162	n1	TaMN106.1G282400.1.p	CAH2037139.1
N0.HOG0001757	OG0000162	n4	TaMN106.3G085500.1.p, TaMN106.3G087900.1.p, TaMN106.3G091100.1.p, TaMN106.3G094900.1.p, TaMN106.3G099200.1.p, TaMN106.7G306200.1.p
N0.HOG0001758	OG0000162	n11	TaMN106.2G277200.1.p	CAH2047035.1
N0.HOG0001759	OG0000162	n12	TaMN106.1G143300.1.p	CAH2035258.1
N0.HOG0001760	OG0000162	n13	TaMN106.1G419800.1.p, TaMN106.3G360900.1.p, TaMN106.4G160600.1.p	CAH2038939.1, CAH2050685.1, CAH2055118.1, CAH2059613.1
N0.HOG0001761	OG0000163	n1	TaMN106.6G202100.1.p	CAH2071422.1
N0.HOG0001762	OG0000163	n3		CAH2071023.1, CAH2071414.1, CAH2071418.1, CAH2071438.1
N0.HOG0001763	OG0000163	n8	TaMN106.1G176100.1.p	CAH2035917.1
N0.HOG0001764	OG0000163	n12	TaMN106.6G182800.1.p	CAH2071094.1
N0.HOG0001765	OG0000163	n13	TaMN106.6G179500.1.p	CAH2071014.1, CAH2071016.1, CAH2071018.1, CAH2071021.1, CAH2071027.1
N0.HOG0001766	OG0000163	n18	TaMN106.6G201500.1.p	CAH2071406.1
N0.HOG0001767	OG0000164	n1	TaMN106.4G201500.1.p	CAH2060093.1
N0.HOG0001768	OG0000164	n3	TaMN106.1G391900.1.p, TaMN106.4G201000.1.p	CAH2038693.1
N0.HOG0001769	OG0000164	n8	TaMN106.4G096300.1.p	CAH2058753.1
N0.HOG0001770	OG0000164	n12	TaMN106.1G179200.1.p	CAH2035968.1
N0.HOG0001771	OG0000164	n14	TaMN106.1G178900.1.p	CAH2035964.1
N0.HOG0001772	OG0000164	n15	TaMN106.1G178800.1.p	CAH2035963.1
N0.HOG0001773	OG0000164	n16	TaMN106.5G345900.1.p, TaMN106.5G346700.1.p
N0.HOG0001774	OG0000164	n17	TaMN106.4G201100.1.p	CAH2060090.1
N0.HOG0001775	OG0000165	n1	TaMN106.7G280000.1.p	CAH2079096.1
N0.HOG0001776	OG0000165	n5	TaMN106.1G222300.1.p	CAH2036422.1
N0.HOG0001777	OG0000165	n6	TaMN106.5G084400.1.p, TaMN106.5G084500.1.p, TaMN106.6G063100.1.p	CAH2069743.1
N0.HOG0001778	OG0000165	n11	TaMN106.6G115700.1.p	CAH2070251.1
N0.HOG0001779	OG0000165	n13	TaMN106.6G115800.1.p	CAH2070252.1
N0.HOG0001780	OG0000165	n14	TaMN106.6G115200.1.p	CAH2070247.1
N0.HOG0001781	OG0000165	n16	TaMN106.4G228000.1.p	CAH2060420.1
N0.HOG0001782	OG0000165	n17	TaMN106.6G059700.1.p	CAH2036032.1, CAH2069711.1
N0.HOG0001783	OG0000166	n1	TaMN106.5G302800.1.p	CAH2067020.1
N0.HOG0001784	OG0000166	n3	TaMN106.1G280400.1.p	CAH2037094.1
N0.HOG0001785	OG0000166	n7	TaMN106.3G235300.1.p	CAH2053561.1
N0.HOG0001786	OG0000166	n8	TaMN106.1G227100.1.p	CAH2036465.1, CAH2036565.1
N0.HOG0001787	OG0000166	n11	TaMN106.2G203600.1.p	CAH2046050.1
N0.HOG0001788	OG0000166	n12	TaMN106.7G247300.1.p	CAH2078791.1
N0.HOG0001789	OG0000166	n15	TaMN106.2G162000.1.p	CAH2045365.1
N0.HOG0001790	OG0000166	n17	TaMN106.4G123400.1.p	CAH2058999.1
N0.HOG0001791	OG0000166	n18	TaMN106.4G123500.1.p	CAH2059001.1
N0.HOG0001792	OG0000167	n1	TaMN106.5G336100.1.p	CAH2067561.1
N0.HOG0001793	OG0000167	n5	TaMN106.4G174000.1.p	CAH2059806.1
N0.HOG0001794	OG0000167	n7	TaMN106.1G230400.1.p	CAH2036493.1
N0.HOG0001795	OG0000167	n10	TaMN106.3G338500.1.p	CAH2054858.1
N0.HOG0001796	OG0000167	n11	TaMN106.6G280100.1.p	CAH2056713.1
N0.HOG0001797	OG0000167	n13	TaMN106.4G248500.1.p	CAH2060793.1
N0.HOG0001798	OG0000167	n15	TaMN106.4G071000.1.p	CAH2058548.1
N0.HOG0001799	OG0000167	n16	TaMN106.2G003600.1.p	CAH2043050.1
N0.HOG0001800	OG0000167	n17	TaMN106.3G168400.1.p, TaMN106.7G279500.1.p	CAH2053047.1
N0.HOG0001801	OG0000168	n1	TaMN106.2G304000.1.p	CAH2047646.1
N0.HOG0001802	OG0000168	n6	TaMN106.7G396200.1.p	CAH2080194.1
N0.HOG0001803	OG0000168	n10	TaMN106.5G359000.1.p	CAH2067837.1
N0.HOG0001804	OG0000168	n12	TaMN106.6G096500.1.p	CAH2070060.1
N0.HOG0001805	OG0000168	n13	TaMN106.6G096800.1.p	CAH2070061.1
N0.HOG0001806	OG0000168	n14	TaMN106.6G121100.1.p, TaMN106.6G121300.1.p	CAH2070299.1
N0.HOG0001807	OG0000168	n16	TaMN106.1G289400.1.p	CAH2037273.1
N0.HOG0001808	OG0000168	n17	TaMN106.2G306100.1.p, TaMN106.2G306500.1.p	CAH2047713.1
N0.HOG0001809	OG0000169	n1	TaMN106.2G166600.1.p	CAH2045437.1
N0.HOG0001810	OG0000169	n4	TaMN106.2G166700.1.p	CAH2045439.1
N0.HOG0001811	OG0000169	n5	TaMN106.1G325100.1.p	CAH2037928.1
N0.HOG0001812	OG0000169	n8	TaMN106.3G174500.1.p	CAH2053097.1
N0.HOG0001813	OG0000169	n9	TaMN106.7G275600.1.p	CAH2079052.1
N0.HOG0001814	OG0000169	n12	TaMN106.5G084200.1.p	CAH2064094.1
N0.HOG0001815	OG0000169	n14	TaMN106.6G432500.1.p	CAH2074323.1
N0.HOG0001816	OG0000169	n15	TaMN106.3G304500.1.p	CAH2054293.1
N0.HOG0001817	OG0000169	n16	TaMN106.2G094400.1.p	CAH2042074.1, CAH2044421.1, CAH2075750.1
N0.HOG0001818	OG0000170	n1	TaMN106.4G290400.1.p	CAH2061419.1
N0.HOG0001819	OG0000170	n4	TaMN106.6G379100.1.p	CAH2073497.1
N0.HOG0001820	OG0000170	n5	TaMN106.2G042900.1.p	CAH2043647.1
N0.HOG0001821	OG0000170	n9	TaMN106.7G064500.1.p	CAH2076949.1
N0.HOG0001822	OG0000170	n11	TaMN106.2G010300.1.p	CAH2043147.1
N0.HOG0001823	OG0000170	n12	TaMN106.5G130500.1.p	CAH2064470.1
N0.HOG0001824	OG0000170	n15	TaMN106.7G018300.1.p	CAH2076068.1
N0.HOG0001825	OG0000170	n16	TaMN106.5G355200.1.p	CAH2067805.1
N0.HOG0001826	OG0000170	n17	TaMN106.1G351700.1.p, TaMN106.2G313900.1.p	CAH2047818.1
N0.HOG0001827	OG0000171	n1	TaMN106.3G053200.1.p	CAH2051608.1
N0.HOG0001828	OG0000171	n3	TaMN106.1G367600.1.p	CAH2038470.1
N0.HOG0001829	OG0000171	n5	TaMN106.1G367700.1.p	CAH2038471.1
N0.HOG0001830	OG0000171	n7	TaMN106.2G264500.1.p	CAH2046794.1
N0.HOG0001831	OG0000171	n10	TaMN106.2G102000.1.p	CAH2044488.1
N0.HOG0001832	OG0000171	n11	TaMN106.3G342200.1.p	CAH2054909.1
N0.HOG0001833	OG0000171	n14	TaMN106.4G012600.1.p	CAH2057695.1
N0.HOG0001834	OG0000171	n17	TaMN106.5G013800.1.p	CAH2063138.1
N0.HOG0001835	OG0000171	n18	TaMN106.7G019200.1.p	CAH2076086.1
N0.HOG0001836	OG0000172	n1	TaMN106.1G411400.1.p	CAH2038867.1
N0.HOG0001837	OG0000172	n3	TaMN106.1G411300.1.p	CAH2038866.1
N0.HOG0001838	OG0000172	n7	TaMN106.6G185700.1.p	CAH2071155.1
N0.HOG0001839	OG0000172	n9	TaMN106.3G172800.1.p	CAH2053081.1
N0.HOG0001840	OG0000172	n10	TaMN106.1G411200.1.p	CAH2038865.1
N0.HOG0001841	OG0000172	n12	TaMN106.6G318700.1.p	CAH2072704.1
N0.HOG0001842	OG0000172	n13	TaMN106.3G388200.1.p	CAH2055343.1
N0.HOG0001843	OG0000172	n14		CAH2040406.1, CAH2040408.1, CAH2040411.1, CAH2040412.1, CAH2040414.1, CAH2056702.1
N0.HOG0001844	OG0000173	n1	TaMN106.5G017900.1.p	CAH2063199.1
N0.HOG0001845	OG0000173	n4	TaMN106.6G011600.1.p	CAH2069272.1
N0.HOG0001846	OG0000173	n5	TaMN106.1G445400.1.p	CAH2039249.1
N0.HOG0001847	OG0000173	n7	TaMN106.6G104900.1.p	CAH2070150.1
N0.HOG0001848	OG0000173	n9	TaMN106.7G128700.1.p	CAH2077733.1
N0.HOG0001849	OG0000173	n12	TaMN106.2G210700.1.p, TaMN106.5G300600.1.p, TaMN106.6G412700.1.p, TaMN106.7G240500.1.p	CAH2078728.1
N0.HOG0001850	OG0000173	n16	TaMN106.2G220500.1.p, TaMN106.4G081800.1.p, TaMN106.7G230300.1.p	CAH2078624.1
N0.HOG0001851	OG0000174	n1	TaMN106.7G096100.1.p	CAH2077425.1
N0.HOG0001852	OG0000174	n5	TaMN106.3G385200.1.p	CAH2055322.1
N0.HOG0001853	OG0000174	n8	TaMN106.4G279100.1.p	CAH2061312.1
N0.HOG0001854	OG0000174	n9	TaMN106.4G279000.1.p	CAH2061311.1
N0.HOG0001855	OG0000174	n10	TaMN106.7G098000.1.p	CAH2057458.1, CAH2077445.1
N0.HOG0001856	OG0000174	n13	TaMN106.2G073600.1.p	CAH2044144.1
N0.HOG0001857	OG0000174	n14	TaMN106.5G000900.1.p	CAH2051016.1, CAH2051017.1, CAH2062947.1
N0.HOG0001858	OG0000174	n17	TaMN106.3G319300.1.p, TaMN106.4G134400.1.p	CAH2054534.1
N0.HOG0001859	OG0000175	n1	TaMN106.2G290600.1.p	CAH2047317.1
N0.HOG0001860	OG0000175	n6	TaMN106.7G182200.1.p	CAH2078190.1
N0.HOG0001861	OG0000175	n7	TaMN106.4G257800.1.p	CAH2061019.1
N0.HOG0001862	OG0000175	n9		CAH2035635.1, CAH2035871.1
N0.HOG0001863	OG0000175	n12	TaMN106.4G249500.1.p	CAH2060870.1
N0.HOG0001864	OG0000175	n13	TaMN106.5G143700.1.p	CAH2064688.1
N0.HOG0001865	OG0000175	n16	TaMN106.3G026100.1.p	CAH2065233.1
N0.HOG0001866	OG0000175	n17	TaMN106.6G102500.1.p	CAH2051336.1, CAH2070116.1
N0.HOG0001867	OG0000176	n1	TaMN106.2G304700.1.p	CAH2047664.1, CAH2047666.1
N0.HOG0001868	OG0000176	n5		CAH2042881.1, CAH2042882.1, CAH2057117.1, CAH2057118.1
N0.HOG0001869	OG0000176	n11	TaMN106.2G303900.1.p	CAH2047634.1
N0.HOG0001870	OG0000176	n12	TaMN106.2G304600.1.p	CAH2047628.1, CAH2047644.1, CAH2047660.1
N0.HOG0001871	OG0000176	n15	TaMN106.2G303800.1.p	CAH2047626.1
N0.HOG0001872	OG0000176	n16	TaMN106.2G304500.1.p	CAH2047654.1, CAH2047656.1, CAH2047662.1
N0.HOG0001873	OG0000177	n1	TaMN106.7G193800.1.p	CAH2078288.1
N0.HOG0001874	OG0000177	n5	TaMN106.3G386300.1.p, TaMN106.6G328600.1.p	CAH2078304.1
N0.HOG0001875	OG0000177	n9	TaMN106.2G363200.1.p	CAH2048407.1
N0.HOG0001876	OG0000177	n10	TaMN106.2G363300.1.p	CAH2048409.1, CAH2048411.1
N0.HOG0001877	OG0000177	n13	TaMN106.7G193900.1.p	CAH2078289.1
N0.HOG0001878	OG0000177	n15	TaMN106.7G193700.1.p	CAH2078287.1
N0.HOG0001879	OG0000177	n17	TaMN106.7G194200.1.p	CAH2078292.1
N0.HOG0001880	OG0000177	n18	TaMN106.7G194100.1.p	CAH2078291.1
N0.HOG0001881	OG0000178	n1	TaMN106.3G023800.1.p	CAH2051314.1
N0.HOG0001882	OG0000178	n7	TaMN106.3G023600.1.p	CAH2051312.1
N0.HOG0001883	OG0000178	n8	TaMN106.4G281000.1.p	CAH2061324.1
N0.HOG0001884	OG0000178	n12	TaMN106.3G193300.1.p	CAH2053245.1
N0.HOG0001885	OG0000178	n14	TaMN106.3G193200.1.p	CAH2053244.1
N0.HOG0001886	OG0000178	n15	TaMN106.3G193400.1.p	CAH2053246.1
N0.HOG0001887	OG0000178	n16	TaMN106.3G254500.1.p	CAH2053707.1
N0.HOG0001888	OG0000178	n17	TaMN106.7G034700.1.p	CAH2062609.1, CAH2076365.1
N0.HOG0001889	OG0000179	n0	TaMN106.4G235500.1.p, TaMN106.4G235600.1.p, TaMN106.4G240100.1.p, TaMN106.4G271500.1.p, TaMN106.4G271600.1.p, TaMN106.4G271700.1.p, TaMN106.4G271800.1.p, TaMN106.4G275100.1.p, TaMN106.4G275200.1.p, TaMN106.4G275300.1.p, TaMN106.4G275400.1.p, TaMN106.4G275500.1.p, TaMN106.4G275600.1.p, TaMN106.5G237400.1.p, TaMN106.5G237500.1.p, TaMN106.5G237600.1.p, TaMN106.5G237700.1.p, TaMN106.5G237800.1.p, TaM…
N0.HOG0001890	OG0000180	n1	TaMN106.1G307700.1.p	CAH2037617.1
N0.HOG0001891	OG0000180	n8	TaMN106.1G016400.1.p	CAH2033526.1, CAH2050719.1
N0.HOG0001892	OG0000180	n10	TaMN106.1G211900.1.p, TaMN106.2G130200.1.p, TaMN106.3G118000.1.p, TaMN106.7G248700.1.p	CAH2044828.1
N0.HOG0001893	OG0000180	n14	TaMN106.5G092000.1.p, TaMN106.7G402000.1.p	CAH2080250.1
N0.HOG0001894	OG0000180	n16	TaMN106.3G371000.1.p, TaMN106.6G295100.1.p	CAH2056732.1
N0.HOG0001895	OG0000181	n1	TaMN106.1G326600.1.p	CAH2037958.1
N0.HOG0001896	OG0000181	n5	TaMN106.1G441800.1.p, TaMN106.4G013300.1.p, TaMN106.5G014800.1.p, TaMN106.6G244300.1.p
N0.HOG0001897	OG0000181	n9		CAH2040970.1, CAH2040971.1, CAH2080677.1
N0.HOG0001898	OG0000181	n12	TaMN106.4G131100.1.p	CAH2059132.1
N0.HOG0001899	OG0000181	n14	TaMN106.3G288000.1.p	CAH2054029.1
N0.HOG0001900	OG0000181	n15	TaMN106.6G404400.1.p	CAH2073886.1
N0.HOG0001901	OG0000181	n16	TaMN106.1G062000.1.p, TaMN106.5G253800.1.p	CAH2033925.1
N0.HOG0001902	OG0000182	n1	TaMN106.5G354600.1.p	CAH2067800.1
N0.HOG0001903	OG0000182	n6	TaMN106.4G273100.1.p	CAH2061259.1
N0.HOG0001904	OG0000182	n7	TaMN106.3G144200.1.p, TaMN106.6G090500.1.p	CAH2070004.1
N0.HOG0001905	OG0000182	n10	TaMN106.6G146700.1.p, TaMN106.7G367100.1.p	CAH2079918.1
N0.HOG0001906	OG0000182	n12	TaMN106.3G066500.1.p, TaMN106.5G110200.1.p	CAH2051916.1
N0.HOG0001907	OG0000182	n14	TaMN106.3G199600.1.p	CAH2053291.1, CAH2053292.1
N0.HOG0001908	OG0000182	n16	TaMN106.1G138000.1.p, TaMN106.3G224900.1.p	CAH2035151.1
N0.HOG0001909	OG0000183	n1	TaMN106.7G229700.1.p	CAH2078619.1
N0.HOG0001910	OG0000183	n6	TaMN106.1G339000.1.p	CAH2038169.1
N0.HOG0001911	OG0000183	n7	TaMN106.2G335000.1.p	CAH2048023.1
N0.HOG0001912	OG0000183	n12	TaMN106.7G064300.1.p	CAH2076943.1
N0.HOG0001913	OG0000183	n13	TaMN106.3G050000.1.p	CAH2051546.1
N0.HOG0001914	OG0000183	n14	TaMN106.1G198300.1.p, TaMN106.3G205800.1.p
N0.HOG0001915	OG0000183	n15	TaMN106.2G094800.1.p	CAH2075741.1
N0.HOG0001916	OG0000183	n16	TaMN106.3G134200.1.p, TaMN106.7G304300.1.p	CAH2079443.1
N0.HOG0001917	OG0000184	n1	TaMN106.5G122300.1.p	CAH2064401.1
N0.HOG0001918	OG0000184	n5	TaMN106.7G052400.1.p	CAH2076732.1
N0.HOG0001919	OG0000184	n8	TaMN106.1G259900.1.p	CAH2036752.1
N0.HOG0001920	OG0000184	n9	TaMN106.5G331000.1.p	CAH2067481.1
N0.HOG0001921	OG0000184	n12	TaMN106.7G118100.1.p	CAH2077634.1
N0.HOG0001922	OG0000184	n13	TaMN106.2G051100.1.p	CAH2043777.1
N0.HOG0001923	OG0000184	n14	TaMN106.2G219600.1.p	CAH2046249.1, CAH2049925.1
N0.HOG0001924	OG0000184	n16	TaMN106.7G042500.1.p	CAH2076550.1
N0.HOG0001925	OG0000184	n17	TaMN106.3G032700.1.p	CAH2051389.1
N0.HOG0001926	OG0000185	n1	TaMN106.1G264900.1.p	CAH2036799.1
N0.HOG0001927	OG0000185	n3	TaMN106.5G324900.1.p	CAH2067379.1
N0.HOG0001928	OG0000185	n6	TaMN106.5G325400.1.p	CAH2067385.1
N0.HOG0001929	OG0000185	n7	TaMN106.5G325100.1.p	CAH2067383.1
N0.HOG0001930	OG0000185	n9	TaMN106.7G010400.1.p	CAH2075928.1
N0.HOG0001931	OG0000185	n10	TaMN106.7G057800.1.p	CAH2034851.1, CAH2041836.1, CAH2041837.1, CAH2076821.1, CAH2080553.1, CAH2080554.1, CAH2080555.1, CAH2080556.1
N0.HOG0001932	OG0000186	n1	TaMN106.1G271300.1.p	CAH2036929.1
N0.HOG0001933	OG0000186	n6	TaMN106.5G324600.1.p	CAH2067375.1
N0.HOG0001934	OG0000186	n8	TaMN106.2G140900.1.p, TaMN106.5G263300.1.p, TaMN106.6G318400.1.p, TaMN106.7G366200.1.p	CAH2079908.1
N0.HOG0001935	OG0000186	n12	TaMN106.1G313600.1.p, TaMN106.2G023700.1.p, TaMN106.2G184500.1.p, TaMN106.7G165300.1.p	CAH2078053.1
N0.HOG0001936	OG0000186	n16	TaMN106.3G026800.1.p, TaMN106.5G126600.1.p	CAH2051342.1
N0.HOG0001937	OG0000187	n1	TaMN106.2G220300.1.p	CAH2046261.1
N0.HOG0001938	OG0000187	n4	TaMN106.1G400600.1.p	CAH2038769.1
N0.HOG0001939	OG0000187	n6	TaMN106.5G161400.1.p	CAH2064980.1
N0.HOG0001940	OG0000187	n8	TaMN106.5G154600.1.p	CAH2064873.1
N0.HOG0001941	OG0000187	n9	TaMN106.5G154700.1.p	CAH2064875.1
N0.HOG0001942	OG0000187	n10	TaMN106.5G143400.1.p	CAH2040864.1, CAH2041420.1, CAH2041422.1, CAH2049763.1, CAH2051043.1, CAH2051049.1, CAH2059482.1, CAH2064682.1
N0.HOG0001943	OG0000188	n1	TaMN106.1G418400.1.p	CAH2038925.1
N0.HOG0001944	OG0000188	n3	TaMN106.4G162200.1.p	CAH2059645.1
N0.HOG0001945	OG0000188	n6	TaMN106.7G120100.1.p	CAH2077652.1
N0.HOG0001946	OG0000188	n8	TaMN106.1G422900.1.p	CAH2038966.1
N0.HOG0001947	OG0000188	n9	TaMN106.2G250800.1.p	CAH2046545.1
N0.HOG0001948	OG0000188	n12	TaMN106.6G353800.1.p	CAH2073071.1
N0.HOG0001949	OG0000188	n13	TaMN106.7G078500.1.p	CAH2077200.1
N0.HOG0001950	OG0000188	n16	TaMN106.7G315300.1.p	CAH2079354.1
N0.HOG0001951	OG0000188	n17	TaMN106.2G095500.1.p	CAH2044430.1
N0.HOG0001952	OG0000189	n1	TaMN106.6G415200.1.p	CAH2074050.1
N0.HOG0001953	OG0000189	n5	TaMN106.7G079800.1.p	CAH2077228.1
N0.HOG0001954	OG0000189	n6	TaMN106.4G257700.1.p	CAH2061017.1
N0.HOG0001955	OG0000189	n9	TaMN106.6G295800.1.p	CAH2072522.1
N0.HOG0001956	OG0000189	n11	TaMN106.7G011600.1.p	CAH2075954.1
N0.HOG0001957	OG0000189	n13	TaMN106.2G031500.1.p	CAH2043469.1
N0.HOG0001958	OG0000189	n14	TaMN106.6G370400.1.p	CAH2073349.1
N0.HOG0001959	OG0000189	n16	TaMN106.7G228600.1.p	CAH2078608.1
N0.HOG0001960	OG0000189	n17	TaMN106.2G248900.1.p	CAH2046526.1
N0.HOG0001961	OG0000190	n1	TaMN106.7G274700.1.p	CAH2078763.1
N0.HOG0001962	OG0000190	n5	TaMN106.7G274600.1.p	CAH2080080.1
N0.HOG0001963	OG0000190	n6	TaMN106.7G235000.1.p	CAH2078663.1
N0.HOG0001964	OG0000190	n9	TaMN106.6G072500.1.p	CAH2069830.1
N0.HOG0001965	OG0000190	n10	TaMN106.2G250400.1.p	CAH2046541.1
N0.HOG0001966	OG0000190	n11	TaMN106.7G239300.1.p	CAH2078666.1, CAH2078712.1, CAH2078762.1
N0.HOG0001967	OG0000190	n15	TaMN106.7G234800.1.p	CAH2078662.1
N0.HOG0001968	OG0000190	n16	TaMN106.7G238300.1.p	CAH2078701.1, CAH2078702.1
N0.HOG0001969	OG0000191	n1	TaMN106.6G102300.1.p	CAH2070112.1
N0.HOG0001970	OG0000191	n4	TaMN106.2G282200.1.p	CAH2047137.1, CAH2047139.1
N0.HOG0001971	OG0000191	n6	TaMN106.6G102200.1.p	CAH2070111.1, CAH2079850.1, CAH2079973.1
N0.HOG0001972	OG0000191	n12	TaMN106.6G342600.1.p	CAH2072903.1
N0.HOG0001973	OG0000191	n13	TaMN106.6G342500.1.p	CAH2072902.1
N0.HOG0001974	OG0000191	n14	TaMN106.2G282300.1.p, TaMN106.7G371400.1.p	CAH2079967.1
N0.HOG0001975	OG0000191	n16	TaMN106.6G102400.1.p	CAH2070113.1, CAH2070128.1
N0.HOG0001976	OG0000192	n1	TaMN106.5G350700.1.p	CAH2067764.1
N0.HOG0001977	OG0000192	n3		CAH2060561.1, CAH2071153.1
N0.HOG0001978	OG0000192	n7	TaMN106.3G105300.1.p	CAH2052202.1
N0.HOG0001979	OG0000192	n8	TaMN106.6G140400.1.p	CAH2070412.1
N0.HOG0001980	OG0000192	n9	TaMN106.3G043300.1.p	CAH2035684.1, CAH2046998.1, CAH2051482.1, CAH2065697.1, CAH2070715.1
N0.HOG0001981	OG0000192	n14	TaMN106.2G331700.1.p	CAH2046673.1, CAH2047028.1, CAH2047030.1, CAH2047989.1
N0.HOG0001982	OG0000193	n1	TaMN106.3G091600.1.p	CAH2052114.1, CAH2052116.1
N0.HOG0001983	OG0000193	n4	TaMN106.3G102500.1.p, TaMN106.3G108300.1.p
N0.HOG0001984	OG0000193	n8	TaMN106.7G308300.1.p	CAH2079421.1
N0.HOG0001985	OG0000193	n9	TaMN106.3G071700.1.p	CAH2047395.1, CAH2047397.1, CAH2052012.1, CAH2052132.1, CAH2052134.1, CAH2052138.1, CAH2052165.1, CAH2052261.1, CAH2052263.1
N0.HOG0001986	OG0000194	n1	TaMN106.3G170300.1.p	CAH2053063.1
N0.HOG0001987	OG0000194	n4	TaMN106.3G170500.1.p	CAH2053064.1
N0.HOG0001988	OG0000194	n5	TaMN106.3G170600.1.p, TaMN106.3G170700.1.p, TaMN106.3G170900.1.p	CAH2053065.1
N0.HOG0001989	OG0000194	n9	TaMN106.3G170100.1.p	CAH2053062.1
N0.HOG0001990	OG0000194	n13	TaMN106.3G151900.1.p	CAH2052931.1
N0.HOG0001991	OG0000194	n15	TaMN106.3G169900.1.p	CAH2053060.1
N0.HOG0001992	OG0000194	n16	TaMN106.3G170000.1.p	CAH2053061.1
N0.HOG0001993	OG0000194	n17	TaMN106.3G170200.1.p, TaMN106.3G170400.1.p
N0.HOG0001994	OG0000195	n1	TaMN106.5G232300.1.p	CAH2065917.1
N0.HOG0001995	OG0000195	n3	TaMN106.5G232400.1.p	CAH2065921.1
N0.HOG0001996	OG0000195	n7	TaMN106.5G232000.1.p	CAH2065913.1
N0.HOG0001997	OG0000195	n10	TaMN106.5G234200.1.p, TaMN106.5G234900.1.p
N0.HOG0001998	OG0000195	n12	TaMN106.7G385500.1.p, TaMN106.7G385700.1.p	CAH2080117.1, CAH2080119.1
[truncated: 19,718 more rows]
