# Supplementary material for: Structure and sequence evolution in the pennycress (Thlaspi arvense) pangenome
Source: New Phytol. 2026 Apr 2;250(5):2723–41. doi: 10.1111/nph.71111 (PMC13150303; doi:10.1111/nph.71111)
Supplement: Supplementary file 4 — Dataset S7 Gene family identity. Dataset S8 Centromere hits. Dataset S9 NLR genes. Dataset S10 NLR integrated domains. [file NPH-250-2723-s004.txt]

chr	start	end	id	ofID	pepLen	ord	genome	arrayID	isArrayRep	globOG	globHOG	noAnchor	og
Chr01	69164038	69164732	TaAK34W.1G372100	0_3720	137	3721	TarvensevarAK34W	Arr000001	TRUE	OG0000001	N0.HOG0000011 OG0000001	FALSE	26796
Chr01	8064819	8067555	TaAK34W.1G133100	0_1330	378	1331	TarvensevarAK34W	Arr000002	TRUE	OG0000004	N0.HOG0000043 OG0000004	FALSE	3659
Chr01	61358538	61360985	TaAK34W.1G194900	0_1948	378	1949	TarvensevarAK34W	Arr000003	TRUE	OG0000004	N0.HOG0000045 OG0000004	FALSE	10020
Chr01	6345159	6345498	TaAK34W.1G120200	0_1201	113	1202	TarvensevarAK34W	Arr000004	TRUE	OG0000012	N0.HOG0000092 OG0000012	FALSE	2230
Chr01	6355448	6355787	TaAK34W.1G120700	0_1206	113	1207	TarvensevarAK34W	Arr000005	TRUE	OG0000012	N0.HOG0000093 OG0000012	FALSE	2285
Chr01	6365772	6366111	TaAK34W.1G121000	0_1209	113	1210	TarvensevarAK34W	Arr000006	TRUE	OG0000012	N0.HOG0000094 OG0000012	FALSE	26239
Chr01	6357518	6359357	TaAK34W.1G120800	0_1207	113	1208	TarvensevarAK34W	Arr000007	TRUE	OG0000012	N0.HOG0000095 OG0000012	FALSE	2296
Chr01	6349242	6349581	TaAK34W.1G120400	0_1203	113	1204	TarvensevarAK34W	Arr000008	TRUE	OG0000012	N0.HOG0000096 OG0000012	FALSE	2252
Chr01	6347254	6348131	TaAK34W.1G120300	0_1202	105	1203	TarvensevarAK34W	Arr000009	TRUE	OG0000012	N0.HOG0000097 OG0000012	FALSE	2241
Chr01	6363728	6364046	TaAK34W.1G120900	0_1208	106	1209	TarvensevarAK34W	Arr000010	TRUE	OG0000012	N0.HOG0000098 OG0000012	FALSE	2317
Chr01	6351310	6351649	TaAK34W.1G120500	0_1204	113	1205	TarvensevarAK34W	Arr000011	TRUE	OG0000012	N0.HOG0000099 OG0000012	FALSE	2264
Chr01	65287560	65288718	TaAK34W.1G268200	0_2681	245	2682	TarvensevarAK34W	Arr000012	TRUE	OG0000021	N0.HOG0000162 OG0000021	FALSE	17571
Chr01	69719558	69720567	TaAK34W.1G386100	0_3860	104	3861	TarvensevarAK34W	Arr000013	TRUE	OG0000022	N0.HOG0000170 OG0000022	FALSE	29200
Chr01	69770758	69771769	TaAK34W.1G387500	0_3874	104	3875	TarvensevarAK34W	Arr000014	TRUE	OG0000022	N0.HOG0000174 OG0000022	FALSE	26799
Chr01	68586259	68588274	TaAK34W.1G357100	0_3570	182	3571	TarvensevarAK34W	Arr000015	TRUE	OG0000025	N0.HOG0000192 OG0000025	FALSE	19619
Chr01	1682136	1684689	TaAK34W.1G038300	0_382	182	383	TarvensevarAK34W	Arr000016	TRUE	OG0000025	N0.HOG0000193 OG0000025	FALSE	19830
Chr01	61689884	61690316	TaAK34W.1G199900	0_1998	144	1999	TarvensevarAK34W	Arr000017	TRUE	OG0000026	N0.HOG0000198 OG0000026	FALSE	27219
Chr01	66418729	66421225	TaAK34W.1G298500	0_2984	648	2985	TarvensevarAK34W	Arr000018	TRUE	OG0000027	N0.HOG0000206 OG0000027	FALSE	18979
Chr01	41200674	41202055	TaAK34W.1G163000	0_1629	385	1630	TarvensevarAK34W	Arr000019	TRUE	OG0000029	N0.HOG0000225 OG0000029	FALSE	6693
Chr01	4052148	4063316	TaAK34W.1G091100	0_910	995	911	TarvensevarAK34W	Arr000020	TRUE	OG0000039	N0.HOG0000285 OG0000039	FALSE	25351
Chr01	4071374	4077829	TaAK34W.1G091300	0_912	995	913	TarvensevarAK34W	Arr000021	TRUE	OG0000039	N0.HOG0000286 OG0000039	FALSE	25363
Chr01	4124359	4130711	TaAK34W.1G091600	0_915	1009	916	TarvensevarAK34W	Arr000022	TRUE	OG0000039	N0.HOG0000287 OG0000039	FALSE	25378
Chr01	4078106	4086991	TaAK34W.1G091400	0_913	1013	914	TarvensevarAK34W	Arr000023	TRUE	OG0000039	N0.HOG0000288 OG0000039	FALSE	25367
Chr01	4030626	4037155	TaAK34W.1G091000	0_909	1001	910	TarvensevarAK34W	Arr000024	TRUE	OG0000039	N0.HOG0000289 OG0000039	FALSE	25346
Chr01	4064739	4071210	TaAK34W.1G091200	0_911	1026	912	TarvensevarAK34W	Arr000025	TRUE	OG0000039	N0.HOG0000290 OG0000039	FALSE	25356
Chr01	65256480	65259378	TaAK34W.1G267500	0_2674	791	2675	TarvensevarAK34W	Arr000026	TRUE	OG0000040	N0.HOG0000291 OG0000040	FALSE	17499
Chr01	65241970	65245101	TaAK34W.1G267100	0_2670	797	2671	TarvensevarAK34W	Arr000027	TRUE	OG0000040	N0.HOG0000292 OG0000040	FALSE	17467
Chr01	65235801	65238684	TaAK34W.1G267000	0_2669	793	2670	TarvensevarAK34W	Arr000028	TRUE	OG0000040	N0.HOG0000293 OG0000040	FALSE	17456
Chr01	65231934	65234495	TaAK34W.1G266900	0_2668	749	2669	TarvensevarAK34W	Arr000029	TRUE	OG0000040	N0.HOG0000294 OG0000040	FALSE	17445
Chr01	65228181	65230759	TaAK34W.1G266800	0_2667	780	2668	TarvensevarAK34W	Arr000030	TRUE	OG0000040	N0.HOG0000295 OG0000040	FALSE	26679
Chr01	64975693	64977896	TaAK34W.1G260700	0_2606	197	2607	TarvensevarAK34W	Arr000031	TRUE	OG0000043	N0.HOG0000318 OG0000043	FALSE	16783
Chr01	60124449	60127790	TaAK34W.1G181300	0_1812	807	1813	TarvensevarAK34W	Arr000032	TRUE	OG0000051	N0.HOG0000359 OG0000051	FALSE	8535
Chr01	62877075	62879911	TaAK34W.1G218800	0_2187	507	2188	TarvensevarAK34W	Arr000033	TRUE	OG0000053	N0.HOG0000370 OG0000053	FALSE	12436
Chr01	62903048	62905702	TaAK34W.1G219300	0_2192	507	2193	TarvensevarAK34W	Arr000034	TRUE	OG0000053	N0.HOG0000371 OG0000053	FALSE	27244
Chr01	4604908	4606855	TaAK34W.1G098400	0_983	443	984	TarvensevarAK34W	Arr000035	TRUE	OG0000059	N0.HOG0000396 OG0000059	FALSE	26044
Chr01	22042864	22047011	TaAK34W.1G151300	0_1512	548	1513	TarvensevarAK34W	Arr000036	TRUE	OG0000075	N0.HOG0000467 OG0000075	FALSE	5476
Chr01	1297366	1300409	TaAK34W.1G029000	0_289	542	290	TarvensevarAK34W	Arr000037	TRUE	OG0000075	N0.HOG0000470 OG0000075	FALSE	18813
Chr01	2338891	2341307	TaAK34W.1G054400	0_543	482	544	TarvensevarAK34W	Arr000038	TRUE	OG0000076	N0.HOG0000475 OG0000076	FALSE	21624
Chr01	3585503	3586707	TaAK34W.1G081600	0_815	219	816	TarvensevarAK34W	Arr000039	TRUE	OG0000077	N0.HOG0000477 OG0000077	FALSE	24440
Chr01	60412161	60414737	TaAK34W.1G184300	0_1842	354	1843	TarvensevarAK34W	Arr000040	TRUE	OG0000078	N0.HOG0000484 OG0000078	FALSE	8883
Chr01	60817178	60819576	TaAK34W.1G189000	0_1889	534	1890	TarvensevarAK34W	Arr000041	TRUE	OG0000079	N0.HOG0000487 OG0000079	FALSE	9397
Chr01	65028352	65029770	TaAK34W.1G262400	0_2623	166	2624	TarvensevarAK34W	Arr000042	TRUE	OG0000081	N0.HOG0000499 OG0000081	FALSE	16968
Chr01	68674002	68676341	TaAK34W.1G359300	0_3592	307	3593	TarvensevarAK34W	Arr000043	TRUE	OG0000082	N0.HOG0000500 OG0000082	FALSE	19643
Chr01	71598662	71600453	TaAK34W.1G439000	0_4389	194	4390	TarvensevarAK34W	Arr000044	TRUE	OG0000083	N0.HOG0000507 OG0000083	FALSE	20506
Chr01	69165514	69166622	TaAK34W.1G372200	0_3721	194	3722	TarvensevarAK34W	Arr000045	TRUE	OG0000083	N0.HOG0000509 OG0000083	FALSE	19787
Chr01	70838448	70840107	TaAK34W.1G418500	0_4184	221	4185	TarvensevarAK34W	Arr000046	TRUE	OG0000084	N0.HOG0000511 OG0000084	FALSE	20280
Chr01	70841486	70843453	TaAK34W.1G418600	0_4185	220	4186	TarvensevarAK34W	Arr000047	TRUE	OG0000084	N0.HOG0000513 OG0000084	FALSE	20281
Chr01	71629497	71631811	TaAK34W.1G439900	0_4398	393	4399	TarvensevarAK34W	Arr000048	TRUE	OG0000086	N0.HOG0000519 OG0000086	FALSE	20516
Chr01	4840701	4844075	TaAK34W.1G102200	0_1021	840	1022	TarvensevarAK34W	Arr000049	TRUE	OG0000095	N0.HOG0000562 OG0000095	FALSE	295
Chr01	68196282	68199725	TaAK34W.1G347900	0_3478	839	3479	TarvensevarAK34W	Arr000050	TRUE	OG0000095	N0.HOG0000564 OG0000095	FALSE	19522
Chr01	68200482	68203810	TaAK34W.1G348000	0_3479	839	3480	TarvensevarAK34W	Arr000051	TRUE	OG0000095	N0.HOG0000565 OG0000095	FALSE	19523
Chr01	68204504	68208095	TaAK34W.1G348100	0_3480	838	3481	TarvensevarAK34W	Arr000052	TRUE	OG0000095	N0.HOG0000566 OG0000095	FALSE	19524
Chr01	3604091	3606069	TaAK34W.1G082200	0_821	390	822	TarvensevarAK34W	Arr000053	TRUE	OG0000102	N0.HOG0000605 OG0000102	FALSE	24504
Chr01	3608870	3610478	TaAK34W.1G082400	0_823	391	824	TarvensevarAK34W	Arr000054	TRUE	OG0000102	N0.HOG0000606 OG0000102	FALSE	26931
Chr01	3613705	3615482	TaAK34W.1G082500	0_824	392	825	TarvensevarAK34W	Arr000055	TRUE	OG0000102	N0.HOG0000607 OG0000102	FALSE	24536
Chr01	3606323	3608505	TaAK34W.1G082300	0_822	391	823	TarvensevarAK34W	Arr000056	TRUE	OG0000102	N0.HOG0000608 OG0000102	FALSE	24515
Chr01	3616056	3618092	TaAK34W.1G082600	0_825	391	826	TarvensevarAK34W	Arr000057	TRUE	OG0000102	N0.HOG0000609 OG0000102	FALSE	24545
Chr01	31705571	31705838	TaAK34W.1G155500	0_1554	89	1555	TarvensevarAK34W	Arr000058	TRUE	OG0000103	N0.HOG0000610 OG0000103	FALSE	5875
Chr01	2103947	2106039	TaAK34W.1G049600	0_495	311	496	TarvensevarAK34W	Arr000059	TRUE	OG0000113	N0.HOG0000657 OG0000113	FALSE	21091
Chr01	2092393	2094239	TaAK34W.1G049500	0_494	311	495	TarvensevarAK34W	Arr000060	TRUE	OG0000113	N0.HOG0000658 OG0000113	FALSE	21019
Chr01	3942226	3942919	TaAK34W.1G088200	0_881	139	882	TarvensevarAK34W	Arr000061	TRUE	OG0000114	N0.HOG0000659 OG0000114	FALSE	25188
Chr01	3969874	3970556	TaAK34W.1G089100	0_890	156	891	TarvensevarAK34W	Arr000062	TRUE	OG0000114	N0.HOG0000660 OG0000114	FALSE	26956
Chr01	3979444	3980031	TaAK34W.1G089500	0_894	138	895	TarvensevarAK34W	Arr000063	TRUE	OG0000114	N0.HOG0000661 OG0000114	FALSE	25251
Chr01	3973607	3974290	TaAK34W.1G089200	0_891	145	892	TarvensevarAK34W	Arr000064	TRUE	OG0000114	N0.HOG0000662 OG0000114	FALSE	25220
Chr01	3978154	3978997	TaAK34W.1G089400	0_893	145	894	TarvensevarAK34W	Arr000065	TRUE	OG0000114	N0.HOG0000663 OG0000114	FALSE	25241
Chr01	35925919	35926105	TaAK34W.1G157700	0_1576	62	1577	TarvensevarAK34W	Arr000066	TRUE	OG0000116	N0.HOG0000665 OG0000116	FALSE	6123
Chr01	7626106	7629547	TaAK34W.1G130900	0_1308	774	1309	TarvensevarAK34W	Arr000067	TRUE	OG0000126	N0.HOG0000704 OG0000126	FALSE	28815
Chr01	31702504	31703620	TaAK34W.1G155400	0_1553	296	1554	TarvensevarAK34W	Arr000068	TRUE	OG0000127	N0.HOG0000711 OG0000127	FALSE	5864
Chr01	52008008	52008635	TaAK34W.1G167300	0_1672	209	1673	TarvensevarAK34W	Arr000069	TRUE	OG0000128	N0.HOG0000713 OG0000128	FALSE	26395
Chr01	71998161	71999875	TaAK34W.1G449700	0_4496	338	4497	TarvensevarAK34W	Arr000070	TRUE	OG0000129	N0.HOG0000717 OG0000129	FALSE	20615
Chr01	2088191	2088903	TaAK34W.1G049300	0_492	139	493	TarvensevarAK34W	Arr000071	TRUE	OG0000136	N0.HOG0000748 OG0000136	FALSE	20998
Chr01	67458848	67464112	TaAK34W.1G327800	0_3277	1200	3278	TarvensevarAK34W	Arr000072	TRUE	OG0000137	N0.HOG0000749 OG0000137	FALSE	19301
Chr01	2506529	2512037	TaAK34W.1G058100	0_580	1194	581	TarvensevarAK34W	Arr000073	TRUE	OG0000137	N0.HOG0000751 OG0000137	FALSE	22065
Chr01	115988	122552	TaAK34W.1G001800	0_17	1064	18	TarvensevarAK34W	Arr000074	TRUE	OG0000144	N0.HOG0000773 OG0000144	FALSE	8223
Chr01	122960	128526	TaAK34W.1G001900	0_18	1019	19	TarvensevarAK34W	Arr000075	TRUE	OG0000144	N0.HOG0000776 OG0000144	FALSE	9279
Chr01	4221523	4222621	TaAK34W.1G093600	0_935	268	936	TarvensevarAK34W	Arr000076	TRUE	OG0000145	N0.HOG0000778 OG0000145	FALSE	25530
Chr01	4771353	4775152	TaAK34W.1G101200	0_1011	420	1012	TarvensevarAK34W	Arr000077	TRUE	OG0000146	N0.HOG0000781 OG0000146	FALSE	178
Chr01	6632423	6634389	TaAK34W.1G123400	0_1233	341	1234	TarvensevarAK34W	Arr000078	TRUE	OG0000147	N0.HOG0000785 OG0000147	FALSE	26247
Chr01	24886435	24889943	TaAK34W.1G152000	0_1519	525	1520	TarvensevarAK34W	Arr000079	TRUE	OG0000148	N0.HOG0000792 OG0000148	FALSE	5511
Chr01	38037075	38037747	TaAK34W.1G159300	0_1592	224	1593	TarvensevarAK34W	Arr000080	TRUE	OG0000149	N0.HOG0000794 OG0000149	FALSE	29051
Chr01	68372114	68375069	TaAK34W.1G352300	0_3522	363	3523	TarvensevarAK34W	Arr000081	TRUE	OG0000150	N0.HOG0000800 OG0000150	FALSE	19571
Chr01	384806	387015	TaAK34W.1G008000	0_79	550	80	TarvensevarAK34W	Arr000082	TRUE	OG0000161	N0.HOG0000834 OG0000161	FALSE	24175
Chr01	381179	383491	TaAK34W.1G007900	0_78	556	79	TarvensevarAK34W	Arr000083	TRUE	OG0000161	N0.HOG0000836 OG0000161	FALSE	24073
Chr01	640116	645806	TaAK34W.1G014000	0_139	1239	140	TarvensevarAK34W	Arr000084	TRUE	OG0000162	N0.HOG0000838 OG0000162	FALSE	4165
Chr01	65899999	65906037	TaAK34W.1G284000	0_2839	1223	2840	TarvensevarAK34W	Arr000085	TRUE	OG0000162	N0.HOG0000840 OG0000162	FALSE	18819
Chr01	63403788	63405883	TaAK34W.1G228500	0_2284	207	2285	TarvensevarAK34W	Arr000086	TRUE	OG0000163	N0.HOG0000843 OG0000163	FALSE	13384
Chr01	61373375	61376114	TaAK34W.1G195400	0_1953	207	1954	TarvensevarAK34W	Arr000087	TRUE	OG0000163	N0.HOG0000844 OG0000163	FALSE	10075
Chr01	62670110	62670909	TaAK34W.1G215100	0_2150	134	2151	TarvensevarAK34W	Arr000088	TRUE	OG0000164	N0.HOG0000848 OG0000164	FALSE	12012
Chr01	64139898	64142805	TaAK34W.1G242100	0_2420	669	2421	TarvensevarAK34W	Arr000089	TRUE	OG0000165	N0.HOG0000850 OG0000165	FALSE	14845
Chr01	66120873	66124733	TaAK34W.1G289600	0_2895	670	2896	TarvensevarAK34W	Arr000090	TRUE	OG0000165	N0.HOG0000852 OG0000165	FALSE	18881
Chr01	64558768	64560391	TaAK34W.1G251300	0_2512	374	2513	TarvensevarAK34W	Arr000091	TRUE	OG0000166	N0.HOG0000853 OG0000166	FALSE	15824
Chr01	64552239	64553916	TaAK34W.1G251100	0_2510	373	2511	TarvensevarAK34W	Arr000092	TRUE	OG0000166	N0.HOG0000854 OG0000166	FALSE	15802
Chr01	64548892	64550511	TaAK34W.1G251000	0_2509	377	2510	TarvensevarAK34W	Arr000093	TRUE	OG0000166	N0.HOG0000855 OG0000166	FALSE	15791
Chr01	64554969	64556565	TaAK34W.1G251200	0_2511	374	2512	TarvensevarAK34W	Arr000094	TRUE	OG0000166	N0.HOG0000856 OG0000166	FALSE	15812
Chr01	64928197	64932137	TaAK34W.1G259300	0_2592	487	2593	TarvensevarAK34W	Arr000095	TRUE	OG0000167	N0.HOG0000858 OG0000167	FALSE	16649
Chr01	65012973	65014999	TaAK34W.1G261900	0_2618	273	2619	TarvensevarAK34W	Arr000096	TRUE	OG0000168	N0.HOG0000861 OG0000168	FALSE	16915
Chr01	67952513	67957338	TaAK34W.1G340300	0_3402	771	3403	TarvensevarAK34W	Arr000097	TRUE	OG0000169	N0.HOG0000865 OG0000169	FALSE	19438
Chr01	69029734	69031117	TaAK34W.1G368100	0_3680	165	3681	TarvensevarAK34W	Arr000098	TRUE	OG0000170	N0.HOG0000870 OG0000170	FALSE	19743
Chr01	69010335	69011692	TaAK34W.1G367300	0_3672	165	3673	TarvensevarAK34W	Arr000099	TRUE	OG0000170	N0.HOG0000873 OG0000170	FALSE	28858
Chr01	69600691	69602378	TaAK34W.1G383100	0_3830	508	3831	TarvensevarAK34W	Arr000100	TRUE	OG0000171	N0.HOG0000875 OG0000171	FALSE	19906
Chr01	69605194	69607310	TaAK34W.1G383200	0_3831	528	3832	TarvensevarAK34W	Arr000101	TRUE	OG0000171	N0.HOG0000876 OG0000171	FALSE	19907
Chr01	69608470	69610565	TaAK34W.1G383300	0_3832	532	3833	TarvensevarAK34W	Arr000102	TRUE	OG0000171	N0.HOG0000877 OG0000171	FALSE	19908
Chr01	69671427	69674137	TaAK34W.1G384800	0_3847	450	3848	TarvensevarAK34W	Arr000103	TRUE	OG0000172	N0.HOG0000879 OG0000172	FALSE	19928
Chr01	69680285	69682995	TaAK34W.1G385100	0_3850	450	3851	TarvensevarAK34W	Arr000104	TRUE	OG0000172	N0.HOG0000881 OG0000172	FALSE	28859
Chr01	1250395	1253142	TaAK34W.1G028200	0_281	565	282	TarvensevarAK34W	Arr000105	TRUE	OG0000209	N0.HOG0001019 OG0000209	FALSE	18251
Chr01	1255030	1257316	TaAK34W.1G028300	0_282	572	283	TarvensevarAK34W	Arr000106	TRUE	OG0000209	N0.HOG0001020 OG0000209	FALSE	18341
Chr01	2557175	2559126	TaAK34W.1G059100	0_590	562	591	TarvensevarAK34W	Arr000107	TRUE	OG0000209	N0.HOG0001021 OG0000209	FALSE	26828
Chr01	2561243	2563677	TaAK34W.1G059200	0_591	543	592	TarvensevarAK34W	Arr000108	TRUE	OG0000209	N0.HOG0001022 OG0000209	FALSE	26829
Chr01	58148093	58148618	TaAK34W.1G173700	0_1736	175	1737	TarvensevarAK34W	Arr000109	TRUE	OG0000210	N0.HOG0001023 OG0000210	FALSE	7816
Chr01	67543514	67545461	TaAK34W.1G329700	0_3296	504	3297	TarvensevarAK34W	Arr000110	TRUE	OG0000211	N0.HOG0001027 OG0000211	FALSE	19323
Chr01	67546774	67548383	TaAK34W.1G329800	0_3297	504	3298	TarvensevarAK34W	Arr000111	TRUE	OG0000211	N0.HOG0001029 OG0000211	FALSE	19324
Chr01	67549189	67551083	TaAK34W.1G329900	0_3298	527	3299	TarvensevarAK34W	Arr000112	TRUE	OG0000211	N0.HOG0001030 OG0000211	FALSE	19325
Chr01	68617656	68619297	TaAK34W.1G358000	0_3579	547	3580	TarvensevarAK34W	Arr000113	TRUE	OG0000212	N0.HOG0001034 OG0000212	FALSE	19629
Chr01	3708098	3709555	TaAK34W.1G084200	0_841	348	842	TarvensevarAK34W	Arr000114	TRUE	OG0000220	N0.HOG0001061 OG0000220	FALSE	24712
Chr01	3691368	3692536	TaAK34W.1G084000	0_839	347	840	TarvensevarAK34W	Arr000115	TRUE	OG0000220	N0.HOG0001064 OG0000220	FALSE	27923
Chr01	66258266	66262420	TaAK34W.1G293600	0_2935	763	2936	TarvensevarAK34W	Arr000116	TRUE	OG0000222	N0.HOG0001067 OG0000222	FALSE	18925
Chr01	1162421	1164468	TaAK34W.1G026300	0_262	483	263	TarvensevarAK34W	Arr000117	TRUE	OG0000228	N0.HOG0001086 OG0000228	FALSE	16475
Chr01	1166935	1169336	TaAK34W.1G026400	0_263	489	264	TarvensevarAK34W	Arr000118	TRUE	OG0000228	N0.HOG0001087 OG0000228	FALSE	16567
Chr01	32080267	32080757	TaAK34W.1G156300	0_1562	140	1563	TarvensevarAK34W	Arr000119	TRUE	OG0000234	N0.HOG0001101 OG0000234	FALSE	5962
Chr01	62204222	62205599	TaAK34W.1G207300	0_2072	459	2073	TarvensevarAK34W	Arr000120	TRUE	OG0000246	N0.HOG0001136 OG0000246	FALSE	27231
Chr01	71618486	71624235	TaAK34W.1G439600	0_4395	1290	4396	TarvensevarAK34W	Arr000121	TRUE	OG0000247	N0.HOG0001138 OG0000247	FALSE	20513
Chr01	432746	436422	TaAK34W.1G009200	0_91	601	92	TarvensevarAK34W	Arr000122	TRUE	OG0000267	N0.HOG0001204 OG0000267	FALSE	25394
Chr01	647524	650362	TaAK34W.1G014100	0_140	413	141	TarvensevarAK34W	Arr000123	TRUE	OG0000268	N0.HOG0001206 OG0000268	FALSE	4272
Chr01	60212109	60214419	TaAK34W.1G182500	0_1824	731	1825	TarvensevarAK34W	Arr000124	TRUE	OG0000270	N0.HOG0001210 OG0000270	FALSE	29087
Chr01	19964928	19967205	TaAK34W.1G150100	0_1500	702	1501	TarvensevarAK34W	Arr000125	TRUE	OG0000270	N0.HOG0001212 OG0000270	FALSE	5375
Chr01	31707123	31708153	TaAK34W.1G155700	0_1556	189	1557	TarvensevarAK34W	Arr000126	TRUE	OG0000271	N0.HOG0001213 OG0000271	FALSE	5898
Chr01	61187625	61188041	TaAK34W.1G192700	0_1926	78	1927	TarvensevarAK34W	Arr000127	TRUE	OG0000272	N0.HOG0001214 OG0000272	FALSE	9797
Chr01	61184233	61184558	TaAK34W.1G192600	0_1925	78	1926	TarvensevarAK34W	Arr000128	TRUE	OG0000272	N0.HOG0001215 OG0000272	FALSE	9789
Chr01	61139500	61139923	TaAK34W.1G192200	0_1921	78	1922	TarvensevarAK34W	Arr000129	TRUE	OG0000272	N0.HOG0001216 OG0000272	FALSE	9746
Chr01	67608245	67610349	TaAK34W.1G331200	0_3311	436	3312	TarvensevarAK34W	Arr000130	TRUE	OG0000273	N0.HOG0001219 OG0000273	FALSE	19339
Chr01	68557579	68560909	TaAK34W.1G356400	0_3563	424	3564	TarvensevarAK34W	Arr000131	TRUE	OG0000274	N0.HOG0001220 OG0000274	FALSE	19611
Chr01	69089360	69092751	TaAK34W.1G369800	0_3697	425	3698	TarvensevarAK34W	Arr000132	TRUE	OG0000274	N0.HOG0001222 OG0000274	FALSE	19762
Chr01	70228819	70232654	TaAK34W.1G401100	0_4010	411	4011	TarvensevarAK34W	Arr000133	TRUE	OG0000275	N0.HOG0001224 OG0000275	FALSE	20097
Chr01	128543	131227	TaAK34W.1G002000	0_19	528	20	TarvensevarAK34W	Arr000134	TRUE	OG0000305	N0.HOG0001319 OG0000305	FALSE	10349
Chr01	293554	297066	TaAK34W.1G005700	0_56	475	57	TarvensevarAK34W	Arr000135	TRUE	OG0000306	N0.HOG0001320 OG0000306	FALSE	21789
Chr01	966789	967089	TaAK34W.1G022400	0_223	100	224	TarvensevarAK34W	Arr000136	TRUE	OG0000307	N0.HOG0001323 OG0000307	FALSE	12385
Chr01	965014	965314	TaAK34W.1G022300	0_222	100	223	TarvensevarAK34W	Arr000137	TRUE	OG0000307	N0.HOG0001324 OG0000307	FALSE	12277
Chr01	968573	968873	TaAK34W.1G022500	0_224	100	225	TarvensevarAK34W	Arr000138	TRUE	OG0000307	N0.HOG0001325 OG0000307	FALSE	12489
Chr01	1089618	1092662	TaAK34W.1G024800	0_247	383	248	TarvensevarAK34W	Arr000139	TRUE	OG0000308	N0.HOG0001327 OG0000308	FALSE	14761
Chr01	22816514	22819668	TaAK34W.1G151400	0_1513	387	1514	TarvensevarAK34W	Arr000140	TRUE	OG0000308	N0.HOG0001328 OG0000308	FALSE	5487
Chr01	1661005	1661805	TaAK34W.1G037700	0_376	157	377	TarvensevarAK34W	Arr000141	TRUE	OG0000309	N0.HOG0001330 OG0000309	FALSE	19767
Chr01	1948435	1951245	TaAK34W.1G046200	0_461	394	462	TarvensevarAK34W	Arr000142	TRUE	OG0000310	N0.HOG0001333 OG0000310	FALSE	20627
Chr01	2198391	2200089	TaAK34W.1G051000	0_509	222	510	TarvensevarAK34W	Arr000143	TRUE	OG0000311	N0.HOG0001335 OG0000311	FALSE	21252
Chr01	67062666	67064298	TaAK34W.1G316000	0_3159	226	3160	TarvensevarAK34W	Arr000144	TRUE	OG0000311	N0.HOG0001337 OG0000311	FALSE	19170
Chr01	2200359	2201777	TaAK34W.1G051100	0_510	121	511	TarvensevarAK34W	Arr000145	TRUE	OG0000312	N0.HOG0001338 OG0000312	FALSE	21263
Chr01	67400102	67404133	TaAK34W.1G326800	0_3267	588	3268	TarvensevarAK34W	Arr000146	TRUE	OG0000313	N0.HOG0001341 OG0000313	FALSE	19290
Chr01	2617548	2621491	TaAK34W.1G060200	0_601	589	602	TarvensevarAK34W	Arr000147	TRUE	OG0000313	N0.HOG0001342 OG0000313	FALSE	22279
Chr01	3196424	3201314	TaAK34W.1G074000	0_739	1021	740	TarvensevarAK34W	Arr000148	TRUE	OG0000314	N0.HOG0001344 OG0000314	FALSE	23574
Chr01	4252000	4253623	TaAK34W.1G094200	0_941	179	942	TarvensevarAK34W	Arr000149	TRUE	OG0000315	N0.HOG0001348 OG0000315	FALSE	25620
Chr01	6121530	6123965	TaAK34W.1G118700	0_1186	318	1187	TarvensevarAK34W	Arr000150	TRUE	OG0000316	N0.HOG0001350 OG0000316	FALSE	2055
Chr01	8002122	8007016	TaAK34W.1G132700	0_1326	495	1327	TarvensevarAK34W	Arr000151	TRUE	OG0000317	N0.HOG0001353 OG0000317	FALSE	3607
Chr01	7990284	7995379	TaAK34W.1G132600	0_1325	494	1326	TarvensevarAK34W	Arr000152	TRUE	OG0000317	N0.HOG0001354 OG0000317	FALSE	3596
Chr01	7974629	7986515	TaAK34W.1G132400	0_1323	487	1324	TarvensevarAK34W	Arr000153	TRUE	OG0000317	N0.HOG0001355 OG0000317	FALSE	3575
Chr01	9143951	9145682	TaAK34W.1G139700	0_1396	430	1397	TarvensevarAK34W	Arr000154	TRUE	OG0000319	N0.HOG0001357 OG0000319	FALSE	4355
Chr01	9151749	9153673	TaAK34W.1G139800	0_1397	460	1398	TarvensevarAK34W	Arr000155	TRUE	OG0000319	N0.HOG0001358 OG0000319	FALSE	4366
Chr01	9158753	9160871	TaAK34W.1G139900	0_1398	459	1399	TarvensevarAK34W	Arr000156	TRUE	OG0000319	N0.HOG0001359 OG0000319	FALSE	4378
Chr01	31705875	31708313	TaAK34W.1G155600	0_1555	403	1556	TarvensevarAK34W	Arr000157	TRUE	OG0000320	N0.HOG0001361 OG0000320	FALSE	5886
Chr01	32871313	32873403	TaAK34W.1G156500	0_1564	500	1565	TarvensevarAK34W	Arr000158	TRUE	OG0000321	N0.HOG0001362 OG0000321	FALSE	5982
Chr01	42679204	42681615	TaAK34W.1G164100	0_1640	162	1641	TarvensevarAK34W	Arr000159	TRUE	OG0000323	N0.HOG0001368 OG0000323	FALSE	6811
Chr01	60522229	60526288	TaAK34W.1G185600	0_1855	492	1856	TarvensevarAK34W	Arr000160	TRUE	OG0000324	N0.HOG0001370 OG0000324	FALSE	9017
Chr01	65732867	65735001	TaAK34W.1G279300	0_2792	328	2793	TarvensevarAK34W	Arr000161	TRUE	OG0000325	N0.HOG0001373 OG0000325	FALSE	18615
Chr01	60554458	60556202	TaAK34W.1G186200	0_1861	328	1862	TarvensevarAK34W	Arr000162	TRUE	OG0000325	N0.HOG0001374 OG0000325	FALSE	9082
Chr01	60558962	60562584	TaAK34W.1G186400	0_1863	454	1864	TarvensevarAK34W	Arr000163	TRUE	OG0000326	N0.HOG0001378 OG0000326	FALSE	9104
Chr01	62476087	62478176	TaAK34W.1G210900	0_2108	449	2109	TarvensevarAK34W	Arr000164	TRUE	OG0000327	N0.HOG0001379 OG0000327	FALSE	11597
Chr01	61779539	61781233	TaAK34W.1G200800	0_2007	405	2008	TarvensevarAK34W	Arr000165	TRUE	OG0000327	N0.HOG0001380 OG0000327	FALSE	10633
Chr01	62458979	62460710	TaAK34W.1G210700	0_2106	448	2107	TarvensevarAK34W	Arr000166	TRUE	OG0000327	N0.HOG0001381 OG0000327	FALSE	11587
Chr01	62958412	62961427	TaAK34W.1G220600	0_2205	779	2206	TarvensevarAK34W	Arr000167	TRUE	OG0000328	N0.HOG0001383 OG0000328	FALSE	12566
Chr01	63137728	63141860	TaAK34W.1G223500	0_2234	884	2235	TarvensevarAK34W	Arr000168	TRUE	OG0000329	N0.HOG0001385 OG0000329	FALSE	12878
Chr01	63126365	63130917	TaAK34W.1G223400	0_2233	883	2234	TarvensevarAK34W	Arr000169	TRUE	OG0000329	N0.HOG0001386 OG0000329	FALSE	12869
Chr01	63142624	63146769	TaAK34W.1G223600	0_2235	886	2236	TarvensevarAK34W	Arr000170	TRUE	OG0000329	N0.HOG0001387 OG0000329	FALSE	12888
Chr01	66662822	66663350	TaAK34W.1G305500	0_3054	96	3055	TarvensevarAK34W	Arr000171	TRUE	OG0000330	N0.HOG0001389 OG0000330	FALSE	19058
Chr01	63409980	63411436	TaAK34W.1G228700	0_2286	96	2287	TarvensevarAK34W	Arr000172	TRUE	OG0000330	N0.HOG0001390 OG0000330	FALSE	13405
Chr01	63445649	63453033	TaAK34W.1G229800	0_2297	922	2298	TarvensevarAK34W	Arr000173	TRUE	OG0000331	N0.HOG0001393 OG0000331	FALSE	13527
Chr01	63828660	63833287	TaAK34W.1G239600	0_2395	968	2396	TarvensevarAK34W	Arr000174	TRUE	OG0000332	N0.HOG0001396 OG0000332	FALSE	14589
Chr01	64311871	64315131	TaAK34W.1G245200	0_2451	601	2452	TarvensevarAK34W	Arr000175	TRUE	OG0000333	N0.HOG0001398 OG0000333	FALSE	15173
Chr01	64304473	64307733	TaAK34W.1G245100	0_2450	584	2451	TarvensevarAK34W	Arr000176	TRUE	OG0000333	N0.HOG0001399 OG0000333	FALSE	15162
Chr01	64361231	64363213	TaAK34W.1G246600	0_2465	391	2466	TarvensevarAK34W	Arr000177	TRUE	OG0000334	N0.HOG0001400 OG0000334	FALSE	15324
Chr01	64352247	64354313	TaAK34W.1G246400	0_2463	371	2464	TarvensevarAK34W	Arr000178	TRUE	OG0000334	N0.HOG0001401 OG0000334	FALSE	15302
Chr01	64357603	64359528	TaAK34W.1G246500	0_2464	371	2465	TarvensevarAK34W	Arr000179	TRUE	OG0000334	N0.HOG0001402 OG0000334	FALSE	15313
Chr01	64383440	64385509	TaAK34W.1G246900	0_2468	388	2469	TarvensevarAK34W	Arr000180	TRUE	OG0000335	N0.HOG0001403 OG0000335	FALSE	15357
Chr01	64364191	64367112	TaAK34W.1G246700	0_2466	388	2467	TarvensevarAK34W	Arr000181	TRUE	OG0000335	N0.HOG0001404 OG0000335	FALSE	15335
Chr01	64373238	64375372	TaAK34W.1G246800	0_2467	387	2468	TarvensevarAK34W	Arr000182	TRUE	OG0000335	N0.HOG0001405 OG0000335	FALSE	15346
Chr01	64420155	64421830	TaAK34W.1G247500	0_2474	348	2475	TarvensevarAK34W	Arr000183	TRUE	OG0000336	N0.HOG0001406 OG0000336	FALSE	15421
Chr01	64793547	64797140	TaAK34W.1G255700	0_2556	493	2557	TarvensevarAK34W	Arr000184	TRUE	OG0000337	N0.HOG0001409 OG0000337	FALSE	16301
Chr01	64796335	64800779	TaAK34W.1G255800	0_2557	493	2558	TarvensevarAK34W	Arr000185	TRUE	OG0000337	N0.HOG0001410 OG0000337	FALSE	16312
Chr01	64846383	64848958	TaAK34W.1G257300	0_2572	553	2573	TarvensevarAK34W	Arr000186	TRUE	OG0000338	N0.HOG0001412 OG0000338	FALSE	16464
Chr01	64840831	64843502	TaAK34W.1G257100	0_2570	550	2571	TarvensevarAK34W	Arr000187	TRUE	OG0000338	N0.HOG0001413 OG0000338	FALSE	16442
Chr01	64843119	64846308	TaAK34W.1G257200	0_2571	548	2572	TarvensevarAK34W	Arr000188	TRUE	OG0000338	N0.HOG0001414 OG0000338	FALSE	16453
Chr01	66675384	66681088	TaAK34W.1G306000	0_3059	1449	3060	TarvensevarAK34W	Arr000189	TRUE	OG0000339	N0.HOG0001415 OG0000339	FALSE	19063
Chr01	66867688	66870801	TaAK34W.1G311600	0_3115	593	3116	TarvensevarAK34W	Arr000190	TRUE	OG0000340	N0.HOG0001420 OG0000340	FALSE	19125
Chr01	67535285	67537271	TaAK34W.1G329600	0_3295	510	3296	TarvensevarAK34W	Arr000191	TRUE	OG0000341	N0.HOG0001421 OG0000341	FALSE	19322
Chr01	67529310	67531334	TaAK34W.1G329400	0_3293	506	3294	TarvensevarAK34W	Arr000192	TRUE	OG0000341	N0.HOG0001422 OG0000341	FALSE	19320
Chr01	69491593	69493445	TaAK34W.1G380600	0_3805	217	3806	TarvensevarAK34W	Arr000193	TRUE	OG0000342	N0.HOG0001426 OG0000342	FALSE	19878
Chr01	69760556	69762208	TaAK34W.1G387200	0_3871	131	3872	TarvensevarAK34W	Arr000194	TRUE	OG0000343	N0.HOG0001427 OG0000343	FALSE	19950
Chr01	70003663	70005006	TaAK34W.1G394300	0_3942	113	3943	TarvensevarAK34W	Arr000195	TRUE	OG0000344	N0.HOG0001430 OG0000344	FALSE	20023
Chr01	70952135	70953862	TaAK34W.1G421400	0_4213	141	4214	TarvensevarAK34W	Arr000196	TRUE	OG0000345	N0.HOG0001433 OG0000345	FALSE	29202
Chr01	70969113	70973032	TaAK34W.1G422000	0_4219	624	4220	TarvensevarAK34W	Arr000197	TRUE	OG0000346	N0.HOG0001437 OG0000346	FALSE	20319
Chr01	71072750	71082819	TaAK34W.1G424500	0_4244	1499	4245	TarvensevarAK34W	Arr000198	TRUE	OG0000347	N0.HOG0001440 OG0000347	FALSE	20345
Chr01	71564915	71566460	TaAK34W.1G437900	0_4378	361	4379	TarvensevarAK34W	Arr000199	TRUE	OG0000348	N0.HOG0001442 OG0000348	FALSE	20493
Chr01	71763351	71765676	TaAK34W.1G443800	0_4437	213	4438	TarvensevarAK34W	Arr000200	TRUE	OG0000349	N0.HOG0001445 OG0000349	FALSE	20554
Chr01	72070120	72072265	TaAK34W.1G452100	0_4520	236	4521	TarvensevarAK34W	Arr000201	TRUE	OG0000350	N0.HOG0001450 OG0000350	FALSE	20642
Chr01	72124374	72126131	TaAK34W.1G453600	0_4535	426	4536	TarvensevarAK34W	Arr000202	TRUE	OG0000351	N0.HOG0001452 OG0000351	FALSE	20658
Chr01	72177200	72179245	TaAK34W.1G455000	0_4549	204	4550	TarvensevarAK34W	Arr000203	TRUE	OG0000352	N0.HOG0001455 OG0000352	FALSE	20673
Chr01	1146178	1148191	TaAK34W.1G026000	0_259	497	260	TarvensevarAK34W	Arr000204	TRUE	OG0000449	N0.HOG0001735 OG0000449	FALSE	16041
Chr01	1170715	1172869	TaAK34W.1G026500	0_264	493	265	TarvensevarAK34W	Arr000205	TRUE	OG0000449	N0.HOG0001736 OG0000449	FALSE	16672
Chr01	1174915	1177750	TaAK34W.1G026600	0_265	487	266	TarvensevarAK34W	Arr000206	TRUE	OG0000449	N0.HOG0001737 OG0000449	FALSE	16760
Chr01	6786328	6789035	TaAK34W.1G124800	0_1247	707	1248	TarvensevarAK34W	Arr000207	TRUE	OG0000450	N0.HOG0001738 OG0000450	FALSE	2690
Chr01	57412936	57414955	TaAK34W.1G171300	0_1712	416	1713	TarvensevarAK34W	Arr000208	TRUE	OG0000452	N0.HOG0001743 OG0000452	FALSE	26412
Chr01	60552967	60554044	TaAK34W.1G186100	0_1860	359	1861	TarvensevarAK34W	Arr000209	TRUE	OG0000453	N0.HOG0001746 OG0000453	FALSE	9071
Chr01	64506987	64509956	TaAK34W.1G249800	0_2497	733	2498	TarvensevarAK34W	Arr000210	TRUE	OG0000454	N0.HOG0001748 OG0000454	FALSE	15669
Chr01	66999814	67001777	TaAK34W.1G314900	0_3148	153	3149	TarvensevarAK34W	Arr000211	TRUE	OG0000455	N0.HOG0001751 OG0000455	FALSE	26791
Chr01	69968241	69969697	TaAK34W.1G393100	0_3930	111	3931	TarvensevarAK34W	Arr000212	TRUE	OG0000456	N0.HOG0001753 OG0000456	FALSE	27329
Chr01	70502090	70513378	TaAK34W.1G409300	0_4092	1951	4093	TarvensevarAK34W	Arr000213	TRUE	OG0000457	N0.HOG0001755 OG0000457	FALSE	20185
Chr01	415318	417734	TaAK34W.1G008700	0_86	201	87	TarvensevarAK34W	Arr000214	TRUE	OG0000479	N0.HOG0001806 OG0000479	FALSE	24882
Chr01	1774689	1776484	TaAK34W.1G041300	0_412	358	413	TarvensevarAK34W	Arr000215	TRUE	OG0000480	N0.HOG0001809 OG0000480	FALSE	20137
Chr01	1777965	1779531	TaAK34W.1G041500	0_414	315	415	TarvensevarAK34W	Arr000216	TRUE	OG0000480	N0.HOG0001810 OG0000480	FALSE	20156
Chr01	1816103	1818131	TaAK34W.1G042500	0_424	346	425	TarvensevarAK34W	Arr000217	TRUE	OG0000480	N0.HOG0001811 OG0000480	FALSE	20252
Chr01	5797846	5802387	TaAK34W.1G113300	0_1132	681	1133	TarvensevarAK34W	Arr000218	TRUE	OG0000481	N0.HOG0001812 OG0000481	FALSE	1484
Chr01	5778711	5781890	TaAK34W.1G113000	0_1129	679	1130	TarvensevarAK34W	Arr000219	TRUE	OG0000481	N0.HOG0001813 OG0000481	FALSE	1462
Chr01	5782909	5786096	TaAK34W.1G113100	0_1130	515	1131	TarvensevarAK34W	Arr000220	TRUE	OG0000481	N0.HOG0001814 OG0000481	FALSE	26223
Chr01	62868445	62869321	TaAK34W.1G218700	0_2186	292	2187	TarvensevarAK34W	Arr000221	TRUE	OG0000482	N0.HOG0001815 OG0000482	FALSE	12395
Chr01	69667511	69668342	TaAK34W.1G384700	0_3846	277	3847	TarvensevarAK34W	Arr000222	TRUE	OG0000482	N0.HOG0001815 OG0000482	FALSE	19923
Chr01	63271838	63275378	TaAK34W.1G226200	0_2261	450	2262	TarvensevarAK34W	Arr000223	TRUE	OG0000483	N0.HOG0001816 OG0000483	FALSE	13142
Chr01	63278621	63280725	TaAK34W.1G226300	0_2262	532	2263	TarvensevarAK34W	Arr000224	TRUE	OG0000483	N0.HOG0001817 OG0000483	FALSE	13153
Chr01	63291638	63295224	TaAK34W.1G226500	0_2264	582	2265	TarvensevarAK34W	Arr000225	TRUE	OG0000483	N0.HOG0001818 OG0000483	FALSE	13175
Chr01	10723365	10723856	TaAK34W.1G143300	0_1432	113	1433	TarvensevarAK34W	Arr000226	TRUE	OG0000513	N0.HOG0001886 OG0000513	FALSE	4761
Chr01	61316135	61316980	TaAK34W.1G194300	0_1942	223	1943	TarvensevarAK34W	Arr000227	TRUE	OG0000514	N0.HOG0001890 OG0000514	FALSE	9957
Chr01	61338522	61339465	TaAK34W.1G194500	0_1944	218	1945	TarvensevarAK34W	Arr000228	TRUE	OG0000514	N0.HOG0001892 OG0000514	FALSE	9989
Chr01	61912215	61914906	TaAK34W.1G202700	0_2026	802	2027	TarvensevarAK34W	Arr000229	TRUE	OG0000515	N0.HOG0001895 OG0000515	FALSE	26502
Chr01	70643976	70645437	TaAK34W.1G412900	0_4128	322	4129	TarvensevarAK34W	Arr000230	TRUE	OG0000516	N0.HOG0001896 OG0000516	FALSE	20225
Chr01	70646869	70648370	TaAK34W.1G413000	0_4129	322	4130	TarvensevarAK34W	Arr000231	TRUE	OG0000516	N0.HOG0001897 OG0000516	FALSE	20224
Chr01	2308247	2309498	TaAK34W.1G053400	0_533	370	534	TarvensevarAK34W	Arr000232	TRUE	OG0000531	N0.HOG0001928 OG0000531	FALSE	21515
Chr01	8662248	8662822	TaAK34W.1G137000	0_1369	89	1370	TarvensevarAK34W	Arr000233	TRUE	OG0000532	N0.HOG0001930 OG0000532	FALSE	4068
Chr01	61784376	61785856	TaAK34W.1G200900	0_2008	407	2009	TarvensevarAK34W	Arr000234	TRUE	OG0000534	N0.HOG0001934 OG0000534	FALSE	10644
Chr01	2665104	2679184	TaAK34W.1G061600	0_615	615	616	TarvensevarAK34W	Arr000235	TRUE	OG0000549	N0.HOG0001960 OG0000549	FALSE	22438
Chr01	2682856	2691580	TaAK34W.1G061700	0_616	484	617	TarvensevarAK34W	Arr000236	TRUE	OG0000549	N0.HOG0001961 OG0000549	FALSE	22449
Chr01	11949112	11955202	TaAK34W.1G146900	0_1468	648	1469	TarvensevarAK34W	Arr000237	TRUE	OG0000550	N0.HOG0001963 OG0000550	FALSE	5100
Chr01	56620309	56621031	TaAK34W.1G169700	0_1696	207	1697	TarvensevarAK34W	Arr000238	TRUE	OG0000552	N0.HOG0001966 OG0000552	FALSE	7429
Chr01	63787347	63789636	TaAK34W.1G238500	0_2384	342	2385	TarvensevarAK34W	Arr000239	TRUE	OG0000553	N0.HOG0001969 OG0000553	FALSE	14469
Chr01	273414	277247	TaAK34W.1G005000	0_49	768	50	TarvensevarAK34W	Arr000240	TRUE	OG0000584	N0.HOG0002036 OG0000584	FALSE	21134
Chr01	276446	279526	TaAK34W.1G005100	0_50	728	51	TarvensevarAK34W	Arr000241	TRUE	OG0000584	N0.HOG0002037 OG0000584	FALSE	21240
Chr01	857627	859637	TaAK34W.1G019400	0_193	205	194	TarvensevarAK34W	Arr000242	TRUE	OG0000585	N0.HOG0002038 OG0000585	FALSE	9280
Chr01	1885677	1889278	TaAK34W.1G044600	0_445	543	446	TarvensevarAK34W	Arr000243	TRUE	OG0000586	N0.HOG0002040 OG0000586	FALSE	20467
Chr01	2213993	2215824	TaAK34W.1G051400	0_513	258	514	TarvensevarAK34W	Arr000244	TRUE	OG0000587	N0.HOG0002043 OG0000587	FALSE	21295
Chr01	2218403	2221519	TaAK34W.1G051600	0_515	733	516	TarvensevarAK34W	Arr000245	TRUE	OG0000588	N0.HOG0002044 OG0000588	FALSE	21317
Chr01	3244067	3249179	TaAK34W.1G074900	0_748	1243	749	TarvensevarAK34W	Arr000246	TRUE	OG0000589	N0.HOG0002046 OG0000589	FALSE	23799
Chr01	3279755	3285314	TaAK34W.1G075800	0_757	1248	758	TarvensevarAK34W	Arr000247	TRUE	OG0000589	N0.HOG0002047 OG0000589	FALSE	23880
Chr01	4933598	4936494	TaAK34W.1G103200	0_1031	437	1032	TarvensevarAK34W	Arr000248	TRUE	OG0000590	N0.HOG0002049 OG0000590	FALSE	401
Chr01	6338685	6340847	TaAK34W.1G120000	0_1199	116	1200	TarvensevarAK34W	Arr000249	TRUE	OG0000591	N0.HOG0002051 OG0000591	FALSE	2209
Chr01	11114412	11117163	TaAK34W.1G144300	0_1442	736	1443	TarvensevarAK34W	Arr000250	TRUE	OG0000592	N0.HOG0002052 OG0000592	FALSE	4849
Chr01	64771408	64776405	TaAK34W.1G255300	0_2552	935	2553	TarvensevarAK34W	Arr000251	TRUE	OG0000593	N0.HOG0002053 OG0000593	FALSE	16258
Chr01	62150866	62158166	TaAK34W.1G206600	0_2065	1002	2066	TarvensevarAK34W	Arr000252	TRUE	OG0000593	N0.HOG0002054 OG0000593	FALSE	11198
Chr01	62285941	62289918	TaAK34W.1G209200	0_2091	499	2092	TarvensevarAK34W	Arr000253	TRUE	OG0000594	N0.HOG0002055 OG0000594	FALSE	11427
Chr01	62663105	62664682	TaAK34W.1G215000	0_2149	279	2150	TarvensevarAK34W	Arr000254	TRUE	OG0000595	N0.HOG0002057 OG0000595	FALSE	12001
Chr01	64528751	64535518	TaAK34W.1G250600	0_2505	1095	2506	TarvensevarAK34W	Arr000255	TRUE	OG0000596	N0.HOG0002059 OG0000596	FALSE	15749
Chr01	64636240	64644196	TaAK34W.1G252500	0_2524	2175	2525	TarvensevarAK34W	Arr000256	TRUE	OG0000597	N0.HOG0002061 OG0000597	FALSE	15954
Chr01	66512474	66518877	TaAK34W.1G301300	0_3012	1128	3013	TarvensevarAK34W	Arr000257	TRUE	OG0000598	N0.HOG0002064 OG0000598	FALSE	19011
Chr01	66797793	66802175	TaAK34W.1G309400	0_3093	615	3094	TarvensevarAK34W	Arr000258	TRUE	OG0000599	N0.HOG0002066 OG0000599	FALSE	19100
Chr01	67857918	67862085	TaAK34W.1G338200	0_3381	661	3382	TarvensevarAK34W	Arr000259	TRUE	OG0000600	N0.HOG0002067 OG0000600	FALSE	19414
Chr01	68211128	68212828	TaAK34W.1G348300	0_3482	386	3483	TarvensevarAK34W	Arr000260	TRUE	OG0000601	N0.HOG0002069 OG0000601	FALSE	19526
Chr01	68138087	68139468	TaAK34W.1G345700	0_3456	388	3457	TarvensevarAK34W	Arr000261	TRUE	OG0000601	N0.HOG0002070 OG0000601	FALSE	19499
Chr01	68742410	68749916	TaAK34W.1G361300	0_3612	912	3613	TarvensevarAK34W	Arr000262	TRUE	OG0000602	N0.HOG0002071 OG0000602	FALSE	19665
Chr01	69552548	69555690	TaAK34W.1G382000	0_3819	390	3820	TarvensevarAK34W	Arr000263	TRUE	OG0000603	N0.HOG0002074 OG0000603	FALSE	19893
Chr01	70216400	70219592	TaAK34W.1G400700	0_4006	692	4007	TarvensevarAK34W	Arr000264	TRUE	OG0000604	N0.HOG0002076 OG0000604	FALSE	20092
Chr01	71877985	71882585	TaAK34W.1G447000	0_4469	723	4470	TarvensevarAK34W	Arr000265	TRUE	OG0000605	N0.HOG0002078 OG0000605	FALSE	20586
Chr01	72628	77050	TaAK34W.1G000500	0_4	519	5	TarvensevarAK34W	Arr000266	TRUE	OG0000691	N0.HOG0002242 OG0000691	FALSE	21133
Chr01	83496	86812	TaAK34W.1G000800	0_7	417	8	TarvensevarAK34W	Arr000267	TRUE	OG0000692	N0.HOG0002243 OG0000692	FALSE	24273
Chr01	93328	95951	TaAK34W.1G001000	0_9	350	10	TarvensevarAK34W	Arr000268	TRUE	OG0000693	N0.HOG0002246 OG0000693	FALSE	3
Chr01	99313	101709	TaAK34W.1G001300	0_12	485	13	TarvensevarAK34W	Arr000269	TRUE	OG0000694	N0.HOG0002248 OG0000694	FALSE	3231
Chr01	210200	223912	TaAK34W.1G004700	0_46	3698	47	TarvensevarAK34W	Arr000270	TRUE	OG0000695	N0.HOG0002249 OG0000695	FALSE	20822
Chr01	259909	273374	TaAK34W.1G004900	0_48	3691	49	TarvensevarAK34W	Arr000271	TRUE	OG0000695	N0.HOG0002250 OG0000695	FALSE	21030
Chr01	315643	316925	TaAK34W.1G006500	0_64	211	65	TarvensevarAK34W	Arr000272	TRUE	OG0000696	N0.HOG0002251 OG0000696	FALSE	22640
Chr01	321513	326222	TaAK34W.1G006700	0_66	592	67	TarvensevarAK34W	Arr000273	TRUE	OG0000697	N0.HOG0002253 OG0000697	FALSE	22859
Chr01	341741	345108	TaAK34W.1G006900	0_68	448	69	TarvensevarAK34W	Arr000274	TRUE	OG0000698	N0.HOG0002256 OG0000698	FALSE	23068
Chr01	358968	363586	TaAK34W.1G007500	0_74	1171	75	TarvensevarAK34W	Arr000275	TRUE	OG0000699	N0.HOG0002258 OG0000699	FALSE	23674
Chr01	417327	421250	TaAK34W.1G008800	0_87	614	88	TarvensevarAK34W	Arr000276	TRUE	OG0000700	N0.HOG0002260 OG0000700	FALSE	24978
Chr01	450765	453731	TaAK34W.1G009900	0_98	421	99	TarvensevarAK34W	Arr000277	TRUE	OG0000701	N0.HOG0002262 OG0000701	FALSE	26083
Chr01	590247	593198	TaAK34W.1G012700	0_126	638	127	TarvensevarAK34W	Arr000278	TRUE	OG0000702	N0.HOG0002263 OG0000702	FALSE	2800
Chr01	653041	654549	TaAK34W.1G014300	0_142	147	143	TarvensevarAK34W	Arr000279	TRUE	OG0000703	N0.HOG0002266 OG0000703	FALSE	4480
Chr01	660838	665043	TaAK34W.1G014700	0_146	547	147	TarvensevarAK34W	Arr000280	TRUE	OG0000704	N0.HOG0002267 OG0000704	FALSE	4886
Chr01	684700	686082	TaAK34W.1G015200	0_151	95	152	TarvensevarAK34W	Arr000281	TRUE	OG0000705	N0.HOG0002269 OG0000705	FALSE	5330
Chr01	699798	702358	TaAK34W.1G015400	0_153	348	154	TarvensevarAK34W	Arr000282	TRUE	OG0000706	N0.HOG0002271 OG0000706	FALSE	5504
Chr01	702434	705438	TaAK34W.1G015500	0_154	363	155	TarvensevarAK34W	Arr000283	TRUE	OG0000706	N0.HOG0002272 OG0000706	FALSE	5577
Chr01	723598	726888	TaAK34W.1G016100	0_160	717	161	TarvensevarAK34W	Arr000284	TRUE	OG0000707	N0.HOG0002274 OG0000707	FALSE	6218
Chr01	735257	737549	TaAK34W.1G016400	0_163	339	164	TarvensevarAK34W	Arr000285	TRUE	OG0000708	N0.HOG0002276 OG0000708	FALSE	6534
Chr01	776040	778245	TaAK34W.1G017300	0_172	550	173	TarvensevarAK34W	Arr000286	TRUE	OG0000709	N0.HOG0002277 OG0000709	FALSE	7271
Chr01	834016	835728	TaAK34W.1G018600	0_185	402	186	TarvensevarAK34W	Arr000287	TRUE	OG0000710	N0.HOG0002279 OG0000710	FALSE	8429
Chr01	891552	894687	TaAK34W.1G020000	0_199	503	200	TarvensevarAK34W	Arr000288	TRUE	OG0000711	N0.HOG0002282 OG0000711	FALSE	9924
Chr01	913732	916610	TaAK34W.1G020900	0_208	531	209	TarvensevarAK34W	Arr000289	TRUE	OG0000712	N0.HOG0002283 OG0000712	FALSE	10869
Chr01	64863994	64866530	TaAK34W.1G257900	0_2578	548	2579	TarvensevarAK34W	Arr000290	TRUE	OG0000712	N0.HOG0002284 OG0000712	FALSE	16530
Chr01	977035	982164	TaAK34W.1G022600	0_225	767	226	TarvensevarAK34W	Arr000291	TRUE	OG0000713	N0.HOG0002286 OG0000713	FALSE	12598
Chr01	1064263	1068633	TaAK34W.1G024300	0_242	657	243	TarvensevarAK34W	Arr000292	TRUE	OG0000714	N0.HOG0002288 OG0000714	FALSE	14220
Chr01	1186633	1188599	TaAK34W.1G026800	0_267	260	268	TarvensevarAK34W	Arr000293	TRUE	OG0000715	N0.HOG0002289 OG0000715	FALSE	16979
Chr01	1202024	1204585	TaAK34W.1G027100	0_270	390	271	TarvensevarAK34W	Arr000294	TRUE	OG0000716	N0.HOG0002291 OG0000716	FALSE	17192
Chr01	1234234	1235784	TaAK34W.1G027800	0_277	188	278	TarvensevarAK34W	Arr000295	TRUE	OG0000717	N0.HOG0002294 OG0000717	FALSE	17880
Chr01	1382790	1384024	TaAK34W.1G030900	0_308	113	309	TarvensevarAK34W	Arr000296	TRUE	OG0000718	N0.HOG0002296 OG0000718	FALSE	19035
Chr01	1402555	1408198	TaAK34W.1G031500	0_314	915	315	TarvensevarAK34W	Arr000297	TRUE	OG0000719	N0.HOG0002297 OG0000719	FALSE	19079
Chr01	1408811	1410745	TaAK34W.1G031600	0_315	485	316	TarvensevarAK34W	Arr000298	TRUE	OG0000720	N0.HOG0002300 OG0000720	FALSE	19090
Chr01	1422132	1424854	TaAK34W.1G032200	0_321	356	322	TarvensevarAK34W	Arr000299	TRUE	OG0000721	N0.HOG0002302 OG0000721	FALSE	19154
Chr01	1456867	1459977	TaAK34W.1G033100	0_330	582	331	TarvensevarAK34W	Arr000300	TRUE	OG0000722	N0.HOG0002303 OG0000722	FALSE	19252
Chr01	1481320	1484830	TaAK34W.1G033600	0_335	618	336	TarvensevarAK34W	Arr000301	TRUE	OG0000723	N0.HOG0002306 OG0000723	FALSE	19307
Chr01	1541491	1546524	TaAK34W.1G035300	0_352	584	353	TarvensevarAK34W	Arr000302	TRUE	OG0000724	N0.HOG0002307 OG0000724	FALSE	19507
Chr01	1559694	1562255	TaAK34W.1G035600	0_355	489	356	TarvensevarAK34W	Arr000303	TRUE	OG0000725	N0.HOG0002309 OG0000725	FALSE	19539
Chr01	1601005	1604712	TaAK34W.1G036500	0_364	479	365	TarvensevarAK34W	Arr000304	TRUE	OG0000726	N0.HOG0002311 OG0000726	FALSE	19635
Chr01	1654392	1656453	TaAK34W.1G037500	0_374	399	375	TarvensevarAK34W	Arr000305	TRUE	OG0000727	N0.HOG0002314 OG0000727	FALSE	19745
Chr01	1694067	1695689	TaAK34W.1G038700	0_386	267	387	TarvensevarAK34W	Arr000306	TRUE	OG0000728	N0.HOG0002315 OG0000728	FALSE	19873
Chr01	1688014	1689638	TaAK34W.1G038500	0_384	266	385	TarvensevarAK34W	Arr000307	TRUE	OG0000728	N0.HOG0002316 OG0000728	FALSE	19851
Chr01	1744891	1747724	TaAK34W.1G040300	0_402	855	403	TarvensevarAK34W	Arr000308	TRUE	OG0000729	N0.HOG0002317 OG0000729	FALSE	20035
Chr01	1738579	1741366	TaAK34W.1G040200	0_401	837	402	TarvensevarAK34W	Arr000309	TRUE	OG0000729	N0.HOG0002318 OG0000729	FALSE	20024
Chr01	1762295	1765277	TaAK34W.1G040900	0_408	539	409	TarvensevarAK34W	Arr000310	TRUE	OG0000730	N0.HOG0002320 OG0000730	FALSE	20093
Chr01	1797728	1801935	TaAK34W.1G041900	0_418	867	419	TarvensevarAK34W	Arr000311	TRUE	OG0000731	N0.HOG0002322 OG0000731	FALSE	20200
Chr01	1837610	1844000	TaAK34W.1G043000	0_429	873	430	TarvensevarAK34W	Arr000312	TRUE	OG0000732	N0.HOG0002323 OG0000732	FALSE	20307
Chr01	1944663	1946507	TaAK34W.1G046100	0_460	388	461	TarvensevarAK34W	Arr000313	TRUE	OG0000733	N0.HOG0002325 OG0000733	FALSE	20616
Chr01	2005124	2010362	TaAK34W.1G047500	0_474	1392	475	TarvensevarAK34W	Arr000314	TRUE	OG0000734	N0.HOG0002327 OG0000734	FALSE	20757
Chr01	1996672	2001879	TaAK34W.1G047200	0_471	1379	472	TarvensevarAK34W	Arr000315	TRUE	OG0000734	N0.HOG0002328 OG0000734	FALSE	20724
Chr01	2022762	2023889	TaAK34W.1G047900	0_478	228	479	TarvensevarAK34W	Arr000316	TRUE	OG0000735	N0.HOG0002329 OG0000735	FALSE	20800
Chr01	2027292	2028729	TaAK34W.1G048000	0_479	228	480	TarvensevarAK34W	Arr000317	TRUE	OG0000735	N0.HOG0002330 OG0000735	FALSE	20811
Chr01	2254463	2256229	TaAK34W.1G052200	0_521	250	522	TarvensevarAK34W	Arr000318	TRUE	OG0000736	N0.HOG0002331 OG0000736	FALSE	21382
Chr01	2280652	2288751	TaAK34W.1G052900	0_528	567	529	TarvensevarAK34W	Arr000319	TRUE	OG0000737	N0.HOG0002334 OG0000737	FALSE	21460
Chr01	2299361	2301063	TaAK34W.1G053200	0_531	223	532	TarvensevarAK34W	Arr000320	TRUE	OG0000738	N0.HOG0002336 OG0000738	FALSE	21493
Chr01	2361479	2363260	TaAK34W.1G055000	0_549	530	550	TarvensevarAK34W	Arr000321	TRUE	OG0000739	N0.HOG0002337 OG0000739	FALSE	21767
Chr01	2358435	2360181	TaAK34W.1G054900	0_548	535	549	TarvensevarAK34W	Arr000322	TRUE	OG0000739	N0.HOG0002338 OG0000739	FALSE	21778
Chr01	2531218	2537398	TaAK34W.1G058600	0_585	1056	586	TarvensevarAK34W	Arr000323	TRUE	OG0000740	N0.HOG0002340 OG0000740	FALSE	22109
Chr01	2636218	2638525	TaAK34W.1G060900	0_608	497	609	TarvensevarAK34W	Arr000324	TRUE	OG0000741	N0.HOG0002342 OG0000741	FALSE	22352
Chr01	2802349	2806504	TaAK34W.1G064400	0_643	627	644	TarvensevarAK34W	Arr000325	TRUE	OG0000742	N0.HOG0002343 OG0000742	FALSE	22727
Chr01	2880113	2883608	TaAK34W.1G066200	0_661	536	662	TarvensevarAK34W	Arr000326	TRUE	OG0000743	N0.HOG0002346 OG0000743	FALSE	22922
Chr01	2924244	2926725	TaAK34W.1G067400	0_673	442	674	TarvensevarAK34W	Arr000327	TRUE	OG0000744	N0.HOG0002348 OG0000744	FALSE	23047
Chr01	3030662	3036833	TaAK34W.1G070500	0_704	1456	705	TarvensevarAK34W	Arr000328	TRUE	OG0000745	N0.HOG0002349 OG0000745	FALSE	23373
Chr01	2956293	2962502	TaAK34W.1G068100	0_680	1493	681	TarvensevarAK34W	Arr000329	TRUE	OG0000745	N0.HOG0002350 OG0000745	FALSE	23135
Chr01	2969311	2972742	TaAK34W.1G068400	0_683	596	684	TarvensevarAK34W	Arr000330	TRUE	OG0000746	N0.HOG0002352 OG0000746	FALSE	23161
Chr01	3261709	3262645	TaAK34W.1G075300	0_752	127	753	TarvensevarAK34W	Arr000331	TRUE	OG0000747	N0.HOG0002353 OG0000747	FALSE	23829
Chr01	2996781	2998448	TaAK34W.1G069300	0_692	124	693	TarvensevarAK34W	Arr000332	TRUE	OG0000747	N0.HOG0002354 OG0000747	FALSE	23250
Chr01	3005616	3006598	TaAK34W.1G069500	0_694	69	695	TarvensevarAK34W	Arr000333	TRUE	OG0000748	N0.HOG0002355 OG0000748	FALSE	23273
Chr01	3011007	3011884	TaAK34W.1G069700	0_696	69	697	TarvensevarAK34W	Arr000334	TRUE	OG0000748	N0.HOG0002356 OG0000748	FALSE	28864
Chr01	3027244	3028984	TaAK34W.1G070300	0_702	177	703	TarvensevarAK34W	Arr000335	TRUE	OG0000749	N0.HOG0002357 OG0000749	FALSE	23352
Chr01	3038454	3040724	TaAK34W.1G070700	0_706	413	707	TarvensevarAK34W	Arr000336	TRUE	OG0000750	N0.HOG0002360 OG0000750	FALSE	23393
Chr01	3696023	3697267	TaAK34W.1G084100	0_840	348	841	TarvensevarAK34W	Arr000337	TRUE	OG0000752	N0.HOG0002362 OG0000752	FALSE	24702
Chr01	3733345	3734618	TaAK34W.1G084300	0_842	346	843	TarvensevarAK34W	Arr000338	TRUE	OG0000752	N0.HOG0002363 OG0000752	FALSE	24722
Chr01	3832434	3833647	TaAK34W.1G086000	0_859	131	860	TarvensevarAK34W	Arr000339	TRUE	OG0000753	N0.HOG0002364 OG0000753	FALSE	24902
Chr01	3893241	3896142	TaAK34W.1G087100	0_870	476	871	TarvensevarAK34W	Arr000340	TRUE	OG0000754	N0.HOG0002367 OG0000754	FALSE	25007
Chr01	3903242	3906690	TaAK34W.1G087400	0_873	736	874	TarvensevarAK34W	Arr000341	TRUE	OG0000755	N0.HOG0002368 OG0000755	FALSE	25037
Chr01	3935522	3939026	TaAK34W.1G088000	0_879	745	880	TarvensevarAK34W	Arr000342	TRUE	OG0000756	N0.HOG0002370 OG0000756	FALSE	25102
Chr01	3976614	3977269	TaAK34W.1G089300	0_892	145	893	TarvensevarAK34W	Arr000343	TRUE	OG0000757	N0.HOG0002372 OG0000757	FALSE	25230
Chr01	3943829	3944490	TaAK34W.1G088300	0_882	145	883	TarvensevarAK34W	Arr000344	TRUE	OG0000757	N0.HOG0002373 OG0000757	FALSE	25180
Chr01	3954945	3958984	TaAK34W.1G088700	0_886	769	887	TarvensevarAK34W	Arr000345	TRUE	OG0000758	N0.HOG0002375 OG0000758	FALSE	25142
Chr01	3960506	3967389	TaAK34W.1G088900	0_888	760	889	TarvensevarAK34W	Arr000346	TRUE	OG0000759	N0.HOG0002376 OG0000759	FALSE	25121
Chr01	4387485	4390245	TaAK34W.1G095800	0_957	405	958	TarvensevarAK34W	Arr000347	TRUE	OG0000760	N0.HOG0002379 OG0000760	FALSE	25803
Chr01	4455318	4457044	TaAK34W.1G096500	0_964	231	965	TarvensevarAK34W	Arr000348	TRUE	OG0000761	N0.HOG0002380 OG0000761	FALSE	25872
Chr01	4457667	4459587	TaAK34W.1G096600	0_965	264	966	TarvensevarAK34W	Arr000349	TRUE	OG0000761	N0.HOG0002381 OG0000761	FALSE	25882
Chr01	4567183	4577547	TaAK34W.1G098200	0_981	1624	982	TarvensevarAK34W	Arr000350	TRUE	OG0000762	N0.HOG0002382 OG0000762	FALSE	26025
Chr01	4615722	4624088	TaAK34W.1G098500	0_984	1491	985	TarvensevarAK34W	Arr000351	TRUE	OG0000763	N0.HOG0002384 OG0000763	FALSE	26054
Chr01	4626764	4635551	TaAK34W.1G098600	0_985	1496	986	TarvensevarAK34W	Arr000352	TRUE	OG0000763	N0.HOG0002385 OG0000763	FALSE	26064
Chr01	4677546	4683756	TaAK34W.1G099400	0_993	841	994	TarvensevarAK34W	Arr000353	TRUE	OG0000764	N0.HOG0002386 OG0000764	FALSE	26147
Chr01	4722838	4724368	TaAK34W.1G100400	0_1003	510	1004	TarvensevarAK34W	Arr000354	TRUE	OG0000765	N0.HOG0002389 OG0000765	FALSE	91
Chr01	4775161	4777152	TaAK34W.1G101300	0_1012	294	1013	TarvensevarAK34W	Arr000355	TRUE	OG0000766	N0.HOG0002391 OG0000766	FALSE	189
Chr01	4833707	4837361	TaAK34W.1G102100	0_1020	951	1021	TarvensevarAK34W	Arr000356	TRUE	OG0000767	N0.HOG0002392 OG0000767	FALSE	274
Chr01	6176111	6179985	TaAK34W.1G119600	0_1195	966	1196	TarvensevarAK34W	Arr000357	TRUE	OG0000767	N0.HOG0002393 OG0000767	FALSE	2156
Chr01	4922493	4924384	TaAK34W.1G103000	0_1029	527	1030	TarvensevarAK34W	Arr000358	TRUE	OG0000768	N0.HOG0002394 OG0000768	FALSE	382
Chr01	4866130	4867993	TaAK34W.1G102500	0_1024	527	1025	TarvensevarAK34W	Arr000359	TRUE	OG0000768	N0.HOG0002395 OG0000768	FALSE	329
Chr01	4952207	4954640	TaAK34W.1G103500	0_1034	524	1035	TarvensevarAK34W	Arr000360	TRUE	OG0000769	N0.HOG0002397 OG0000769	FALSE	435
Chr01	5017812	5022615	TaAK34W.1G104400	0_1043	601	1044	TarvensevarAK34W	Arr000361	TRUE	OG0000770	N0.HOG0002398 OG0000770	FALSE	526
Chr01	5078098	5080021	TaAK34W.1G105300	0_1052	270	1053	TarvensevarAK34W	Arr000362	TRUE	OG0000771	N0.HOG0002400 OG0000771	FALSE	635
Chr01	5222996	5227152	TaAK34W.1G107200	0_1071	518	1072	TarvensevarAK34W	Arr000363	TRUE	OG0000772	N0.HOG0002402 OG0000772	FALSE	815
Chr01	5327339	5331450	TaAK34W.1G107800	0_1077	794	1078	TarvensevarAK34W	Arr000364	TRUE	OG0000773	N0.HOG0002404 OG0000773	FALSE	879
Chr01	5387009	5392001	TaAK34W.1G109100	0_1090	913	1091	TarvensevarAK34W	Arr000365	TRUE	OG0000774	N0.HOG0002406 OG0000774	FALSE	1039
Chr01	5569180	5570419	TaAK34W.1G110500	0_1104	154	1105	TarvensevarAK34W	Arr000366	TRUE	OG0000775	N0.HOG0002408 OG0000775	FALSE	1190
Chr01	5594845	5599248	TaAK34W.1G110900	0_1108	593	1109	TarvensevarAK34W	Arr000367	TRUE	OG0000776	N0.HOG0002410 OG0000776	FALSE	1233
Chr01	6613097	6616261	TaAK34W.1G123300	0_1232	275	1233	TarvensevarAK34W	Arr000368	TRUE	OG0000777	N0.HOG0002413 OG0000777	FALSE	2526
Chr01	6651032	6654081	TaAK34W.1G123900	0_1238	405	1239	TarvensevarAK34W	Arr000369	TRUE	OG0000778	N0.HOG0002415 OG0000778	FALSE	2591
Chr01	6843534	6844676	TaAK34W.1G125100	0_1250	167	1251	TarvensevarAK34W	Arr000370	TRUE	OG0000779	N0.HOG0002417 OG0000779	FALSE	2734
Chr01	6846016	6853667	TaAK34W.1G125300	0_1252	1046	1253	TarvensevarAK34W	Arr000371	TRUE	OG0000780	N0.HOG0002419 OG0000780	FALSE	2756
Chr01	7461390	7463072	TaAK34W.1G129600	0_1295	227	1296	TarvensevarAK34W	Arr000372	TRUE	OG0000781	N0.HOG0002421 OG0000781	FALSE	3274
Chr01	68902923	68904862	TaAK34W.1G364300	0_3642	232	3643	TarvensevarAK34W	Arr000373	TRUE	OG0000781	N0.HOG0002421 OG0000781	FALSE	19700
Chr01	7987036	7989616	TaAK34W.1G132500	0_1324	199	1325	TarvensevarAK34W	Arr000374	TRUE	OG0000782	N0.HOG0002422 OG0000782	FALSE	3586
Chr01	8068187	8072192	TaAK34W.1G133200	0_1331	643	1332	TarvensevarAK34W	Arr000375	TRUE	OG0000783	N0.HOG0002425 OG0000783	FALSE	3670
Chr01	8080066	8083846	TaAK34W.1G133300	0_1332	348	1333	TarvensevarAK34W	Arr000376	TRUE	OG0000784	N0.HOG0002426 OG0000784	FALSE	3681
Chr01	8350158	8351394	TaAK34W.1G135100	0_1350	303	1351	TarvensevarAK34W	Arr000377	TRUE	OG0000785	N0.HOG0002428 OG0000785	FALSE	3880
Chr01	9112757	9115432	TaAK34W.1G139200	0_1391	347	1392	TarvensevarAK34W	Arr000378	TRUE	OG0000786	N0.HOG0002431 OG0000786	FALSE	4303
Chr01	9121943	9123641	TaAK34W.1G139600	0_1395	153	1396	TarvensevarAK34W	Arr000379	TRUE	OG0000787	N0.HOG0002432 OG0000787	FALSE	27851
Chr01	40120111	40121815	TaAK34W.1G162400	0_1623	153	1624	TarvensevarAK34W	Arr000380	TRUE	OG0000787	N0.HOG0002432 OG0000787	FALSE	26381
Chr01	9235882	9236572	TaAK34W.1G140500	0_1404	158	1405	TarvensevarAK34W	Arr000381	TRUE	OG0000788	N0.HOG0002435 OG0000788	FALSE	4438
Chr01	10593420	10594211	TaAK34W.1G142800	0_1427	75	1428	TarvensevarAK34W	Arr000382	TRUE	OG0000789	N0.HOG0002436 OG0000789	FALSE	4713
Chr01	10618139	10619030	TaAK34W.1G143100	0_1430	75	1431	TarvensevarAK34W	Arr000383	TRUE	OG0000789	N0.HOG0002437 OG0000789	FALSE	4741
Chr01	11084849	11088732	TaAK34W.1G144000	0_1439	628	1440	TarvensevarAK34W	Arr000384	TRUE	OG0000790	N0.HOG0002439 OG0000790	FALSE	4820
Chr01	11670099	11672153	TaAK34W.1G145900	0_1458	331	1459	TarvensevarAK34W	Arr000385	TRUE	OG0000791	N0.HOG0002440 OG0000791	FALSE	5002
Chr01	12081605	12084117	TaAK34W.1G147200	0_1471	650	1472	TarvensevarAK34W	Arr000386	TRUE	OG0000792	N0.HOG0002442 OG0000792	FALSE	5129
Chr01	12065201	12067188	TaAK34W.1G147100	0_1470	574	1471	TarvensevarAK34W	Arr000387	TRUE	OG0000792	N0.HOG0002443 OG0000792	FALSE	5119
Chr01	14609592	14611809	TaAK34W.1G148000	0_1479	268	1480	TarvensevarAK34W	Arr000388	TRUE	OG0000793	N0.HOG0002444 OG0000793	FALSE	5185
Chr01	15141075	15143930	TaAK34W.1G148600	0_1485	498	1486	TarvensevarAK34W	Arr000389	TRUE	OG0000794	N0.HOG0002447 OG0000794	FALSE	5220
Chr01	19795358	19805361	TaAK34W.1G149900	0_1498	2254	1499	TarvensevarAK34W	Arr000390	TRUE	OG0000795	N0.HOG0002449 OG0000795	FALSE	5355
Chr01	29845740	29847728	TaAK34W.1G153300	0_1532	442	1533	TarvensevarAK34W	Arr000391	TRUE	OG0000796	N0.HOG0002451 OG0000796	FALSE	5627
Chr01	37116664	37118856	TaAK34W.1G158000	0_1579	303	1580	TarvensevarAK34W	Arr000392	TRUE	OG0000797	N0.HOG0002452 OG0000797	FALSE	6154
Chr01	37688672	37689137	TaAK34W.1G158200	0_1581	155	1582	TarvensevarAK34W	Arr000393	TRUE	OG0000798	N0.HOG0002454 OG0000798	FALSE	6176
Chr01	39296764	39299403	TaAK34W.1G161500	0_1614	400	1615	TarvensevarAK34W	Arr000394	TRUE	OG0000799	N0.HOG0002457 OG0000799	FALSE	6513
Chr01	40903850	40918052	TaAK34W.1G162800	0_1627	543	1628	TarvensevarAK34W	Arr000395	TRUE	OG0000800	N0.HOG0002459 OG0000800	FALSE	6671
Chr01	48589527	48593457	TaAK34W.1G165900	0_1658	909	1659	TarvensevarAK34W	Arr000396	TRUE	OG0000801	N0.HOG0002460 OG0000801	FALSE	7025
Chr01	49991823	49994676	TaAK34W.1G166600	0_1665	849	1666	TarvensevarAK34W	Arr000397	TRUE	OG0000802	N0.HOG0002463 OG0000802	FALSE	7092
Chr01	56299154	56300340	TaAK34W.1G168600	0_1685	104	1686	TarvensevarAK34W	Arr000398	TRUE	OG0000803	N0.HOG0002465 OG0000803	FALSE	7313
Chr01	56430533	56433040	TaAK34W.1G169000	0_1689	369	1690	TarvensevarAK34W	Arr000399	TRUE	OG0000804	N0.HOG0002467 OG0000804	FALSE	7343
Chr01	56490915	56493199	TaAK34W.1G169400	0_1693	277	1694	TarvensevarAK34W	Arr000400	TRUE	OG0000805	N0.HOG0002468 OG0000805	FALSE	7387
Chr01	58351754	58353694	TaAK34W.1G175000	0_1749	346	1750	TarvensevarAK34W	Arr000401	TRUE	OG0000806	N0.HOG0002470 OG0000806	FALSE	7934
Chr01	58457535	58459588	TaAK34W.1G175700	0_1756	143	1757	TarvensevarAK34W	Arr000402	TRUE	OG0000807	N0.HOG0002472 OG0000807	FALSE	7994
Chr01	58477580	58479625	TaAK34W.1G175900	0_1758	372	1759	TarvensevarAK34W	Arr000403	TRUE	OG0000808	N0.HOG0002474 OG0000808	FALSE	8014
Chr01	58496436	58498339	TaAK34W.1G176000	0_1759	306	1760	TarvensevarAK34W	Arr000404	TRUE	OG0000808	N0.HOG0002475 OG0000808	FALSE	8023
Chr01	58933356	58934941	TaAK34W.1G177400	0_1773	460	1774	TarvensevarAK34W	Arr000405	TRUE	OG0000809	N0.HOG0002476 OG0000809	FALSE	8124
Chr01	58898605	58900342	TaAK34W.1G177300	0_1772	510	1773	TarvensevarAK34W	Arr000406	TRUE	OG0000809	N0.HOG0002477 OG0000809	FALSE	8115
Chr01	59118862	59121810	TaAK34W.1G178700	0_1786	508	1787	TarvensevarAK34W	Arr000407	TRUE	OG0000810	N0.HOG0002479 OG0000810	FALSE	8235
Chr01	59740281	59743088	TaAK34W.1G180300	0_1802	193	1803	TarvensevarAK34W	Arr000408	TRUE	OG0000811	N0.HOG0002481 OG0000811	FALSE	8408
Chr01	60134926	60138084	TaAK34W.1G181500	0_1814	364	1815	TarvensevarAK34W	Arr000409	TRUE	OG0000812	N0.HOG0002482 OG0000812	FALSE	8557
Chr01	60138329	60141446	TaAK34W.1G181600	0_1815	368	1816	TarvensevarAK34W	Arr000410	TRUE	OG0000813	N0.HOG0002484 OG0000813	FALSE	8568
Chr01	60141324	60144056	TaAK34W.1G181700	0_1816	270	1817	TarvensevarAK34W	Arr000411	TRUE	OG0000814	N0.HOG0002486 OG0000814	FALSE	8579
Chr01	60197652	60203543	TaAK34W.1G182400	0_1823	1519	1824	TarvensevarAK34W	Arr000412	TRUE	OG0000815	N0.HOG0002488 OG0000815	FALSE	8669
Chr01	60359780	60362912	TaAK34W.1G183100	0_1830	721	1831	TarvensevarAK34W	Arr000413	TRUE	OG0000816	N0.HOG0002491 OG0000816	FALSE	8745
Chr01	60365201	60366233	TaAK34W.1G183300	0_1832	289	1833	TarvensevarAK34W	Arr000414	TRUE	OG0000817	N0.HOG0002492 OG0000817	FALSE	8766
Chr01	60444890	60445983	TaAK34W.1G184500	0_1844	285	1845	TarvensevarAK34W	Arr000415	TRUE	OG0000817	N0.HOG0002493 OG0000817	FALSE	8904
Chr01	60402855	60404672	TaAK34W.1G183900	0_1838	130	1839	TarvensevarAK34W	Arr000416	TRUE	OG0000818	N0.HOG0002494 OG0000818	FALSE	8838
Chr01	60529966	60531797	TaAK34W.1G185800	0_1857	201	1858	TarvensevarAK34W	Arr000417	TRUE	OG0000819	N0.HOG0002497 OG0000819	FALSE	9038
Chr01	60596007	60596815	TaAK34W.1G186700	0_1866	75	1867	TarvensevarAK34W	Arr000418	TRUE	OG0000820	N0.HOG0002498 OG0000820	FALSE	9147
Chr01	60667365	60672977	TaAK34W.1G187200	0_1871	578	1872	TarvensevarAK34W	Arr000419	TRUE	OG0000821	N0.HOG0002500 OG0000821	FALSE	9203
Chr01	63679263	63681551	TaAK34W.1G235800	0_2357	574	2358	TarvensevarAK34W	Arr000420	TRUE	OG0000821	N0.HOG0002501 OG0000821	FALSE	14176
Chr01	60724873	60727155	TaAK34W.1G187700	0_1876	576	1877	TarvensevarAK34W	Arr000421	TRUE	OG0000822	N0.HOG0002502 OG0000822	FALSE	9257
Chr01	60730180	60732640	TaAK34W.1G187900	0_1878	570	1879	TarvensevarAK34W	Arr000422	TRUE	OG0000822	N0.HOG0002503 OG0000822	FALSE	9268
Chr01	60813166	60816941	TaAK34W.1G188900	0_1888	693	1889	TarvensevarAK34W	Arr000423	TRUE	OG0000823	N0.HOG0002504 OG0000823	FALSE	9386
Chr01	61210528	61212303	TaAK34W.1G193200	0_1931	107	1932	TarvensevarAK34W	Arr000424	TRUE	OG0000824	N0.HOG0002506 OG0000824	FALSE	9853
Chr01	61251393	61254466	TaAK34W.1G193600	0_1935	559	1936	TarvensevarAK34W	Arr000425	TRUE	OG0000825	N0.HOG0002508 OG0000825	FALSE	9894
Chr01	61596205	61599608	TaAK34W.1G198800	0_1987	608	1988	TarvensevarAK34W	Arr000426	TRUE	OG0000826	N0.HOG0002511 OG0000826	FALSE	10441
Chr01	61659747	61660708	TaAK34W.1G199400	0_1993	165	1994	TarvensevarAK34W	Arr000427	TRUE	OG0000827	N0.HOG0002513 OG0000827	FALSE	10493
Chr01	61667228	61675309	TaAK34W.1G199600	0_1995	1080	1996	TarvensevarAK34W	Arr000428	TRUE	OG0000828	N0.HOG0002514 OG0000828	FALSE	10514
Chr01	61839856	61841008	TaAK34W.1G201700	0_2016	300	2017	TarvensevarAK34W	Arr000429	TRUE	OG0000829	N0.HOG0002516 OG0000829	FALSE	10728
Chr01	61874397	61876024	TaAK34W.1G201900	0_2018	424	2019	TarvensevarAK34W	Arr000430	TRUE	OG0000830	N0.HOG0002518 OG0000830	FALSE	10748
Chr01	61958406	61961214	TaAK34W.1G203700	0_2036	340	2037	TarvensevarAK34W	Arr000431	TRUE	OG0000832	N0.HOG0002522 OG0000832	FALSE	10911
Chr01	62183504	62185206	TaAK34W.1G206800	0_2067	466	2068	TarvensevarAK34W	Arr000432	TRUE	OG0000834	N0.HOG0002525 OG0000834	FALSE	11215
Chr01	62216761	62223791	TaAK34W.1G207700	0_2076	1151	2077	TarvensevarAK34W	Arr000433	TRUE	OG0000835	N0.HOG0002526 OG0000835	FALSE	11278
Chr01	62225068	62228725	TaAK34W.1G207800	0_2077	304	2078	TarvensevarAK34W	Arr000434	TRUE	OG0000836	N0.HOG0002529 OG0000836	FALSE	11288
Chr01	62289921	62294903	TaAK34W.1G209300	0_2092	856	2093	TarvensevarAK34W	Arr000435	TRUE	OG0000837	N0.HOG0002530 OG0000837	FALSE	11437
Chr01	62407703	62412645	TaAK34W.1G209600	0_2095	828	2096	TarvensevarAK34W	Arr000436	TRUE	OG0000837	N0.HOG0002531 OG0000837	FALSE	11475
Chr01	62425813	62427631	TaAK34W.1G209900	0_2098	181	2099	TarvensevarAK34W	Arr000437	TRUE	OG0000838	N0.HOG0002532 OG0000838	FALSE	11506
Chr01	62509020	62511749	TaAK34W.1G211500	0_2114	447	2115	TarvensevarAK34W	Arr000438	TRUE	OG0000839	N0.HOG0002534 OG0000839	FALSE	11655
Chr01	62544104	62546868	TaAK34W.1G212400	0_2123	530	2124	TarvensevarAK34W	Arr000439	TRUE	OG0000840	N0.HOG0002537 OG0000840	FALSE	11735
Chr01	62622430	62626091	TaAK34W.1G214200	0_2141	484	2142	TarvensevarAK34W	Arr000440	TRUE	OG0000841	N0.HOG0002539 OG0000841	FALSE	11927
Chr01	62678278	62679529	TaAK34W.1G215600	0_2155	374	2156	TarvensevarAK34W	Arr000441	TRUE	OG0000842	N0.HOG0002540 OG0000842	FALSE	12063
Chr01	62721248	62722340	TaAK34W.1G216200	0_2161	364	2162	TarvensevarAK34W	Arr000442	TRUE	OG0000842	N0.HOG0002541 OG0000842	FALSE	12116
Chr01	62719187	62719626	TaAK34W.1G216100	0_2160	136	2161	TarvensevarAK34W	Arr000443	TRUE	OG0000843	N0.HOG0002542 OG0000843	FALSE	26574
Chr01	62921375	62925140	TaAK34W.1G219700	0_2196	695	2197	TarvensevarAK34W	Arr000444	TRUE	OG0000844	N0.HOG0002544 OG0000844	FALSE	12467
Chr01	62951823	62953548	TaAK34W.1G220300	0_2202	422	2203	TarvensevarAK34W	Arr000445	TRUE	OG0000845	N0.HOG0002545 OG0000845	FALSE	12534
Chr01	62963530	62968781	TaAK34W.1G220800	0_2207	561	2208	TarvensevarAK34W	Arr000446	TRUE	OG0000846	N0.HOG0002547 OG0000846	FALSE	12587
Chr01	62983555	62986756	TaAK34W.1G221200	0_2211	423	2212	TarvensevarAK34W	Arr000447	TRUE	OG0000847	N0.HOG0002549 OG0000847	FALSE	12642
Chr01	62999564	63002397	TaAK34W.1G221500	0_2214	596	2215	TarvensevarAK34W	Arr000448	TRUE	OG0000848	N0.HOG0002552 OG0000848	FALSE	12675
Chr01	63197035	63200695	TaAK34W.1G225200	0_2251	504	2252	TarvensevarAK34W	Arr000449	TRUE	OG0000849	N0.HOG0002554 OG0000849	FALSE	13044
Chr01	63283767	63285929	TaAK34W.1G226400	0_2263	512	2264	TarvensevarAK34W	Arr000450	TRUE	OG0000850	N0.HOG0002555 OG0000850	FALSE	13164
Chr01	63265861	63268823	TaAK34W.1G226000	0_2259	571	2260	TarvensevarAK34W	Arr000451	TRUE	OG0000850	N0.HOG0002556 OG0000850	FALSE	13119
Chr01	63361856	63367090	TaAK34W.1G227400	0_2273	608	2274	TarvensevarAK34W	Arr000452	TRUE	OG0000851	N0.HOG0002558 OG0000851	FALSE	13263
Chr01	63394339	63395403	TaAK34W.1G228100	0_2280	146	2281	TarvensevarAK34W	Arr000453	TRUE	OG0000852	N0.HOG0002560 OG0000852	FALSE	13339
Chr01	63513147	63516937	TaAK34W.1G231200	0_2311	813	2312	TarvensevarAK34W	Arr000454	TRUE	OG0000853	N0.HOG0002561 OG0000853	FALSE	13678
Chr01	63520073	63522121	TaAK34W.1G231500	0_2314	181	2315	TarvensevarAK34W	Arr000455	TRUE	OG0000854	N0.HOG0002564 OG0000854	FALSE	13711
Chr01	63524929	63527224	TaAK34W.1G231700	0_2316	439	2317	TarvensevarAK34W	Arr000456	TRUE	OG0000855	N0.HOG0002566 OG0000855	FALSE	13731
Chr01	63533949	63534597	TaAK34W.1G232100	0_2320	131	2321	TarvensevarAK34W	Arr000457	TRUE	OG0000856	N0.HOG0002568 OG0000856	FALSE	13774
Chr01	63542887	63546053	TaAK34W.1G232400	0_2323	256	2324	TarvensevarAK34W	Arr000458	TRUE	OG0000857	N0.HOG0002570 OG0000857	FALSE	13807
Chr01	63565527	63567058	TaAK34W.1G232800	0_2327	135	2328	TarvensevarAK34W	Arr000459	TRUE	OG0000858	N0.HOG0002572 OG0000858	FALSE	13858
Chr01	63653040	63654512	TaAK34W.1G235000	0_2349	177	2350	TarvensevarAK34W	Arr000460	TRUE	OG0000859	N0.HOG0002573 OG0000859	FALSE	14088
Chr01	63656502	63658477	TaAK34W.1G235200	0_2351	320	2352	TarvensevarAK34W	Arr000461	TRUE	OG0000860	N0.HOG0002575 OG0000860	FALSE	14110
Chr01	63658231	63659677	TaAK34W.1G235300	0_2352	254	2353	TarvensevarAK34W	Arr000462	TRUE	OG0000861	N0.HOG0002578 OG0000861	FALSE	14121
Chr01	63744765	63750838	TaAK34W.1G237700	0_2376	687	2377	TarvensevarAK34W	Arr000463	TRUE	OG0000862	N0.HOG0002579 OG0000862	FALSE	14370
Chr01	63799929	63802853	TaAK34W.1G239000	0_2389	441	2390	TarvensevarAK34W	Arr000464	TRUE	OG0000863	N0.HOG0002582 OG0000863	FALSE	14522
Chr01	63803112	63805439	TaAK34W.1G239100	0_2390	345	2391	TarvensevarAK34W	Arr000465	TRUE	OG0000864	N0.HOG0002583 OG0000864	FALSE	14533
Chr01	64151524	64155721	TaAK34W.1G242400	0_2423	822	2424	TarvensevarAK34W	Arr000466	TRUE	OG0000866	N0.HOG0002587 OG0000866	FALSE	14879
Chr01	64270497	64274915	TaAK34W.1G244400	0_2443	720	2444	TarvensevarAK34W	Arr000467	TRUE	OG0000867	N0.HOG0002589 OG0000867	FALSE	15088
Chr01	64321402	64323999	TaAK34W.1G245400	0_2453	238	2454	TarvensevarAK34W	Arr000468	TRUE	OG0000868	N0.HOG0002590 OG0000868	FALSE	15195
Chr01	64427375	64430683	TaAK34W.1G247900	0_2478	419	2479	TarvensevarAK34W	Arr000469	TRUE	OG0000869	N0.HOG0002592 OG0000869	FALSE	15462
Chr01	64442528	64446670	TaAK34W.1G248400	0_2483	644	2484	TarvensevarAK34W	Arr000470	TRUE	OG0000870	N0.HOG0002594 OG0000870	FALSE	15517
Chr01	64527674	64528782	TaAK34W.1G250500	0_2504	98	2505	TarvensevarAK34W	Arr000471	TRUE	OG0000871	N0.HOG0002597 OG0000871	FALSE	15743
Chr01	64567416	64571284	TaAK34W.1G251500	0_2514	392	2515	TarvensevarAK34W	Arr000472	TRUE	OG0000872	N0.HOG0002599 OG0000872	FALSE	15845
Chr01	64571705	64574044	TaAK34W.1G251600	0_2515	349	2516	TarvensevarAK34W	Arr000473	TRUE	OG0000873	N0.HOG0002601 OG0000873	FALSE	15855
Chr01	64599117	64600272	TaAK34W.1G252100	0_2520	247	2521	TarvensevarAK34W	Arr000474	TRUE	OG0000874	N0.HOG0002603 OG0000874	FALSE	15909
Chr01	64644476	64649205	TaAK34W.1G252600	0_2525	621	2526	TarvensevarAK34W	Arr000475	TRUE	OG0000875	N0.HOG0002604 OG0000875	FALSE	15965
Chr01	64649451	64651684	TaAK34W.1G252700	0_2526	315	2527	TarvensevarAK34W	Arr000476	TRUE	OG0000876	N0.HOG0002606 OG0000876	FALSE	15976
Chr01	64715663	64719479	TaAK34W.1G254300	0_2542	802	2543	TarvensevarAK34W	Arr000477	TRUE	OG0000877	N0.HOG0002608 OG0000877	FALSE	16150
Chr01	64821225	64824530	TaAK34W.1G256500	0_2564	575	2565	TarvensevarAK34W	Arr000478	TRUE	OG0000878	N0.HOG0002610 OG0000878	FALSE	16377
Chr01	64824281	64827231	TaAK34W.1G256600	0_2565	353	2566	TarvensevarAK34W	Arr000479	TRUE	OG0000879	N0.HOG0002613 OG0000879	FALSE	16388
Chr01	64853363	64854640	TaAK34W.1G257600	0_2575	107	2576	TarvensevarAK34W	Arr000480	TRUE	OG0000880	N0.HOG0002614 OG0000880	FALSE	16498
Chr01	64875447	64879446	TaAK34W.1G258100	0_2580	732	2581	TarvensevarAK34W	Arr000481	TRUE	OG0000881	N0.HOG0002617 OG0000881	FALSE	16544
Chr01	64915575	64917880	TaAK34W.1G258900	0_2588	357	2589	TarvensevarAK34W	Arr000482	TRUE	OG0000882	N0.HOG0002619 OG0000882	FALSE	16607
Chr01	64940409	64942144	TaAK34W.1G259500	0_2594	233	2595	TarvensevarAK34W	Arr000483	TRUE	OG0000883	N0.HOG0002621 OG0000883	FALSE	16673
Chr01	64946373	64949702	TaAK34W.1G259700	0_2596	488	2597	TarvensevarAK34W	Arr000484	TRUE	OG0000884	N0.HOG0002622 OG0000884	FALSE	16686
Chr01	65132567	65134772	TaAK34W.1G264200	0_2641	483	2642	TarvensevarAK34W	Arr000485	TRUE	OG0000885	N0.HOG0002625 OG0000885	FALSE	17162
Chr01	65214240	65217869	TaAK34W.1G266400	0_2663	488	2664	TarvensevarAK34W	Arr000486	TRUE	OG0000886	N0.HOG0002627 OG0000886	FALSE	17392
Chr01	65218254	65220540	TaAK34W.1G266500	0_2664	522	2665	TarvensevarAK34W	Arr000487	TRUE	OG0000887	N0.HOG0002628 OG0000887	FALSE	17403
Chr01	65275094	65277357	TaAK34W.1G267800	0_2677	429	2678	TarvensevarAK34W	Arr000488	TRUE	OG0000888	N0.HOG0002631 OG0000888	FALSE	17531
Chr01	65430844	65433799	TaAK34W.1G271600	0_2715	546	2716	TarvensevarAK34W	Arr000489	TRUE	OG0000889	N0.HOG0002633 OG0000889	FALSE	17890
Chr01	65437763	65441635	TaAK34W.1G271800	0_2717	565	2718	TarvensevarAK34W	Arr000490	TRUE	OG0000890	N0.HOG0002635 OG0000890	FALSE	17910
Chr01	65529553	65533685	TaAK34W.1G273700	0_2736	704	2737	TarvensevarAK34W	Arr000491	TRUE	OG0000891	N0.HOG0002636 OG0000891	FALSE	18083
Chr01	65585797	65587287	TaAK34W.1G275100	0_2750	235	2751	TarvensevarAK34W	Arr000492	TRUE	OG0000892	N0.HOG0002639 OG0000892	FALSE	18217
Chr01	65589902	65594274	TaAK34W.1G275400	0_2753	628	2754	TarvensevarAK34W	Arr000493	TRUE	OG0000893	N0.HOG0002641 OG0000893	FALSE	18245
Chr01	65601764	65606060	TaAK34W.1G275800	0_2757	468	2758	TarvensevarAK34W	Arr000494	TRUE	OG0000894	N0.HOG0002643 OG0000894	FALSE	18276
Chr01	65615004	65619375	TaAK34W.1G276100	0_2760	443	2761	TarvensevarAK34W	Arr000495	TRUE	OG0000895	N0.HOG0002645 OG0000895	FALSE	18303
Chr01	65665968	65668660	TaAK34W.1G277400	0_2773	669	2774	TarvensevarAK34W	Arr000496	TRUE	OG0000896	N0.HOG0002646 OG0000896	FALSE	18425
Chr01	65692988	65694319	TaAK34W.1G278100	0_2780	246	2781	TarvensevarAK34W	Arr000497	TRUE	OG0000897	N0.HOG0002648 OG0000897	FALSE	18494
Chr01	65715690	65719169	TaAK34W.1G278900	0_2788	595	2789	TarvensevarAK34W	Arr000498	TRUE	OG0000898	N0.HOG0002651 OG0000898	FALSE	18578
Chr01	65745807	65748779	TaAK34W.1G279600	0_2795	393	2796	TarvensevarAK34W	Arr000499	TRUE	OG0000899	N0.HOG0002653 OG0000899	FALSE	18640
Chr01	65772465	65777053	TaAK34W.1G280300	0_2802	406	2803	TarvensevarAK34W	Arr000500	TRUE	OG0000900	N0.HOG0002654 OG0000900	FALSE	18705
Chr01	65808195	65809819	TaAK34W.1G281400	0_2813	268	2814	TarvensevarAK34W	Arr000501	TRUE	OG0000901	N0.HOG0002657 OG0000901	FALSE	18790
Chr01	65834148	65836282	TaAK34W.1G282100	0_2820	204	2821	TarvensevarAK34W	Arr000502	TRUE	OG0000902	N0.HOG0002659 OG0000902	FALSE	18798
Chr01	65836873	65841884	TaAK34W.1G282200	0_2821	510	2822	TarvensevarAK34W	Arr000503	TRUE	OG0000903	N0.HOG0002660 OG0000903	FALSE	18799
Chr01	65875120	65886037	TaAK34W.1G283300	0_2832	1512	2833	TarvensevarAK34W	Arr000504	TRUE	OG0000904	N0.HOG0002662 OG0000904	FALSE	18811
Chr01	65895156	65896062	TaAK34W.1G283700	0_2836	189	2837	TarvensevarAK34W	Arr000505	TRUE	OG0000905	N0.HOG0002665 OG0000905	FALSE	18816
Chr01	65912776	65916432	TaAK34W.1G284300	0_2842	400	2843	TarvensevarAK34W	Arr000506	TRUE	OG0000906	N0.HOG0002666 OG0000906	FALSE	18822
Chr01	65936967	65941473	TaAK34W.1G284900	0_2848	920	2849	TarvensevarAK34W	Arr000507	TRUE	OG0000907	N0.HOG0002669 OG0000907	FALSE	18829
Chr01	65989681	65992520	TaAK34W.1G285700	0_2856	228	2857	TarvensevarAK34W	Arr000508	TRUE	OG0000908	N0.HOG0002671 OG0000908	FALSE	18838
Chr01	66006474	66010220	TaAK34W.1G286200	0_2861	546	2862	TarvensevarAK34W	Arr000509	TRUE	OG0000909	N0.HOG0002672 OG0000909	FALSE	18843
Chr01	66105914	66108485	TaAK34W.1G289100	0_2890	427	2891	TarvensevarAK34W	Arr000510	TRUE	OG0000910	N0.HOG0002674 OG0000910	FALSE	18874
Chr01	66124211	66133378	TaAK34W.1G289700	0_2896	780	2897	TarvensevarAK34W	Arr000511	TRUE	OG0000911	N0.HOG0002676 OG0000911	FALSE	18882
Chr01	66134654	66139035	TaAK34W.1G289800	0_2897	821	2898	TarvensevarAK34W	Arr000512	TRUE	OG0000911	N0.HOG0002677 OG0000911	FALSE	18883
Chr01	66164222	66166657	TaAK34W.1G290800	0_2907	154	2908	TarvensevarAK34W	Arr000513	TRUE	OG0000912	N0.HOG0002678 OG0000912	FALSE	18894
Chr01	66172018	66175999	TaAK34W.1G291100	0_2910	475	2911	TarvensevarAK34W	Arr000514	TRUE	OG0000913	N0.HOG0002681 OG0000913	FALSE	18897
Chr01	66199424	66204320	TaAK34W.1G291900	0_2918	803	2919	TarvensevarAK34W	Arr000515	TRUE	OG0000914	N0.HOG0002682 OG0000914	FALSE	18906
Chr01	66230708	66232898	TaAK34W.1G292800	0_2927	223	2928	TarvensevarAK34W	Arr000516	TRUE	OG0000915	N0.HOG0002684 OG0000915	FALSE	18916
Chr01	66236637	66240346	TaAK34W.1G293000	0_2929	555	2930	TarvensevarAK34W	Arr000517	TRUE	OG0000916	N0.HOG0002687 OG0000916	FALSE	18918
Chr01	66311840	66314492	TaAK34W.1G295100	0_2950	236	2951	TarvensevarAK34W	Arr000518	TRUE	OG0000917	N0.HOG0002688 OG0000917	FALSE	18941
Chr01	66347191	66349797	TaAK34W.1G296200	0_2961	503	2962	TarvensevarAK34W	Arr000519	TRUE	OG0000918	N0.HOG0002690 OG0000918	FALSE	18953
Chr01	66357001	66359775	TaAK34W.1G296500	0_2964	401	2965	TarvensevarAK34W	Arr000520	TRUE	OG0000919	N0.HOG0002693 OG0000919	FALSE	18957
Chr01	66360781	66364090	TaAK34W.1G296600	0_2965	427	2966	TarvensevarAK34W	Arr000521	TRUE	OG0000920	N0.HOG0002694 OG0000920	FALSE	18958
Chr01	66378672	66380663	TaAK34W.1G297100	0_2970	233	2971	TarvensevarAK34W	Arr000522	TRUE	OG0000921	N0.HOG0002697 OG0000921	FALSE	18963
Chr01	66425185	66428056	TaAK34W.1G298800	0_2987	444	2988	TarvensevarAK34W	Arr000523	TRUE	OG0000922	N0.HOG0002698 OG0000922	FALSE	18982
Chr01	66428190	66431274	TaAK34W.1G298900	0_2988	739	2989	TarvensevarAK34W	Arr000524	TRUE	OG0000923	N0.HOG0002700 OG0000923	FALSE	18983
Chr01	66438195	66441491	TaAK34W.1G299300	0_2992	344	2993	TarvensevarAK34W	Arr000525	TRUE	OG0000924	N0.HOG0002702 OG0000924	FALSE	18987
Chr01	66447974	66449641	TaAK34W.1G299500	0_2994	143	2995	TarvensevarAK34W	Arr000526	TRUE	OG0000925	N0.HOG0002704 OG0000925	FALSE	18992
Chr01	66532033	66535909	TaAK34W.1G301800	0_3017	771	3018	TarvensevarAK34W	Arr000527	TRUE	OG0000926	N0.HOG0002706 OG0000926	FALSE	19017
Chr01	66585526	66588384	TaAK34W.1G302900	0_3028	619	3029	TarvensevarAK34W	Arr000528	TRUE	OG0000927	N0.HOG0002708 OG0000927	FALSE	19029
Chr01	66596002	66600365	TaAK34W.1G303200	0_3031	668	3032	TarvensevarAK34W	Arr000529	TRUE	OG0000928	N0.HOG0002710 OG0000928	FALSE	19032
Chr01	66743918	66747859	TaAK34W.1G308000	0_3079	558	3080	TarvensevarAK34W	Arr000530	TRUE	OG0000929	N0.HOG0002712 OG0000929	FALSE	19085
Chr01	66853835	66857905	TaAK34W.1G311000	0_3109	604	3110	TarvensevarAK34W	Arr000531	TRUE	OG0000930	N0.HOG0002714 OG0000930	FALSE	19119
Chr01	66888388	66890430	TaAK34W.1G312000	0_3119	233	3120	TarvensevarAK34W	Arr000532	TRUE	OG0000931	N0.HOG0002717 OG0000931	FALSE	19129
Chr01	66936795	66939717	TaAK34W.1G313000	0_3129	305	3130	TarvensevarAK34W	Arr000533	TRUE	OG0000932	N0.HOG0002719 OG0000932	FALSE	19140
Chr01	67024442	67026545	TaAK34W.1G315400	0_3153	332	3154	TarvensevarAK34W	Arr000534	TRUE	OG0000933	N0.HOG0002720 OG0000933	FALSE	19163
Chr01	67098521	67099726	TaAK34W.1G317200	0_3171	229	3172	TarvensevarAK34W	Arr000535	TRUE	OG0000934	N0.HOG0002722 OG0000934	FALSE	19182
Chr01	67101371	67102356	TaAK34W.1G317300	0_3172	227	3173	TarvensevarAK34W	Arr000536	TRUE	OG0000934	N0.HOG0002723 OG0000934	FALSE	19183
Chr01	67186146	67188900	TaAK34W.1G320200	0_3201	499	3202	TarvensevarAK34W	Arr000537	TRUE	OG0000935	N0.HOG0002724 OG0000935	FALSE	19217
Chr01	67212937	67216913	TaAK34W.1G321100	0_3210	606	3211	TarvensevarAK34W	Arr000538	TRUE	OG0000936	N0.HOG0002727 OG0000936	FALSE	19227
Chr01	67329254	67331816	TaAK34W.1G324600	0_3245	309	3246	TarvensevarAK34W	Arr000539	TRUE	OG0000937	N0.HOG0002729 OG0000937	FALSE	19266
Chr01	67337758	67341792	TaAK34W.1G324900	0_3248	390	3249	TarvensevarAK34W	Arr000540	TRUE	OG0000938	N0.HOG0002730 OG0000938	FALSE	19269
Chr01	67358098	67360968	TaAK34W.1G325800	0_3257	498	3258	TarvensevarAK34W	Arr000541	TRUE	OG0000939	N0.HOG0002733 OG0000939	FALSE	19279
Chr01	67365282	67368127	TaAK34W.1G326000	0_3259	339	3260	TarvensevarAK34W	Arr000542	TRUE	OG0000940	N0.HOG0002735 OG0000940	FALSE	19281
Chr01	67497047	67498901	TaAK34W.1G328700	0_3286	532	3287	TarvensevarAK34W	Arr000543	TRUE	OG0000941	N0.HOG0002736 OG0000941	FALSE	19311
Chr01	67520698	67522567	TaAK34W.1G329100	0_3290	505	3291	TarvensevarAK34W	Arr000544	TRUE	OG0000942	N0.HOG0002739 OG0000942	FALSE	19315
Chr01	67551543	67553828	TaAK34W.1G330000	0_3299	275	3300	TarvensevarAK34W	Arr000545	TRUE	OG0000943	N0.HOG0002740 OG0000943	FALSE	19326
Chr01	67572768	67575647	TaAK34W.1G330600	0_3305	393	3306	TarvensevarAK34W	Arr000546	TRUE	OG0000944	N0.HOG0002743 OG0000944	FALSE	19333
Chr01	67610397	67611796	TaAK34W.1G331300	0_3312	347	3313	TarvensevarAK34W	Arr000547	TRUE	OG0000945	N0.HOG0002744 OG0000945	FALSE	19340
Chr01	67612506	67614378	TaAK34W.1G331400	0_3313	400	3314	TarvensevarAK34W	Arr000548	TRUE	OG0000946	N0.HOG0002747 OG0000946	FALSE	19342
Chr01	67633847	67637015	TaAK34W.1G332300	0_3322	578	3323	TarvensevarAK34W	Arr000549	TRUE	OG0000947	N0.HOG0002748 OG0000947	FALSE	19351
Chr01	67649093	67652026	TaAK34W.1G332800	0_3327	352	3328	TarvensevarAK34W	Arr000550	TRUE	OG0000948	N0.HOG0002750 OG0000948	FALSE	19357
Chr01	67662934	67665570	TaAK34W.1G333300	0_3332	471	3333	TarvensevarAK34W	Arr000551	TRUE	OG0000949	N0.HOG0002753 OG0000949	FALSE	19362
Chr01	67698260	67701030	TaAK34W.1G334500	0_3344	466	3345	TarvensevarAK34W	Arr000552	TRUE	OG0000950	N0.HOG0002755 OG0000950	FALSE	19373
Chr01	67725354	67726791	TaAK34W.1G335100	0_3350	328	3351	TarvensevarAK34W	Arr000553	TRUE	OG0000951	N0.HOG0002757 OG0000951	FALSE	19380
Chr01	67788698	67790286	TaAK34W.1G336800	0_3367	135	3368	TarvensevarAK34W	Arr000554	TRUE	OG0000952	N0.HOG0002758 OG0000952	FALSE	19399
Chr01	67802031	67805185	TaAK34W.1G336900	0_3368	797	3369	TarvensevarAK34W	Arr000555	TRUE	OG0000953	N0.HOG0002761 OG0000953	FALSE	19400
Chr01	67839730	67842568	TaAK34W.1G337800	0_3377	574	3378	TarvensevarAK34W	Arr000556	TRUE	OG0000954	N0.HOG0002762 OG0000954	FALSE	19410
Chr01	67872886	67875713	TaAK34W.1G338500	0_3384	465	3385	TarvensevarAK34W	Arr000557	TRUE	OG0000955	N0.HOG0002765 OG0000955	FALSE	19417
Chr01	67938689	67940515	TaAK34W.1G340000	0_3399	321	3400	TarvensevarAK34W	Arr000558	TRUE	OG0000956	N0.HOG0002767 OG0000956	FALSE	19435
Chr01	67943573	67947601	TaAK34W.1G340100	0_3400	567	3401	TarvensevarAK34W	Arr000559	TRUE	OG0000957	N0.HOG0002769 OG0000957	FALSE	19436
Chr01	67977654	67979157	TaAK34W.1G341000	0_3409	446	3410	TarvensevarAK34W	Arr000560	TRUE	OG0000958	N0.HOG0002770 OG0000958	FALSE	19446
Chr01	67982541	67987096	TaAK34W.1G341100	0_3410	507	3411	TarvensevarAK34W	Arr000561	TRUE	OG0000959	N0.HOG0002773 OG0000959	FALSE	19447
Chr01	68037839	68039722	TaAK34W.1G343000	0_3429	528	3430	TarvensevarAK34W	Arr000562	TRUE	OG0000960	N0.HOG0002775 OG0000960	FALSE	19468
Chr01	68052177	68053928	TaAK34W.1G343700	0_3436	120	3437	TarvensevarAK34W	Arr000563	TRUE	OG0000961	N0.HOG0002776 OG0000961	FALSE	19476
Chr01	68090184	68093819	TaAK34W.1G344400	0_3443	505	3444	TarvensevarAK34W	Arr000564	TRUE	OG0000962	N0.HOG0002779 OG0000962	FALSE	19483
Chr01	68117398	68119351	TaAK34W.1G345200	0_3451	511	3452	TarvensevarAK34W	Arr000565	TRUE	OG0000963	N0.HOG0002781 OG0000963	FALSE	19492
Chr01	68124283	68126481	TaAK34W.1G345400	0_3453	389	3454	TarvensevarAK34W	Arr000566	TRUE	OG0000964	N0.HOG0002782 OG0000964	FALSE	19494
Chr01	68227764	68232001	TaAK34W.1G348600	0_3485	820	3486	TarvensevarAK34W	Arr000567	TRUE	OG0000965	N0.HOG0002784 OG0000965	FALSE	19530
Chr01	68223708	68227755	TaAK34W.1G348500	0_3484	823	3485	TarvensevarAK34W	Arr000568	TRUE	OG0000965	N0.HOG0002785 OG0000965	FALSE	19529
Chr01	68246661	68249952	TaAK34W.1G349100	0_3490	522	3491	TarvensevarAK34W	Arr000569	TRUE	OG0000966	N0.HOG0002787 OG0000966	FALSE	19535
Chr01	68261732	68263202	TaAK34W.1G349400	0_3493	299	3494	TarvensevarAK34W	Arr000570	TRUE	OG0000967	N0.HOG0002789 OG0000967	FALSE	19540
Chr01	68279670	68282522	TaAK34W.1G350100	0_3500	292	3501	TarvensevarAK34W	Arr000571	TRUE	OG0000968	N0.HOG0002790 OG0000968	FALSE	19547
Chr01	68365214	68365977	TaAK34W.1G352100	0_3520	149	3521	TarvensevarAK34W	Arr000572	TRUE	OG0000969	N0.HOG0002792 OG0000969	FALSE	19568
Chr01	68366308	68371177	TaAK34W.1G352200	0_3521	590	3522	TarvensevarAK34W	Arr000573	TRUE	OG0000970	N0.HOG0002794 OG0000970	FALSE	19570
Chr01	68391272	68395506	TaAK34W.1G352600	0_3525	775	3526	TarvensevarAK34W	Arr000574	TRUE	OG0000971	N0.HOG0002797 OG0000971	FALSE	19574
Chr01	68402417	68408939	TaAK34W.1G353000	0_3529	775	3530	TarvensevarAK34W	Arr000575	TRUE	OG0000972	N0.HOG0002798 OG0000972	FALSE	19578
Chr01	68474969	68478368	TaAK34W.1G354900	0_3548	429	3549	TarvensevarAK34W	Arr000576	TRUE	OG0000973	N0.HOG0002801 OG0000973	FALSE	19599
Chr01	68550417	68557708	TaAK34W.1G356300	0_3562	1233	3563	TarvensevarAK34W	Arr000577	TRUE	OG0000974	N0.HOG0002803 OG0000974	FALSE	19610
Chr01	68624337	68627688	TaAK34W.1G358200	0_3581	539	3582	TarvensevarAK34W	Arr000578	TRUE	OG0000975	N0.HOG0002805 OG0000975	FALSE	19631
Chr01	68641666	68648659	TaAK34W.1G358800	0_3587	1025	3588	TarvensevarAK34W	Arr000579	TRUE	OG0000976	N0.HOG0002807 OG0000976	FALSE	19638
Chr01	68676278	68684588	TaAK34W.1G359400	0_3593	1215	3594	TarvensevarAK34W	Arr000580	TRUE	OG0000977	N0.HOG0002808 OG0000977	FALSE	19644
Chr01	68736542	68737353	TaAK34W.1G361000	0_3609	86	3610	TarvensevarAK34W	Arr000581	TRUE	OG0000978	N0.HOG0002810 OG0000978	FALSE	19663
Chr01	68771694	68773950	TaAK34W.1G361800	0_3617	371	3618	TarvensevarAK34W	Arr000582	TRUE	OG0000979	N0.HOG0002813 OG0000979	FALSE	19671
Chr01	68858859	68861960	TaAK34W.1G363700	0_3636	475	3637	TarvensevarAK34W	Arr000583	TRUE	OG0000980	N0.HOG0002814 OG0000980	FALSE	19694
Chr01	68855257	68858207	TaAK34W.1G363600	0_3635	475	3636	TarvensevarAK34W	Arr000584	TRUE	OG0000980	N0.HOG0002815 OG0000980	FALSE	19693
Chr01	68862936	68868501	TaAK34W.1G363800	0_3637	801	3638	TarvensevarAK34W	Arr000585	TRUE	OG0000981	N0.HOG0002816 OG0000981	FALSE	19695
Chr01	68942241	68946457	TaAK34W.1G365400	0_3653	422	3654	TarvensevarAK34W	Arr000586	TRUE	OG0000982	N0.HOG0002819 OG0000982	FALSE	19713
Chr01	68964238	68967344	TaAK34W.1G366100	0_3660	407	3661	TarvensevarAK34W	Arr000587	TRUE	OG0000983	N0.HOG0002821 OG0000983	FALSE	19720
Chr01	68973664	68976421	TaAK34W.1G366400	0_3663	560	3664	TarvensevarAK34W	Arr000588	TRUE	OG0000984	N0.HOG0002823 OG0000984	FALSE	19724
Chr01	69018337	69021397	TaAK34W.1G367700	0_3676	415	3677	TarvensevarAK34W	Arr000589	TRUE	OG0000985	N0.HOG0002825 OG0000985	FALSE	19738
Chr01	69050463	69053919	TaAK34W.1G368700	0_3686	399	3687	TarvensevarAK34W	Arr000590	TRUE	OG0000986	N0.HOG0002826 OG0000986	FALSE	19750
Chr01	69148144	69149611	TaAK34W.1G371600	0_3715	240	3716	TarvensevarAK34W	Arr000591	TRUE	OG0000987	N0.HOG0002829 OG0000987	FALSE	19782
Chr01	69159477	69163641	TaAK34W.1G372000	0_3719	427	3720	TarvensevarAK34W	Arr000592	TRUE	OG0000988	N0.HOG0002830 OG0000988	FALSE	19786
Chr01	69202023	69205011	TaAK34W.1G373200	0_3731	426	3732	TarvensevarAK34W	Arr000593	TRUE	OG0000989	N0.HOG0002832 OG0000989	FALSE	19798
Chr01	69446085	69448100	TaAK34W.1G379300	0_3792	250	3793	TarvensevarAK34W	Arr000594	TRUE	OG0000990	N0.HOG0002835 OG0000990	FALSE	19865
Chr01	69472627	69480415	TaAK34W.1G380000	0_3799	1013	3800	TarvensevarAK34W	Arr000595	TRUE	OG0000991	N0.HOG0002837 OG0000991	FALSE	19871
Chr01	69523910	69526454	TaAK34W.1G381500	0_3814	435	3815	TarvensevarAK34W	Arr000596	TRUE	OG0000992	N0.HOG0002839 OG0000992	FALSE	19888
Chr01	69637328	69639925	TaAK34W.1G383900	0_3838	654	3839	TarvensevarAK34W	Arr000597	TRUE	OG0000993	N0.HOG0002840 OG0000993	FALSE	19914
Chr01	69634318	69637240	TaAK34W.1G383800	0_3837	625	3838	TarvensevarAK34W	Arr000598	TRUE	OG0000993	N0.HOG0002841 OG0000993	FALSE	19913
Chr01	69640684	69644205	TaAK34W.1G384000	0_3839	383	3840	TarvensevarAK34W	Arr000599	TRUE	OG0000994	N0.HOG0002842 OG0000994	FALSE	19915
Chr01	69720508	69725431	TaAK34W.1G386200	0_3861	1064	3862	TarvensevarAK34W	Arr000600	TRUE	OG0000995	N0.HOG0002844 OG0000995	FALSE	19939
Chr01	69766004	69770821	TaAK34W.1G387400	0_3873	1059	3874	TarvensevarAK34W	Arr000601	TRUE	OG0000995	N0.HOG0002845 OG0000995	FALSE	19952
Chr01	69735958	69738717	TaAK34W.1G386600	0_3865	477	3866	TarvensevarAK34W	Arr000602	TRUE	OG0000996	N0.HOG0002846 OG0000996	FALSE	19943
Chr01	69756071	69758188	TaAK34W.1G387100	0_3870	357	3871	TarvensevarAK34W	Arr000603	TRUE	OG0000997	N0.HOG0002849 OG0000997	FALSE	19949
Chr01	69816778	69819570	TaAK34W.1G388600	0_3885	414	3886	TarvensevarAK34W	Arr000604	TRUE	OG0000998	N0.HOG0002851 OG0000998	FALSE	19963
Chr01	69849393	69853380	TaAK34W.1G389400	0_3893	813	3894	TarvensevarAK34W	Arr000605	TRUE	OG0000999	N0.HOG0002853 OG0000999	FALSE	19973
Chr01	69859667	69862988	TaAK34W.1G389700	0_3896	376	3897	TarvensevarAK34W	Arr000606	TRUE	OG0001000	N0.HOG0002854 OG0001000	FALSE	19976
Chr01	69864110	69867277	TaAK34W.1G389900	0_3898	376	3899	TarvensevarAK34W	Arr000607	TRUE	OG0001000	N0.HOG0002855 OG0001000	FALSE	19978
Chr01	69877167	69879986	TaAK34W.1G390300	0_3902	267	3903	TarvensevarAK34W	Arr000608	TRUE	OG0001001	N0.HOG0002857 OG0001001	FALSE	19983
Chr01	69891515	69893143	TaAK34W.1G390700	0_3906	264	3907	TarvensevarAK34W	Arr000609	TRUE	OG0001002	N0.HOG0002858 OG0001002	FALSE	19987
Chr01	69963011	69966056	TaAK34W.1G392900	0_3928	509	3929	TarvensevarAK34W	Arr000610	TRUE	OG0001003	N0.HOG0002861 OG0001003	FALSE	20008
Chr01	70056860	70060484	TaAK34W.1G396200	0_3961	357	3962	TarvensevarAK34W	Arr000611	TRUE	OG0001004	N0.HOG0002863 OG0001004	FALSE	20044
Chr01	70097809	70100667	TaAK34W.1G397400	0_3973	518	3974	TarvensevarAK34W	Arr000612	TRUE	OG0001005	N0.HOG0002865 OG0001005	FALSE	20059
Chr01	70118620	70121756	TaAK34W.1G397900	0_3978	364	3979	TarvensevarAK34W	Arr000613	TRUE	OG0001006	N0.HOG0002866 OG0001006	FALSE	20064
Chr01	70124336	70125960	TaAK34W.1G398100	0_3980	264	3981	TarvensevarAK34W	Arr000614	TRUE	OG0001007	N0.HOG0002868 OG0001007	FALSE	20066
Chr01	70177976	70187795	TaAK34W.1G399600	0_3995	1936	3996	TarvensevarAK34W	Arr000615	TRUE	OG0001008	N0.HOG0002871 OG0001008	FALSE	20085
Chr01	70250206	70254080	TaAK34W.1G401800	0_4017	676	4018	TarvensevarAK34W	Arr000616	TRUE	OG0001009	N0.HOG0002872 OG0001009	FALSE	20105
Chr01	70245173	70248883	TaAK34W.1G401700	0_4016	676	4017	TarvensevarAK34W	Arr000617	TRUE	OG0001009	N0.HOG0002873 OG0001009	FALSE	20103
Chr01	70304974	70307559	TaAK34W.1G403500	0_4034	332	4035	TarvensevarAK34W	Arr000618	TRUE	OG0001010	N0.HOG0002875 OG0001010	FALSE	20123
Chr01	70313185	70316279	TaAK34W.1G403800	0_4037	305	4038	TarvensevarAK34W	Arr000619	TRUE	OG0001011	N0.HOG0002876 OG0001011	FALSE	20127
Chr01	70373521	70378812	TaAK34W.1G405600	0_4055	557	4056	TarvensevarAK34W	Arr000620	TRUE	OG0001012	N0.HOG0002878 OG0001012	FALSE	20143
Chr01	70522000	70523573	TaAK34W.1G409800	0_4097	472	4098	TarvensevarAK34W	Arr000621	TRUE	OG0001013	N0.HOG0002880 OG0001013	FALSE	20191
Chr01	70513446	70515198	TaAK34W.1G409400	0_4093	455	4094	TarvensevarAK34W	Arr000622	TRUE	OG0001013	N0.HOG0002881 OG0001013	FALSE	20186
Chr01	70524336	70529009	TaAK34W.1G409900	0_4098	781	4099	TarvensevarAK34W	Arr000623	TRUE	OG0001014	N0.HOG0002882 OG0001014	FALSE	20192
Chr01	70529342	70530260	TaAK34W.1G410000	0_4099	242	4100	TarvensevarAK34W	Arr000624	TRUE	OG0001015	N0.HOG0002884 OG0001015	FALSE	20193
Chr01	70551373	70555937	TaAK34W.1G410300	0_4102	612	4103	TarvensevarAK34W	Arr000625	TRUE	OG0001016	N0.HOG0002887 OG0001016	FALSE	20196
Chr01	70658990	70663726	TaAK34W.1G413400	0_4133	992	4134	TarvensevarAK34W	Arr000626	TRUE	OG0001017	N0.HOG0002888 OG0001017	FALSE	20229
Chr01	70666200	70670243	TaAK34W.1G413600	0_4135	524	4136	TarvensevarAK34W	Arr000627	TRUE	OG0001018	N0.HOG0002891 OG0001018	FALSE	20232
Chr01	70674007	70677548	TaAK34W.1G413700	0_4136	408	4137	TarvensevarAK34W	Arr000628	TRUE	OG0001019	N0.HOG0002892 OG0001019	FALSE	20233
Chr01	70677457	70681390	TaAK34W.1G413800	0_4137	491	4138	TarvensevarAK34W	Arr000629	TRUE	OG0001020	N0.HOG0002894 OG0001020	FALSE	20234
Chr01	70681777	70684601	TaAK34W.1G413900	0_4138	810	4139	TarvensevarAK34W	Arr000630	TRUE	OG0001021	N0.HOG0002897 OG0001021	FALSE	20235
Chr01	70763306	70764967	TaAK34W.1G416400	0_4163	412	4164	TarvensevarAK34W	Arr000631	TRUE	OG0001022	N0.HOG0002899 OG0001022	FALSE	20258
Chr01	70850513	70853438	TaAK34W.1G418800	0_4187	452	4188	TarvensevarAK34W	Arr000632	TRUE	OG0001023	N0.HOG0002900 OG0001023	FALSE	20283
Chr01	70883062	70884430	TaAK34W.1G419600	0_4195	237	4196	TarvensevarAK34W	Arr000633	TRUE	OG0001024	N0.HOG0002903 OG0001024	FALSE	20293
Chr01	70884410	70885140	TaAK34W.1G419700	0_4196	152	4197	TarvensevarAK34W	Arr000634	TRUE	OG0001025	N0.HOG0002904 OG0001025	FALSE	20294
Chr01	70885416	70886740	TaAK34W.1G419800	0_4197	144	4198	TarvensevarAK34W	Arr000635	TRUE	OG0001026	N0.HOG0002906 OG0001026	FALSE	20295
Chr01	70892002	70894262	TaAK34W.1G420000	0_4199	437	4200	TarvensevarAK34W	Arr000636	TRUE	OG0001027	N0.HOG0002908 OG0001027	FALSE	20298
Chr01	70899965	70910080	TaAK34W.1G420100	0_4200	1668	4201	TarvensevarAK34W	Arr000637	TRUE	OG0001028	N0.HOG0002911 OG0001028	FALSE	20299
Chr01	70938009	70942851	TaAK34W.1G421100	0_4210	520	4211	TarvensevarAK34W	Arr000638	TRUE	OG0001029	N0.HOG0002912 OG0001029	FALSE	20310
Chr01	70954116	70959702	TaAK34W.1G421500	0_4214	1065	4215	TarvensevarAK34W	Arr000639	TRUE	OG0001030	N0.HOG0002914 OG0001030	FALSE	20313
Chr01	70964844	70969009	TaAK34W.1G421900	0_4218	466	4219	TarvensevarAK34W	Arr000640	TRUE	OG0001031	N0.HOG0002916 OG0001031	FALSE	20318
Chr01	70976371	70979042	TaAK34W.1G422200	0_4221	333	4222	TarvensevarAK34W	Arr000641	TRUE	OG0001032	N0.HOG0002919 OG0001032	FALSE	20321
Chr01	70979567	70982751	TaAK34W.1G422300	0_4222	623	4223	TarvensevarAK34W	Arr000642	TRUE	OG0001033	N0.HOG0002921 OG0001033	FALSE	20322
Chr01	71001327	71003190	TaAK34W.1G422800	0_4227	361	4228	TarvensevarAK34W	Arr000643	TRUE	OG0001034	N0.HOG0002922 OG0001034	FALSE	20327
Chr01	71049061	71052223	TaAK34W.1G424000	0_4239	535	4240	TarvensevarAK34W	Arr000644	TRUE	OG0001035	N0.HOG0002925 OG0001035	FALSE	20340
Chr01	71066289	71068101	TaAK34W.1G424400	0_4243	425	4244	TarvensevarAK34W	Arr000645	TRUE	OG0001036	N0.HOG0002926 OG0001036	FALSE	20344
Chr01	71189618	71192421	TaAK34W.1G427400	0_4273	289	4274	TarvensevarAK34W	Arr000646	TRUE	OG0001037	N0.HOG0002928 OG0001037	FALSE	20379
Chr01	71290937	71293624	TaAK34W.1G430400	0_4303	391	4304	TarvensevarAK34W	Arr000647	TRUE	OG0001038	N0.HOG0002930 OG0001038	FALSE	20412
Chr01	71343403	71346207	TaAK34W.1G431700	0_4316	453	4317	TarvensevarAK34W	Arr000648	TRUE	OG0001039	N0.HOG0002933 OG0001039	FALSE	20427
Chr01	71419925	71421635	TaAK34W.1G434100	0_4340	248	4341	TarvensevarAK34W	Arr000649	TRUE	OG0001040	N0.HOG0002935 OG0001040	FALSE	20453
Chr01	71424527	71439598	TaAK34W.1G434200	0_4341	3568	4342	TarvensevarAK34W	Arr000650	TRUE	OG0001041	N0.HOG0002936 OG0001041	FALSE	20454
Chr01	71448792	71451657	TaAK34W.1G434500	0_4344	309	4345	TarvensevarAK34W	Arr000651	TRUE	OG0001042	N0.HOG0002939 OG0001042	FALSE	20457
Chr01	71507980	71515111	TaAK34W.1G436000	0_4359	1257	4360	TarvensevarAK34W	Arr000652	TRUE	OG0001043	N0.HOG0002941 OG0001043	FALSE	20472
Chr01	71528933	71531891	TaAK34W.1G436600	0_4365	300	4366	TarvensevarAK34W	Arr000653	TRUE	OG0001044	N0.HOG0002943 OG0001044	FALSE	20479
Chr01	71543596	71546157	TaAK34W.1G437200	0_4371	398	4372	TarvensevarAK34W	Arr000654	TRUE	OG0001045	N0.HOG0002944 OG0001045	FALSE	20485
Chr01	71552733	71554455	TaAK34W.1G437500	0_4374	216	4375	TarvensevarAK34W	Arr000655	TRUE	OG0001046	N0.HOG0002946 OG0001046	FALSE	20489
Chr01	71719081	71720579	TaAK34W.1G442900	0_4428	131	4429	TarvensevarAK34W	Arr000656	TRUE	OG0001047	N0.HOG0002948 OG0001047	FALSE	20545
Chr01	71582320	71583835	TaAK34W.1G438600	0_4385	128	4386	TarvensevarAK34W	Arr000657	TRUE	OG0001047	N0.HOG0002949 OG0001047	FALSE	20502
Chr01	71656395	71657537	TaAK34W.1G440800	0_4407	284	4408	TarvensevarAK34W	Arr000658	TRUE	OG0001048	N0.HOG0002950 OG0001048	FALSE	20524
Chr01	71786091	71787435	TaAK34W.1G444400	0_4443	114	4444	TarvensevarAK34W	Arr000659	TRUE	OG0001049	N0.HOG0002953 OG0001049	FALSE	20560
Chr01	71991129	71993726	TaAK34W.1G449500	0_4494	554	4495	TarvensevarAK34W	Arr000660	TRUE	OG0001050	N0.HOG0002955 OG0001050	FALSE	20613
Chr01	71994019	71997143	TaAK34W.1G449600	0_4495	502	4496	TarvensevarAK34W	Arr000661	TRUE	OG0001051	N0.HOG0002956 OG0001051	FALSE	20614
Chr01	72027754	72029975	TaAK34W.1G450700	0_4506	480	4507	TarvensevarAK34W	Arr000662	TRUE	OG0001052	N0.HOG0002958 OG0001052	FALSE	20626
Chr01	72059335	72065753	TaAK34W.1G451800	0_4517	1174	4518	TarvensevarAK34W	Arr000663	TRUE	OG0001053	N0.HOG0002960 OG0001053	FALSE	20639
Chr01	72052591	72059198	TaAK34W.1G451700	0_4516	1149	4517	TarvensevarAK34W	Arr000664	TRUE	OG0001053	N0.HOG0002961 OG0001053	FALSE	20637
Chr01	72109618	72117179	TaAK34W.1G453300	0_4532	1750	4533	TarvensevarAK34W	Arr000665	TRUE	OG0001054	N0.HOG0002963 OG0001054	FALSE	20655
Chr01	72179343	72180266	TaAK34W.1G455100	0_4550	149	4551	TarvensevarAK34W	Arr000666	TRUE	OG0001055	N0.HOG0002965 OG0001055	FALSE	20674
Chr01	425911	428642	TaAK34W.1G009000	0_89	358	90	TarvensevarAK34W	Arr000667	TRUE	OG0001882	N0.HOG0004603 OG0001882	FALSE	25270
Chr01	618273	622018	TaAK34W.1G013400	0_133	1133	134	TarvensevarAK34W	Arr000668	TRUE	OG0001883	N0.HOG0004604 OG0001883	FALSE	3544
Chr01	918441	920483	TaAK34W.1G021100	0_210	336	211	TarvensevarAK34W	Arr000669	TRUE	OG0001884	N0.HOG0004605 OG0001884	FALSE	11072
Chr01	1589690	1590521	TaAK34W.1G036300	0_362	147	363	TarvensevarAK34W	Arr000670	TRUE	OG0001886	N0.HOG0004608 OG0001886	FALSE	19613
Chr01	2002920	2005056	TaAK34W.1G047400	0_473	303	474	TarvensevarAK34W	Arr000671	TRUE	OG0001887	N0.HOG0004610 OG0001887	FALSE	20746
Chr01	1787817	1790190	TaAK34W.1G041700	0_416	327	417	TarvensevarAK34W	Arr000672	TRUE	OG0001887	N0.HOG0004611 OG0001887	FALSE	20178
Chr01	2010384	2011357	TaAK34W.1G047600	0_475	176	476	TarvensevarAK34W	Arr000673	TRUE	OG0001888	N0.HOG0004612 OG0001888	FALSE	20768
Chr01	2001879	2002831	TaAK34W.1G047300	0_472	169	473	TarvensevarAK34W	Arr000674	TRUE	OG0001888	N0.HOG0004613 OG0001888	FALSE	20735
Chr01	2089680	2090828	TaAK34W.1G049400	0_493	195	494	TarvensevarAK34W	Arr000675	TRUE	OG0001889	N0.HOG0004614 OG0001889	FALSE	26818
Chr01	4145051	4151763	TaAK34W.1G091800	0_917	887	918	TarvensevarAK34W	Arr000676	TRUE	OG0001891	N0.HOG0004616 OG0001891	FALSE	27012
Chr01	4151558	4157243	TaAK34W.1G091900	0_918	1012	919	TarvensevarAK34W	Arr000677	TRUE	OG0001891	N0.HOG0004617 OG0001891	FALSE	25395
Chr01	6996412	6996673	TaAK34W.1G126400	0_1263	87	1264	TarvensevarAK34W	Arr000678	TRUE	OG0001892	N0.HOG0004620 OG0001892	FALSE	28814
Chr01	10514109	10514418	TaAK34W.1G142600	0_1425	103	1426	TarvensevarAK34W	Arr000679	TRUE	OG0001893	N0.HOG0004622 OG0001893	FALSE	4671
Chr01	10589848	10590157	TaAK34W.1G142700	0_1426	103	1427	TarvensevarAK34W	Arr000680	TRUE	OG0001893	N0.HOG0004623 OG0001893	FALSE	4705
Chr01	26849672	26853051	TaAK34W.1G152500	0_1524	456	1525	TarvensevarAK34W	Arr000681	TRUE	OG0001895	N0.HOG0004625 OG0001895	FALSE	5518
Chr01	49287501	49289415	TaAK34W.1G166300	0_1662	327	1663	TarvensevarAK34W	Arr000682	TRUE	OG0001896	N0.HOG0004628 OG0001896	FALSE	7058
Chr01	62135111	62137205	TaAK34W.1G206500	0_2064	611	2065	TarvensevarAK34W	Arr000683	TRUE	OG0001897	N0.HOG0004629 OG0001897	FALSE	11188
Chr01	66398241	66401027	TaAK34W.1G297800	0_2977	650	2978	TarvensevarAK34W	Arr000684	TRUE	OG0001900	N0.HOG0004632 OG0001900	FALSE	18971
Chr01	66391250	66393768	TaAK34W.1G297600	0_2975	724	2976	TarvensevarAK34W	Arr000685	TRUE	OG0001900	N0.HOG0004633 OG0001900	FALSE	18969
Chr01	67158778	67160366	TaAK34W.1G319500	0_3194	159	3195	TarvensevarAK34W	Arr000686	TRUE	OG0001901	N0.HOG0004634 OG0001901	FALSE	19210
Chr01	67907521	67908433	TaAK34W.1G339100	0_3390	140	3391	TarvensevarAK34W	Arr000687	TRUE	OG0001902	N0.HOG0004636 OG0001902	FALSE	19424
Chr01	1369798	1370531	TaAK34W.1G030500	0_304	157	305	TarvensevarAK34W	Arr000688	TRUE	OG0001997	N0.HOG0004775 OG0001997	FALSE	18991
Chr01	1367289	1368013	TaAK34W.1G030400	0_303	157	304	TarvensevarAK34W	Arr000689	TRUE	OG0001997	N0.HOG0004776 OG0001997	FALSE	18967
Chr01	3535637	3536553	TaAK34W.1G080300	0_802	120	803	TarvensevarAK34W	Arr000690	TRUE	OG0001998	N0.HOG0004777 OG0001998	FALSE	24298
Chr01	3523051	3523974	TaAK34W.1G080100	0_800	120	801	TarvensevarAK34W	Arr000691	TRUE	OG0001998	N0.HOG0004778 OG0001998	FALSE	28872
Chr01	5383117	5385193	TaAK34W.1G108900	0_1088	423	1089	TarvensevarAK34W	Arr000692	TRUE	OG0001999	N0.HOG0004779 OG0001999	FALSE	1017
Chr01	5816348	5818507	TaAK34W.1G113700	0_1136	672	1137	TarvensevarAK34W	Arr000693	TRUE	OG0002000	N0.HOG0004780 OG0002000	FALSE	28999
Chr01	5947153	5947525	TaAK34W.1G116500	0_1164	124	1165	TarvensevarAK34W	Arr000694	TRUE	OG0002001	N0.HOG0004782 OG0002001	FALSE	1818
Chr01	7003530	7006211	TaAK34W.1G126600	0_1265	517	1266	TarvensevarAK34W	Arr000695	TRUE	OG0002002	N0.HOG0004784 OG0002002	FALSE	2921
Chr01	7831634	7832119	TaAK34W.1G131400	0_1313	72	1314	TarvensevarAK34W	Arr000696	TRUE	OG0002003	N0.HOG0004786 OG0002003	FALSE	3476
Chr01	42879876	42880700	TaAK34W.1G165100	0_1650	246	1651	TarvensevarAK34W	Arr000697	TRUE	OG0002005	N0.HOG0004788 OG0002005	FALSE	6939
Chr01	60057061	60059238	TaAK34W.1G181000	0_1809	699	1810	TarvensevarAK34W	Arr000698	TRUE	OG0002007	N0.HOG0004792 OG0002007	FALSE	8514
Chr01	61340249	61340779	TaAK34W.1G194600	0_1945	154	1946	TarvensevarAK34W	Arr000699	TRUE	OG0002008	N0.HOG0004793 OG0002008	FALSE	10000
Chr01	67826617	67827570	TaAK34W.1G337400	0_3373	149	3374	TarvensevarAK34W	Arr000700	TRUE	OG0002010	N0.HOG0004795 OG0002010	FALSE	19405
Chr01	69289893	69290806	TaAK34W.1G375300	0_3752	143	3753	TarvensevarAK34W	Arr000701	TRUE	OG0002011	N0.HOG0004797 OG0002011	FALSE	26797
Chr01	70419097	70420677	TaAK34W.1G406800	0_4067	219	4068	TarvensevarAK34W	Arr000702	TRUE	OG0002013	N0.HOG0004800 OG0002013	FALSE	20157
Chr01	1499915	1502306	TaAK34W.1G034000	0_339	311	340	TarvensevarAK34W	Arr000703	TRUE	OG0002102	N0.HOG0004938 OG0002102	FALSE	19352
Chr01	1874051	1874954	TaAK34W.1G044100	0_440	200	441	TarvensevarAK34W	Arr000704	TRUE	OG0002103	N0.HOG0004939 OG0002103	FALSE	20393
Chr01	62023297	62023899	TaAK34W.1G204900	0_2048	119	2049	TarvensevarAK34W	Arr000705	TRUE	OG0002107	N0.HOG0004944 OG0002107	FALSE	11033
Chr01	66890495	66896814	TaAK34W.1G312100	0_3120	1111	3121	TarvensevarAK34W	Arr000706	TRUE	OG0002109	N0.HOG0004946 OG0002109	FALSE	19130
Chr01	72191807	72194795	TaAK34W.1G455600	0_4555	631	4556	TarvensevarAK34W	Arr000707	TRUE	OG0002112	N0.HOG0004950 OG0002112	FALSE	20679
Chr01	3968463	3969131	TaAK34W.1G089000	0_889	146	890	TarvensevarAK34W	Arr000708	TRUE	OG0002178	N0.HOG0005042 OG0002178	FALSE	25112
Chr01	4883604	4886203	TaAK34W.1G102900	0_1028	410	1029	TarvensevarAK34W	Arr000709	TRUE	OG0002179	N0.HOG0005043 OG0002179	FALSE	372
Chr01	8235086	8236301	TaAK34W.1G134400	0_1343	405	1344	TarvensevarAK34W	Arr000710	TRUE	OG0002180	N0.HOG0005045 OG0002180	FALSE	3802
Chr01	6716059	6718169	TaAK34W.1G124500	0_1244	434	1245	TarvensevarAK34W	Arr000711	TRUE	OG0002180	N0.HOG0005046 OG0002180	FALSE	29004
Chr01	60072066	60072711	TaAK34W.1G181200	0_1811	177	1812	TarvensevarAK34W	Arr000712	TRUE	OG0002181	N0.HOG0005047 OG0002181	FALSE	6165
Chr01	60061422	60062994	TaAK34W.1G181100	0_1810	300	1811	TarvensevarAK34W	Arr000713	TRUE	OG0002183	N0.HOG0005050 OG0002183	FALSE	26459
Chr01	61389849	61401610	TaAK34W.1G195800	0_1957	2030	1958	TarvensevarAK34W	Arr000714	TRUE	OG0002184	N0.HOG0005051 OG0002184	FALSE	10115
Chr01	61529216	61531344	TaAK34W.1G198000	0_1979	406	1980	TarvensevarAK34W	Arr000715	TRUE	OG0002185	N0.HOG0005052 OG0002185	FALSE	10361
Chr01	62091940	62095123	TaAK34W.1G205600	0_2055	945	2056	TarvensevarAK34W	Arr000716	TRUE	OG0002186	N0.HOG0005053 OG0002186	FALSE	26513
Chr01	66307655	66308225	TaAK34W.1G294900	0_2948	190	2949	TarvensevarAK34W	Arr000717	TRUE	OG0002187	N0.HOG0005055 OG0002187	FALSE	18939
Chr01	66470536	66472133	TaAK34W.1G300400	0_3003	187	3004	TarvensevarAK34W	Arr000718	TRUE	OG0002188	N0.HOG0005056 OG0002188	FALSE	19001
Chr01	632834	633479	TaAK34W.1G013700	0_136	215	137	TarvensevarAK34W	Arr000719	TRUE	OG0002251	N0.HOG0005148 OG0002251	FALSE	3857
Chr01	719974	721243	TaAK34W.1G016000	0_159	414	160	TarvensevarAK34W	Arr000720	TRUE	OG0002252	N0.HOG0005149 OG0002252	FALSE	6111
Chr01	2079928	2082484	TaAK34W.1G049200	0_491	760	492	TarvensevarAK34W	Arr000721	TRUE	OG0002253	N0.HOG0005150 OG0002253	FALSE	18978
Chr01	2106162	2109456	TaAK34W.1G049700	0_496	295	497	TarvensevarAK34W	Arr000722	TRUE	OG0002254	N0.HOG0005151 OG0002254	FALSE	21102
Chr01	3940849	3941584	TaAK34W.1G088100	0_880	143	881	TarvensevarAK34W	Arr000723	TRUE	OG0002255	N0.HOG0005152 OG0002255	FALSE	25199
Chr01	5119920	5121968	TaAK34W.1G105900	0_1058	322	1059	TarvensevarAK34W	Arr000724	TRUE	OG0002256	N0.HOG0005153 OG0002256	FALSE	688
Chr01	6012183	6012657	TaAK34W.1G117400	0_1173	158	1174	TarvensevarAK34W	Arr000725	TRUE	OG0002257	N0.HOG0005154 OG0002257	FALSE	1914
Chr01	9089261	9092075	TaAK34W.1G139100	0_1390	365	1391	TarvensevarAK34W	Arr000726	TRUE	OG0002258	N0.HOG0005155 OG0002258	FALSE	4292
Chr01	10612269	10612616	TaAK34W.1G143000	0_1429	85	1430	TarvensevarAK34W	Arr000727	TRUE	OG0002259	N0.HOG0005156 OG0002259	FALSE	4694
Chr01	39315925	39318584	TaAK34W.1G161800	0_1617	259	1618	TarvensevarAK34W	Arr000728	TRUE	OG0002260	N0.HOG0005157 OG0002260	FALSE	6535
Chr01	56239448	56240714	TaAK34W.1G168400	0_1683	183	1684	TarvensevarAK34W	Arr000729	TRUE	OG0002261	N0.HOG0005160 OG0002261	FALSE	26396
Chr01	60430988	60431887	TaAK34W.1G184400	0_1843	218	1844	TarvensevarAK34W	Arr000730	TRUE	OG0002263	N0.HOG0005165 OG0002263	FALSE	8894
Chr01	60629625	60632640	TaAK34W.1G186900	0_1868	369	1869	TarvensevarAK34W	Arr000731	TRUE	OG0002264	N0.HOG0005166 OG0002264	FALSE	9170
Chr01	60759596	60762673	TaAK34W.1G188100	0_1880	369	1881	TarvensevarAK34W	Arr000732	TRUE	OG0002265	N0.HOG0005170 OG0002265	FALSE	9291
Chr01	60932244	60932736	TaAK34W.1G189700	0_1896	144	1897	TarvensevarAK34W	Arr000733	TRUE	OG0002266	N0.HOG0005171 OG0002266	FALSE	9462
Chr01	62481442	62482495	TaAK34W.1G211000	0_2109	351	2110	TarvensevarAK34W	Arr000734	TRUE	OG0002267	N0.HOG0005173 OG0002267	FALSE	27466
Chr01	68905398	68908951	TaAK34W.1G364400	0_3643	252	3644	TarvensevarAK34W	Arr000735	TRUE	OG0002270	N0.HOG0005176 OG0002270	FALSE	19702
Chr01	69069733	69071756	TaAK34W.1G369100	0_3690	323	3691	TarvensevarAK34W	Arr000736	TRUE	OG0002271	N0.HOG0005178 OG0002271	FALSE	26795
Chr01	71378152	71382089	TaAK34W.1G433000	0_4329	761	4330	TarvensevarAK34W	Arr000737	TRUE	OG0002272	N0.HOG0005181 OG0002272	FALSE	20441
Chr01	71915817	71918515	TaAK34W.1G448100	0_4480	429	4481	TarvensevarAK34W	Arr000738	TRUE	OG0002273	N0.HOG0005182 OG0002273	FALSE	20599
Chr01	101906	103815	TaAK34W.1G001400	0_13	384	14	TarvensevarAK34W	Arr000739	TRUE	OG0002408	N0.HOG0005359 OG0002408	FALSE	4271
Chr01	103840	105046	TaAK34W.1G001500	0_14	194	15	TarvensevarAK34W	Arr000740	TRUE	OG0002409	N0.HOG0005360 OG0002409	FALSE	5229
Chr01	202259	204405	TaAK34W.1G004300	0_42	436	43	TarvensevarAK34W	Arr000741	TRUE	OG0002410	N0.HOG0005361 OG0002410	FALSE	20392
Chr01	283301	284629	TaAK34W.1G005300	0_52	89	53	TarvensevarAK34W	Arr000742	TRUE	OG0002411	N0.HOG0005362 OG0002411	FALSE	29206
Chr01	630432	632212	TaAK34W.1G013600	0_135	351	136	TarvensevarAK34W	Arr000743	TRUE	OG0002412	N0.HOG0005363 OG0002412	FALSE	3752
Chr01	635778	637517	TaAK34W.1G013800	0_137	114	138	TarvensevarAK34W	Arr000744	TRUE	OG0002413	N0.HOG0005364 OG0002413	FALSE	3961
Chr01	762323	763527	TaAK34W.1G017100	0_170	85	171	TarvensevarAK34W	Arr000745	TRUE	OG0002414	N0.HOG0005365 OG0002414	FALSE	29064
Chr01	832562	834127	TaAK34W.1G018500	0_184	122	185	TarvensevarAK34W	Arr000746	TRUE	OG0002415	N0.HOG0005366 OG0002415	FALSE	8323
Chr01	841485	843874	TaAK34W.1G018800	0_187	699	188	TarvensevarAK34W	Arr000747	TRUE	OG0002416	N0.HOG0005367 OG0002416	FALSE	8641
Chr01	952172	952538	TaAK34W.1G021900	0_218	122	219	TarvensevarAK34W	Arr000748	TRUE	OG0002417	N0.HOG0005368 OG0002417	FALSE	11855
Chr01	1059573	1061723	TaAK34W.1G024100	0_240	338	241	TarvensevarAK34W	Arr000749	TRUE	OG0002418	N0.HOG0005369 OG0002418	FALSE	13999
Chr01	1518099	1519870	TaAK34W.1G034500	0_344	431	345	TarvensevarAK34W	Arr000750	TRUE	OG0002420	N0.HOG0005372 OG0002420	FALSE	19418
Chr01	1873376	1874152	TaAK34W.1G044000	0_439	166	440	TarvensevarAK34W	Arr000751	TRUE	OG0002421	N0.HOG0005373 OG0002421	FALSE	20414
Chr01	2109719	2120607	TaAK34W.1G049800	0_497	2557	498	TarvensevarAK34W	Arr000752	TRUE	OG0002422	N0.HOG0005374 OG0002422	FALSE	21112
Chr01	2122266	2125827	TaAK34W.1G049900	0_498	482	499	TarvensevarAK34W	Arr000753	TRUE	OG0002423	N0.HOG0005375 OG0002423	FALSE	21122
Chr01	2149922	2151936	TaAK34W.1G050300	0_502	415	503	TarvensevarAK34W	Arr000754	TRUE	OG0002424	N0.HOG0005376 OG0002424	FALSE	21157
Chr01	2658129	2660473	TaAK34W.1G061400	0_613	325	614	TarvensevarAK34W	Arr000755	TRUE	OG0002426	N0.HOG0005378 OG0002426	FALSE	22405
Chr01	2839342	2840189	TaAK34W.1G064900	0_648	194	649	TarvensevarAK34W	Arr000756	TRUE	OG0002427	N0.HOG0005379 OG0002427	FALSE	22783
Chr01	2840306	2842601	TaAK34W.1G065000	0_649	475	650	TarvensevarAK34W	Arr000757	TRUE	OG0002428	N0.HOG0005380 OG0002428	FALSE	22793
Chr01	2842608	2843108	TaAK34W.1G065100	0_650	74	651	TarvensevarAK34W	Arr000758	TRUE	OG0002429	N0.HOG0005381 OG0002429	FALSE	22804
Chr01	3212264	3217420	TaAK34W.1G074300	0_742	928	743	TarvensevarAK34W	Arr000759	TRUE	OG0002430	N0.HOG0005382 OG0002430	FALSE	23544
Chr01	3256269	3259728	TaAK34W.1G075200	0_751	508	752	TarvensevarAK34W	Arr000760	TRUE	OG0002431	N0.HOG0005383 OG0002431	FALSE	23819
Chr01	3414918	3416932	TaAK34W.1G078400	0_783	339	784	TarvensevarAK34W	Arr000761	TRUE	OG0002432	N0.HOG0005384 OG0002432	FALSE	24134
Chr01	3463102	3468745	TaAK34W.1G079100	0_790	751	791	TarvensevarAK34W	Arr000762	TRUE	OG0002433	N0.HOG0005385 OG0002433	FALSE	24205
Chr01	5760500	5763399	TaAK34W.1G112800	0_1127	450	1128	TarvensevarAK34W	Arr000763	TRUE	OG0002434	N0.HOG0005386 OG0002434	FALSE	1451
Chr01	5881838	5882737	TaAK34W.1G114700	0_1146	91	1147	TarvensevarAK34W	Arr000764	TRUE	OG0002435	N0.HOG0005387 OG0002435	FALSE	1624
Chr01	6118086	6118946	TaAK34W.1G118600	0_1185	264	1186	TarvensevarAK34W	Arr000765	TRUE	OG0002436	N0.HOG0005388 OG0002436	FALSE	27411
Chr01	6886305	6888986	TaAK34W.1G125900	0_1258	182	1259	TarvensevarAK34W	Arr000766	TRUE	OG0002437	N0.HOG0005390 OG0002437	FALSE	2821
Chr01	7133914	7134486	TaAK34W.1G127600	0_1275	140	1276	TarvensevarAK34W	Arr000767	TRUE	OG0002438	N0.HOG0005391 OG0002438	FALSE	3040
Chr01	7245351	7246124	TaAK34W.1G128700	0_1286	182	1287	TarvensevarAK34W	Arr000768	TRUE	OG0002439	N0.HOG0005392 OG0002439	FALSE	3170
Chr01	7634009	7637690	TaAK34W.1G131000	0_1309	805	1310	TarvensevarAK34W	Arr000769	TRUE	OG0002440	N0.HOG0005393 OG0002440	FALSE	3433
Chr01	8239614	8239843	TaAK34W.1G134500	0_1344	44	1345	TarvensevarAK34W	Arr000770	TRUE	OG0002441	N0.HOG0005394 OG0002441	FALSE	3813
Chr01	9734996	9735991	TaAK34W.1G141200	0_1411	144	1412	TarvensevarAK34W	Arr000771	TRUE	OG0002442	N0.HOG0005395 OG0002442	FALSE	4532
Chr01	13466496	13466989	TaAK34W.1G147600	0_1475	104	1476	TarvensevarAK34W	Arr000772	TRUE	OG0002443	N0.HOG0005396 OG0002443	FALSE	29026
Chr01	15026652	15027278	TaAK34W.1G148200	0_1481	181	1482	TarvensevarAK34W	Arr000773	TRUE	OG0002444	N0.HOG0005397 OG0002444	FALSE	27420
Chr01	34703624	34707016	TaAK34W.1G156900	0_1568	193	1569	TarvensevarAK34W	Arr000774	TRUE	OG0002445	N0.HOG0005399 OG0002445	FALSE	6035
Chr01	37915431	37916073	TaAK34W.1G159000	0_1589	198	1590	TarvensevarAK34W	Arr000775	TRUE	OG0002446	N0.HOG0005400 OG0002446	FALSE	27161
Chr01	38924008	38926459	TaAK34W.1G160500	0_1604	484	1605	TarvensevarAK34W	Arr000776	TRUE	OG0002447	N0.HOG0005401 OG0002447	FALSE	6408
Chr01	39142962	39145408	TaAK34W.1G161000	0_1609	635	1610	TarvensevarAK34W	Arr000777	TRUE	OG0002448	N0.HOG0005402 OG0002448	FALSE	6461
Chr01	39174770	39175886	TaAK34W.1G161100	0_1610	330	1611	TarvensevarAK34W	Arr000778	TRUE	OG0002449	N0.HOG0005403 OG0002449	FALSE	6472
Chr01	56323418	56323876	TaAK34W.1G168800	0_1687	99	1688	TarvensevarAK34W	Arr000779	TRUE	OG0002450	N0.HOG0005404 OG0002450	FALSE	29058
Chr01	57374527	57376616	TaAK34W.1G171200	0_1711	473	1712	TarvensevarAK34W	Arr000780	TRUE	OG0002451	N0.HOG0005405 OG0002451	FALSE	7570
Chr01	58370762	58371797	TaAK34W.1G175300	0_1752	345	1753	TarvensevarAK34W	Arr000781	TRUE	OG0002452	N0.HOG0005406 OG0002452	FALSE	7963
Chr01	58517210	58518341	TaAK34W.1G176100	0_1760	361	1761	TarvensevarAK34W	Arr000782	TRUE	OG0002453	N0.HOG0005407 OG0002453	FALSE	8032
Chr01	61012052	61015753	TaAK34W.1G190700	0_1906	599	1907	TarvensevarAK34W	Arr000783	TRUE	OG0002454	N0.HOG0005408 OG0002454	FALSE	9581
Chr01	61022108	61024062	TaAK34W.1G191000	0_1909	337	1910	TarvensevarAK34W	Arr000784	TRUE	OG0002455	N0.HOG0005409 OG0002455	FALSE	9614
Chr01	61299194	61301878	TaAK34W.1G194000	0_1939	622	1940	TarvensevarAK34W	Arr000785	TRUE	OG0002456	N0.HOG0005410 OG0002456	FALSE	29090
Chr01	62066498	62085239	TaAK34W.1G205500	0_2054	2481	2055	TarvensevarAK34W	Arr000786	TRUE	OG0002458	N0.HOG0005413 OG0002458	FALSE	11094
Chr01	63177347	63181169	TaAK34W.1G224800	0_2247	663	2248	TarvensevarAK34W	Arr000787	TRUE	OG0002460	N0.HOG0005416 OG0002460	FALSE	26591
Chr01	63784269	63786485	TaAK34W.1G238400	0_2383	407	2384	TarvensevarAK34W	Arr000788	TRUE	OG0002461	N0.HOG0005417 OG0002461	FALSE	14458
Chr01	63811767	63814205	TaAK34W.1G239300	0_2392	382	2393	TarvensevarAK34W	Arr000789	TRUE	OG0002462	N0.HOG0005418 OG0002462	FALSE	14568
Chr01	63974369	63976452	TaAK34W.1G240400	0_2403	79	2404	TarvensevarAK34W	Arr000790	TRUE	OG0002463	N0.HOG0005419 OG0002463	FALSE	29140
Chr01	64168989	64171377	TaAK34W.1G242800	0_2427	725	2428	TarvensevarAK34W	Arr000791	TRUE	OG0002464	N0.HOG0005420 OG0002464	FALSE	14920
Chr01	64280715	64283118	TaAK34W.1G244700	0_2446	570	2447	TarvensevarAK34W	Arr000792	TRUE	OG0002465	N0.HOG0005421 OG0002465	FALSE	15120
Chr01	64767897	64769567	TaAK34W.1G255200	0_2551	260	2552	TarvensevarAK34W	Arr000793	TRUE	OG0002466	N0.HOG0005422 OG0002466	FALSE	16247
Chr01	65540569	65543536	TaAK34W.1G274000	0_2739	296	2740	TarvensevarAK34W	Arr000794	TRUE	OG0002467	N0.HOG0005423 OG0002467	FALSE	18109
Chr01	66251751	66254853	TaAK34W.1G293400	0_2933	846	2934	TarvensevarAK34W	Arr000795	TRUE	OG0002468	N0.HOG0005424 OG0002468	FALSE	18922
Chr01	66254943	66258206	TaAK34W.1G293500	0_2934	413	2935	TarvensevarAK34W	Arr000796	TRUE	OG0002469	N0.HOG0005425 OG0002469	FALSE	18924
Chr01	66344525	66346991	TaAK34W.1G296100	0_2960	351	2961	TarvensevarAK34W	Arr000797	TRUE	OG0002470	N0.HOG0005426 OG0002470	FALSE	18952
Chr01	66457247	66459997	TaAK34W.1G299900	0_2998	667	2999	TarvensevarAK34W	Arr000798	TRUE	OG0002471	N0.HOG0005427 OG0002471	FALSE	18996
Chr01	66482538	66484049	TaAK34W.1G300600	0_3005	259	3006	TarvensevarAK34W	Arr000799	TRUE	OG0002472	N0.HOG0005428 OG0002472	FALSE	19004
Chr01	66660238	66661389	TaAK34W.1G305300	0_3052	65	3053	TarvensevarAK34W	Arr000800	TRUE	OG0002473	N0.HOG0005429 OG0002473	FALSE	19055
Chr01	66838460	66840060	TaAK34W.1G310600	0_3105	391	3106	TarvensevarAK34W	Arr000801	TRUE	OG0002474	N0.HOG0005430 OG0002474	FALSE	19115
Chr01	66878191	66882185	TaAK34W.1G311800	0_3117	851	3118	TarvensevarAK34W	Arr000802	TRUE	OG0002475	N0.HOG0005431 OG0002475	FALSE	19127
Chr01	66993844	66997506	TaAK34W.1G314700	0_3146	456	3147	TarvensevarAK34W	Arr000803	TRUE	OG0002476	N0.HOG0005432 OG0002476	FALSE	27906
Chr01	67001834	67003475	TaAK34W.1G315000	0_3149	392	3150	TarvensevarAK34W	Arr000804	TRUE	OG0002477	N0.HOG0005433 OG0002477	FALSE	19159
Chr01	67691335	67692237	TaAK34W.1G334100	0_3340	131	3341	TarvensevarAK34W	Arr000805	TRUE	OG0002478	N0.HOG0005434 OG0002478	FALSE	19369
Chr01	68078921	68081391	TaAK34W.1G344300	0_3442	489	3443	TarvensevarAK34W	Arr000806	TRUE	OG0002479	N0.HOG0005435 OG0002479	FALSE	19482
Chr01	69037275	69042710	TaAK34W.1G368400	0_3683	1126	3684	TarvensevarAK34W	Arr000807	TRUE	OG0002482	N0.HOG0005439 OG0002482	FALSE	19747
Chr01	69098192	69100877	TaAK34W.1G370100	0_3700	373	3701	TarvensevarAK34W	Arr000808	TRUE	OG0002483	N0.HOG0005440 OG0002483	FALSE	19765
Chr01	69511923	69515505	TaAK34W.1G381200	0_3811	682	3812	TarvensevarAK34W	Arr000809	TRUE	OG0002485	N0.HOG0005443 OG0002485	FALSE	19885
Chr01	69887073	69891563	TaAK34W.1G390600	0_3905	779	3906	TarvensevarAK34W	Arr000810	TRUE	OG0002486	N0.HOG0005444 OG0002486	FALSE	19986
Chr01	69932528	69934114	TaAK34W.1G392200	0_3921	467	3922	TarvensevarAK34W	Arr000811	TRUE	OG0002487	N0.HOG0005445 OG0002487	FALSE	20001
Chr01	69978826	69981100	TaAK34W.1G393500	0_3934	225	3935	TarvensevarAK34W	Arr000812	TRUE	OG0002488	N0.HOG0005446 OG0002488	FALSE	20015
Chr01	70060986	70063439	TaAK34W.1G396300	0_3962	365	3963	TarvensevarAK34W	Arr000813	TRUE	OG0002489	N0.HOG0005447 OG0002489	FALSE	20045
Chr01	70360378	70366776	TaAK34W.1G405200	0_4051	1224	4052	TarvensevarAK34W	Arr000814	TRUE	OG0002491	N0.HOG0005449 OG0002491	FALSE	26804
Chr01	70500739	70501357	TaAK34W.1G409200	0_4091	85	4092	TarvensevarAK34W	Arr000815	TRUE	OG0002492	N0.HOG0005450 OG0002492	FALSE	20184
Chr01	70597936	70599723	TaAK34W.1G411400	0_4113	254	4114	TarvensevarAK34W	Arr000816	TRUE	OG0002493	N0.HOG0005451 OG0002493	FALSE	20208
Chr01	71176114	71179986	TaAK34W.1G427000	0_4269	536	4270	TarvensevarAK34W	Arr000817	TRUE	OG0002494	N0.HOG0005452 OG0002494	FALSE	20375
Chr01	71203121	71204020	TaAK34W.1G427700	0_4276	114	4277	TarvensevarAK34W	Arr000818	TRUE	OG0002495	N0.HOG0005453 OG0002495	FALSE	20383
Chr01	71287484	71289371	TaAK34W.1G430300	0_4302	471	4303	TarvensevarAK34W	Arr000819	TRUE	OG0002496	N0.HOG0005454 OG0002496	FALSE	20411
Chr01	71375381	71376918	TaAK34W.1G432800	0_4327	437	4328	TarvensevarAK34W	Arr000820	TRUE	OG0002497	N0.HOG0005455 OG0002497	FALSE	20439
Chr01	71685150	71687509	TaAK34W.1G441700	0_4416	134	4417	TarvensevarAK34W	Arr000821	TRUE	OG0002498	N0.HOG0005456 OG0002498	FALSE	29204
Chr01	62912	65537	TaAK34W.1G000100	0_0	220	1	TarvensevarAK34W	Arr000822	TRUE	OG0002974	N0.HOG0005984 OG0002974	FALSE	2
Chr01	65566	68720	TaAK34W.1G000200	0_1	504	2	TarvensevarAK34W	Arr000823	TRUE	OG0002975	N0.HOG0005985 OG0002975	FALSE	10348
Chr01	68911	71227	TaAK34W.1G000300	0_2	434	3	TarvensevarAK34W	Arr000824	TRUE	OG0002976	N0.HOG0005986 OG0002976	FALSE	18989
Chr01	71023	71961	TaAK34W.1G000400	0_3	214	4	TarvensevarAK34W	Arr000825	TRUE	OG0002977	N0.HOG0005987 OG0002977	FALSE	20079
Chr01	76841	79825	TaAK34W.1G000600	0_5	504	6	TarvensevarAK34W	Arr000826	TRUE	OG0002978	N0.HOG0005988 OG0002978	FALSE	22213
Chr01	80105	83890	TaAK34W.1G000700	0_6	697	7	TarvensevarAK34W	Arr000827	TRUE	OG0002979	N0.HOG0005989 OG0002979	FALSE	23271
Chr01	90689	92356	TaAK34W.1G000900	0_8	311	9	TarvensevarAK34W	Arr000828	TRUE	OG0002980	N0.HOG0005990 OG0002980	FALSE	25269
Chr01	95793	97782	TaAK34W.1G001100	0_10	448	11	TarvensevarAK34W	Arr000829	TRUE	OG0002981	N0.HOG0005991 OG0002981	FALSE	1071
Chr01	97998	99202	TaAK34W.1G001200	0_11	145	12	TarvensevarAK34W	Arr000830	TRUE	OG0002982	N0.HOG0005992 OG0002982	FALSE	2154
Chr01	105548	106670	TaAK34W.1G001600	0_15	315	16	TarvensevarAK34W	Arr000831	TRUE	OG0002983	N0.HOG0005993 OG0002983	FALSE	6217
Chr01	110608	116171	TaAK34W.1G001700	0_16	1006	17	TarvensevarAK34W	Arr000832	TRUE	OG0002984	N0.HOG0005994 OG0002984	FALSE	7270
Chr01	131801	132886	TaAK34W.1G002100	0_20	176	21	TarvensevarAK34W	Arr000833	TRUE	OG0002985	N0.HOG0005995 OG0002985	FALSE	11354
Chr01	132913	134408	TaAK34W.1G002200	0_21	243	22	TarvensevarAK34W	Arr000834	TRUE	OG0002986	N0.HOG0005996 OG0002986	FALSE	12384
Chr01	134323	143495	TaAK34W.1G002300	0_22	1328	23	TarvensevarAK34W	Arr000835	TRUE	OG0002987	N0.HOG0005997 OG0002987	FALSE	13460
Chr01	143165	145271	TaAK34W.1G002400	0_23	496	24	TarvensevarAK34W	Arr000836	TRUE	OG0002988	N0.HOG0005998 OG0002988	FALSE	14544
Chr01	145226	148212	TaAK34W.1G002500	0_24	499	25	TarvensevarAK34W	Arr000837	TRUE	OG0002989	N0.HOG0005999 OG0002989	FALSE	15615
Chr01	148345	150254	TaAK34W.1G002600	0_25	304	26	TarvensevarAK34W	Arr000838	TRUE	OG0002990	N0.HOG0006000 OG0002990	FALSE	16671
Chr01	150826	154872	TaAK34W.1G002700	0_26	844	27	TarvensevarAK34W	Arr000839	TRUE	OG0002991	N0.HOG0006001 OG0002991	FALSE	17709
Chr01	155329	155762	TaAK34W.1G002800	0_27	74	28	TarvensevarAK34W	Arr000840	TRUE	OG0002992	N0.HOG0006002 OG0002992	FALSE	18627
Chr01	155864	158609	TaAK34W.1G002900	0_28	423	29	TarvensevarAK34W	Arr000841	TRUE	OG0002993	N0.HOG0006003 OG0002993	FALSE	18878
Chr01	158865	160918	TaAK34W.1G003000	0_29	473	30	TarvensevarAK34W	Arr000842	TRUE	OG0002994	N0.HOG0006004 OG0002994	FALSE	18990
Chr01	164599	165988	TaAK34W.1G003100	0_30	378	31	TarvensevarAK34W	Arr000843	TRUE	OG0002995	N0.HOG0006005 OG0002995	FALSE	19101
Chr01	168704	171167	TaAK34W.1G003200	0_31	315	32	TarvensevarAK34W	Arr000844	TRUE	OG0002996	N0.HOG0006006 OG0002996	FALSE	19207
Chr01	171245	173423	TaAK34W.1G003300	0_32	370	33	TarvensevarAK34W	Arr000845	TRUE	OG0002997	N0.HOG0006007 OG0002997	FALSE	19318
Chr01	173543	179736	TaAK34W.1G003400	0_33	1370	34	TarvensevarAK34W	Arr000846	TRUE	OG0002998	N0.HOG0006008 OG0002998	FALSE	19429
Chr01	182797	185091	TaAK34W.1G003500	0_34	399	35	TarvensevarAK34W	Arr000847	TRUE	OG0002999	N0.HOG0006009 OG0002999	FALSE	19538
Chr01	185280	187925	TaAK34W.1G003600	0_35	481	36	TarvensevarAK34W	Arr000848	TRUE	OG0003000	N0.HOG0006010 OG0003000	FALSE	19646
Chr01	187730	191147	TaAK34W.1G003700	0_36	652	37	TarvensevarAK34W	Arr000849	TRUE	OG0003001	N0.HOG0006011 OG0003001	FALSE	19755
Chr01	191204	192472	TaAK34W.1G003800	0_37	311	38	TarvensevarAK34W	Arr000850	TRUE	OG0003002	N0.HOG0006012 OG0003002	FALSE	19862
Chr01	193781	196143	TaAK34W.1G003900	0_38	392	39	TarvensevarAK34W	Arr000851	TRUE	OG0003003	N0.HOG0006013 OG0003003	FALSE	19968
Chr01	196135	197529	TaAK34W.1G004000	0_39	334	40	TarvensevarAK34W	Arr000852	TRUE	OG0003004	N0.HOG0006014 OG0003004	FALSE	20080
Chr01	197802	200458	TaAK34W.1G004100	0_40	375	41	TarvensevarAK34W	Arr000853	TRUE	OG0003005	N0.HOG0006015 OG0003005	FALSE	20177
Chr01	200627	202150	TaAK34W.1G004200	0_41	392	42	TarvensevarAK34W	Arr000854	TRUE	OG0003006	N0.HOG0006016 OG0003006	FALSE	20284
Chr01	204598	205012	TaAK34W.1G004400	0_43	138	44	TarvensevarAK34W	Arr000855	TRUE	OG0003007	N0.HOG0006017 OG0003007	FALSE	20499
Chr01	204958	208162	TaAK34W.1G004500	0_44	700	45	TarvensevarAK34W	Arr000856	TRUE	OG0003008	N0.HOG0006018 OG0003008	FALSE	20606
Chr01	207642	209941	TaAK34W.1G004600	0_45	245	46	TarvensevarAK34W	Arr000857	TRUE	OG0003009	N0.HOG0006019 OG0003009	FALSE	20712
Chr01	279753	282798	TaAK34W.1G005200	0_51	326	52	TarvensevarAK34W	Arr000858	TRUE	OG0003010	N0.HOG0006020 OG0003010	FALSE	21350
Chr01	284694	288514	TaAK34W.1G005400	0_53	494	54	TarvensevarAK34W	Arr000859	TRUE	OG0003011	N0.HOG0006021 OG0003011	FALSE	21459
Chr01	287340	291203	TaAK34W.1G005500	0_54	660	55	TarvensevarAK34W	Arr000860	TRUE	OG0003012	N0.HOG0006022 OG0003012	FALSE	21569
Chr01	291314	293405	TaAK34W.1G005600	0_55	437	56	TarvensevarAK34W	Arr000861	TRUE	OG0003013	N0.HOG0006023 OG0003013	FALSE	21679
Chr01	297533	301019	TaAK34W.1G005800	0_57	528	58	TarvensevarAK34W	Arr000862	TRUE	OG0003014	N0.HOG0006024 OG0003014	FALSE	21895
Chr01	301151	302119	TaAK34W.1G005900	0_58	163	59	TarvensevarAK34W	Arr000863	TRUE	OG0003015	N0.HOG0006025 OG0003015	FALSE	22001
Chr01	301974	303748	TaAK34W.1G006000	0_59	339	60	TarvensevarAK34W	Arr000864	TRUE	OG0003016	N0.HOG0006026 OG0003016	FALSE	22108
Chr01	303571	305660	TaAK34W.1G006100	0_60	189	61	TarvensevarAK34W	Arr000865	TRUE	OG0003017	N0.HOG0006027 OG0003017	FALSE	22214
Chr01	305909	309385	TaAK34W.1G006200	0_61	472	62	TarvensevarAK34W	Arr000866	TRUE	OG0003018	N0.HOG0006028 OG0003018	FALSE	22322
Chr01	310540	311068	TaAK34W.1G006300	0_62	176	63	TarvensevarAK34W	Arr000867	TRUE	OG0003019	N0.HOG0006029 OG0003019	FALSE	22427
Chr01	312821	315150	TaAK34W.1G006400	0_63	330	64	TarvensevarAK34W	Arr000868	TRUE	OG0003020	N0.HOG0006030 OG0003020	FALSE	22533
Chr01	316908	317424	TaAK34W.1G006600	0_65	172	66	TarvensevarAK34W	Arr000869	TRUE	OG0003021	N0.HOG0006031 OG0003021	FALSE	22749
Chr01	336801	341572	TaAK34W.1G006800	0_67	614	68	TarvensevarAK34W	Arr000870	TRUE	OG0003022	N0.HOG0006032 OG0003022	FALSE	22965
Chr01	345346	346151	TaAK34W.1G007000	0_69	161	70	TarvensevarAK34W	Arr000871	TRUE	OG0003023	N0.HOG0006033 OG0003023	FALSE	23172
Chr01	346080	348433	TaAK34W.1G007100	0_70	343	71	TarvensevarAK34W	Arr000872	TRUE	OG0003024	N0.HOG0006034 OG0003024	FALSE	23272
Chr01	349358	349919	TaAK34W.1G007200	0_71	187	72	TarvensevarAK34W	Arr000873	TRUE	OG0003025	N0.HOG0006035 OG0003025	FALSE	23372
Chr01	350115	352024	TaAK34W.1G007300	0_72	483	73	TarvensevarAK34W	Arr000874	TRUE	OG0003026	N0.HOG0006036 OG0003026	FALSE	23473
Chr01	352274	357329	TaAK34W.1G007400	0_73	789	74	TarvensevarAK34W	Arr000875	TRUE	OG0003027	N0.HOG0006037 OG0003027	FALSE	23573
Chr01	366852	369224	TaAK34W.1G007600	0_75	459	76	TarvensevarAK34W	Arr000876	TRUE	OG0003028	N0.HOG0006038 OG0003028	FALSE	23767
Chr01	369579	372247	TaAK34W.1G007700	0_76	606	77	TarvensevarAK34W	Arr000877	TRUE	OG0003029	N0.HOG0006039 OG0003029	FALSE	23870
Chr01	375739	377603	TaAK34W.1G007800	0_77	454	78	TarvensevarAK34W	Arr000878	TRUE	OG0003030	N0.HOG0006040 OG0003030	FALSE	23976
Chr01	387998	392379	TaAK34W.1G008100	0_80	854	81	TarvensevarAK34W	Arr000879	TRUE	OG0003031	N0.HOG0006041 OG0003031	FALSE	24274
Chr01	397711	400793	TaAK34W.1G008200	0_81	326	82	TarvensevarAK34W	Arr000880	TRUE	OG0003032	N0.HOG0006042 OG0003032	FALSE	24365
Chr01	400112	408850	TaAK34W.1G008300	0_82	1766	83	TarvensevarAK34W	Arr000881	TRUE	OG0003033	N0.HOG0006043 OG0003033	FALSE	24461
Chr01	408752	411368	TaAK34W.1G008400	0_83	253	84	TarvensevarAK34W	Arr000882	TRUE	OG0003034	N0.HOG0006044 OG0003034	FALSE	24567
Chr01	411860	414078	TaAK34W.1G008500	0_84	360	85	TarvensevarAK34W	Arr000883	TRUE	OG0003035	N0.HOG0006045 OG0003035	FALSE	24669
Chr01	414361	414812	TaAK34W.1G008600	0_85	48	86	TarvensevarAK34W	Arr000884	TRUE	OG0003036	N0.HOG0006046 OG0003036	FALSE	24773
Chr01	424172	425987	TaAK34W.1G008900	0_88	387	89	TarvensevarAK34W	Arr000885	TRUE	OG0003037	N0.HOG0006047 OG0003037	FALSE	25079
Chr01	428817	432589	TaAK34W.1G009100	0_90	638	91	TarvensevarAK34W	Arr000886	TRUE	OG0003038	N0.HOG0006048 OG0003038	FALSE	25334
Chr01	436454	438482	TaAK34W.1G009300	0_92	334	93	TarvensevarAK34W	Arr000887	TRUE	OG0003039	N0.HOG0006049 OG0003039	FALSE	25488
Chr01	439317	439929	TaAK34W.1G009400	0_93	126	94	TarvensevarAK34W	Arr000888	TRUE	OG0003040	N0.HOG0006050 OG0003040	FALSE	25588
Chr01	440763	442668	TaAK34W.1G009500	0_94	418	95	TarvensevarAK34W	Arr000889	TRUE	OG0003041	N0.HOG0006051 OG0003041	FALSE	25690
Chr01	443033	444549	TaAK34W.1G009600	0_95	313	96	TarvensevarAK34W	Arr000890	TRUE	OG0003042	N0.HOG0006052 OG0003042	FALSE	25795
Chr01	445142	446683	TaAK34W.1G009700	0_96	362	97	TarvensevarAK34W	Arr000891	TRUE	OG0003043	N0.HOG0006053 OG0003043	FALSE	25891
Chr01	446862	447551	TaAK34W.1G009800	0_97	129	98	TarvensevarAK34W	Arr000892	TRUE	OG0003044	N0.HOG0006054 OG0003044	FALSE	25984
Chr01	454814	465957	TaAK34W.1G010000	0_99	2154	100	TarvensevarAK34W	Arr000893	TRUE	OG0003045	N0.HOG0006055 OG0003045	FALSE	4
Chr01	465706	467982	TaAK34W.1G010100	0_100	206	101	TarvensevarAK34W	Arr000894	TRUE	OG0003046	N0.HOG0006056 OG0003046	FALSE	113
Chr01	470141	470321	TaAK34W.1G010200	0_101	60	102	TarvensevarAK34W	Arr000895	TRUE	OG0003047	N0.HOG0006057 OG0003047	FALSE	221
Chr01	470781	481382	TaAK34W.1G010300	0_102	1894	103	TarvensevarAK34W	Arr000896	TRUE	OG0003048	N0.HOG0006058 OG0003048	FALSE	328
Chr01	482959	487315	TaAK34W.1G010400	0_103	727	104	TarvensevarAK34W	Arr000897	TRUE	OG0003049	N0.HOG0006059 OG0003049	FALSE	434
Chr01	486885	489814	TaAK34W.1G010500	0_104	277	105	TarvensevarAK34W	Arr000898	TRUE	OG0003050	N0.HOG0006060 OG0003050	FALSE	537
Chr01	490201	491827	TaAK34W.1G010600	0_105	212	106	TarvensevarAK34W	Arr000899	TRUE	OG0003051	N0.HOG0006061 OG0003051	FALSE	646
Chr01	514709	516455	TaAK34W.1G010800	0_107	389	108	TarvensevarAK34W	Arr000900	TRUE	OG0003052	N0.HOG0006062 OG0003052	FALSE	856
Chr01	518386	519655	TaAK34W.1G010900	0_108	423	109	TarvensevarAK34W	Arr000901	TRUE	OG0003053	N0.HOG0006063 OG0003053	FALSE	963
Chr01	527208	529656	TaAK34W.1G011000	0_109	435	110	TarvensevarAK34W	Arr000902	TRUE	OG0003054	N0.HOG0006064 OG0003054	FALSE	1072
Chr01	529492	530303	TaAK34W.1G011100	0_110	185	111	TarvensevarAK34W	Arr000903	TRUE	OG0003055	N0.HOG0006065 OG0003055	FALSE	1178
Chr01	534533	536254	TaAK34W.1G011200	0_111	198	112	TarvensevarAK34W	Arr000904	TRUE	OG0003056	N0.HOG0006066 OG0003056	FALSE	1286
Chr01	538369	544214	TaAK34W.1G011300	0_112	882	113	TarvensevarAK34W	Arr000905	TRUE	OG0003057	N0.HOG0006067 OG0003057	FALSE	1395
Chr01	545837	546863	TaAK34W.1G011400	0_113	263	114	TarvensevarAK34W	Arr000906	TRUE	OG0003058	N0.HOG0006068 OG0003058	FALSE	1504
Chr01	548191	549690	TaAK34W.1G011500	0_114	314	115	TarvensevarAK34W	Arr000907	TRUE	OG0003059	N0.HOG0006069 OG0003059	FALSE	1612
Chr01	554151	555072	TaAK34W.1G011600	0_115	307	116	TarvensevarAK34W	Arr000908	TRUE	OG0003060	N0.HOG0006070 OG0003060	FALSE	1720
Chr01	557566	558492	TaAK34W.1G011700	0_116	189	117	TarvensevarAK34W	Arr000909	TRUE	OG0003061	N0.HOG0006071 OG0003061	FALSE	1829
Chr01	559450	560606	TaAK34W.1G011800	0_117	97	118	TarvensevarAK34W	Arr000910	TRUE	OG0003062	N0.HOG0006072 OG0003062	FALSE	1936
Chr01	563756	567743	TaAK34W.1G012000	0_119	682	120	TarvensevarAK34W	Arr000911	TRUE	OG0003063	N0.HOG0006073 OG0003063	FALSE	2044
Chr01	567704	568609	TaAK34W.1G012100	0_120	190	121	TarvensevarAK34W	Arr000912	TRUE	OG0003064	N0.HOG0006074 OG0003064	FALSE	2155
Chr01	576085	579049	TaAK34W.1G012200	0_121	765	122	TarvensevarAK34W	Arr000913	TRUE	OG0003065	N0.HOG0006075 OG0003065	FALSE	2263
Chr01	577724	583738	TaAK34W.1G012300	0_122	274	123	TarvensevarAK34W	Arr000914	TRUE	OG0003066	N0.HOG0006076 OG0003066	FALSE	2371
Chr01	583896	585313	TaAK34W.1G012400	0_123	193	124	TarvensevarAK34W	Arr000915	TRUE	OG0003067	N0.HOG0006077 OG0003067	FALSE	2472
Chr01	585644	588581	TaAK34W.1G012500	0_124	498	125	TarvensevarAK34W	Arr000916	TRUE	OG0003068	N0.HOG0006078 OG0003068	FALSE	2579
Chr01	588710	590286	TaAK34W.1G012600	0_125	243	126	TarvensevarAK34W	Arr000917	TRUE	OG0003069	N0.HOG0006079 OG0003069	FALSE	2689
Chr01	598759	601410	TaAK34W.1G012800	0_127	587	128	TarvensevarAK34W	Arr000918	TRUE	OG0003070	N0.HOG0006080 OG0003070	FALSE	2909
Chr01	604543	607944	TaAK34W.1G012900	0_128	469	129	TarvensevarAK34W	Arr000919	TRUE	OG0003071	N0.HOG0006081 OG0003071	FALSE	3017
Chr01	608012	608612	TaAK34W.1G013000	0_129	106	130	TarvensevarAK34W	Arr000920	TRUE	OG0003072	N0.HOG0006082 OG0003072	FALSE	3126
Chr01	608847	613134	TaAK34W.1G013100	0_130	728	131	TarvensevarAK34W	Arr000921	TRUE	OG0003073	N0.HOG0006083 OG0003073	FALSE	3232
Chr01	613364	614842	TaAK34W.1G013200	0_131	241	132	TarvensevarAK34W	Arr000922	TRUE	OG0003074	N0.HOG0006084 OG0003074	FALSE	3337
Chr01	616556	617779	TaAK34W.1G013300	0_132	380	133	TarvensevarAK34W	Arr000923	TRUE	OG0003075	N0.HOG0006085 OG0003075	FALSE	3444
Chr01	622018	623408	TaAK34W.1G013500	0_134	396	135	TarvensevarAK34W	Arr000924	TRUE	OG0003076	N0.HOG0006086 OG0003076	FALSE	3650
Chr01	637919	639111	TaAK34W.1G013900	0_138	387	139	TarvensevarAK34W	Arr000925	TRUE	OG0003077	N0.HOG0006087 OG0003077	FALSE	4067
Chr01	656730	657206	TaAK34W.1G014400	0_143	117	144	TarvensevarAK34W	Arr000926	TRUE	OG0003078	N0.HOG0006088 OG0003078	FALSE	4584
Chr01	657679	658731	TaAK34W.1G014500	0_144	99	145	TarvensevarAK34W	Arr000927	TRUE	OG0003079	N0.HOG0006089 OG0003079	FALSE	4693
Chr01	665466	666982	TaAK34W.1G014800	0_147	103	148	TarvensevarAK34W	Arr000928	TRUE	OG0003080	N0.HOG0006090 OG0003080	FALSE	4991
Chr01	667232	667694	TaAK34W.1G014900	0_148	154	149	TarvensevarAK34W	Arr000929	TRUE	OG0003081	N0.HOG0006091 OG0003081	FALSE	5089
Chr01	668354	669027	TaAK34W.1G015000	0_149	83	150	TarvensevarAK34W	Arr000930	TRUE	OG0003082	N0.HOG0006092 OG0003082	FALSE	5167
Chr01	671177	684410	TaAK34W.1G015100	0_150	1819	151	TarvensevarAK34W	Arr000931	TRUE	OG0003083	N0.HOG0006093 OG0003083	FALSE	5230
Chr01	692466	694211	TaAK34W.1G015300	0_152	380	153	TarvensevarAK34W	Arr000932	TRUE	OG0003084	N0.HOG0006094 OG0003084	FALSE	5425
Chr01	706377	710454	TaAK34W.1G015600	0_155	575	156	TarvensevarAK34W	Arr000933	TRUE	OG0003085	N0.HOG0006095 OG0003085	FALSE	5678
Chr01	712034	714126	TaAK34W.1G015700	0_156	307	157	TarvensevarAK34W	Arr000934	TRUE	OG0003086	N0.HOG0006096 OG0003086	FALSE	5788
Chr01	714029	716204	TaAK34W.1G015800	0_157	388	158	TarvensevarAK34W	Arr000935	TRUE	OG0003087	N0.HOG0006097 OG0003087	FALSE	5897
Chr01	718589	719986	TaAK34W.1G015900	0_158	183	159	TarvensevarAK34W	Arr000936	TRUE	OG0003088	N0.HOG0006098 OG0003088	FALSE	6001
Chr01	730290	732782	TaAK34W.1G016200	0_161	361	162	TarvensevarAK34W	Arr000937	TRUE	OG0003089	N0.HOG0006099 OG0003089	FALSE	6319
Chr01	733967	735326	TaAK34W.1G016300	0_162	386	163	TarvensevarAK34W	Arr000938	TRUE	OG0003090	N0.HOG0006100 OG0003090	FALSE	6429
Chr01	741083	743985	TaAK34W.1G016500	0_164	596	165	TarvensevarAK34W	Arr000939	TRUE	OG0003091	N0.HOG0006101 OG0003091	FALSE	6640
Chr01	744165	745791	TaAK34W.1G016600	0_165	250	166	TarvensevarAK34W	Arr000940	TRUE	OG0003092	N0.HOG0006102 OG0003092	FALSE	6745
Chr01	749095	751826	TaAK34W.1G016700	0_166	461	167	TarvensevarAK34W	Arr000941	TRUE	OG0003093	N0.HOG0006103 OG0003093	FALSE	6853
Chr01	751841	755807	TaAK34W.1G016800	0_167	667	168	TarvensevarAK34W	Arr000942	TRUE	OG0003094	N0.HOG0006104 OG0003094	FALSE	6961
Chr01	756241	757067	TaAK34W.1G016900	0_168	130	169	TarvensevarAK34W	Arr000943	TRUE	OG0003095	N0.HOG0006105 OG0003095	FALSE	7069
Chr01	757268	758603	TaAK34W.1G017000	0_169	327	170	TarvensevarAK34W	Arr000944	TRUE	OG0003096	N0.HOG0006106 OG0003096	FALSE	7169
Chr01	780771	781578	TaAK34W.1G017400	0_173	155	174	TarvensevarAK34W	Arr000945	TRUE	OG0003097	N0.HOG0006107 OG0003097	FALSE	7375
Chr01	782428	784846	TaAK34W.1G017500	0_174	395	175	TarvensevarAK34W	Arr000946	TRUE	OG0003098	N0.HOG0006108 OG0003098	FALSE	7478
Chr01	784730	793294	TaAK34W.1G017600	0_175	2177	176	TarvensevarAK34W	Arr000947	TRUE	OG0003099	N0.HOG0006109 OG0003099	FALSE	7580
Chr01	793692	797378	TaAK34W.1G017700	0_176	744	177	TarvensevarAK34W	Arr000948	TRUE	OG0003100	N0.HOG0006110 OG0003100	FALSE	7674
Chr01	798665	801346	TaAK34W.1G017800	0_177	333	178	TarvensevarAK34W	Arr000949	TRUE	OG0003101	N0.HOG0006111 OG0003101	FALSE	7772
Chr01	801378	806665	TaAK34W.1G017900	0_178	687	179	TarvensevarAK34W	Arr000950	TRUE	OG0003102	N0.HOG0006112 OG0003102	FALSE	7855
Chr01	806807	814110	TaAK34W.1G018000	0_179	1226	180	TarvensevarAK34W	Arr000951	TRUE	OG0003103	N0.HOG0006113 OG0003103	FALSE	7953
Chr01	816604	821157	TaAK34W.1G018200	0_181	1062	182	TarvensevarAK34W	Arr000952	TRUE	OG0003104	N0.HOG0006114 OG0003104	FALSE	8054
Chr01	821295	829152	TaAK34W.1G018300	0_182	1057	183	TarvensevarAK34W	Arr000953	TRUE	OG0003105	N0.HOG0006115 OG0003105	FALSE	8135
Chr01	829141	832501	TaAK34W.1G018400	0_183	816	184	TarvensevarAK34W	Arr000954	TRUE	OG0003106	N0.HOG0006116 OG0003106	FALSE	8224
Chr01	836602	840440	TaAK34W.1G018700	0_186	552	187	TarvensevarAK34W	Arr000955	TRUE	OG0003107	N0.HOG0006117 OG0003107	FALSE	8534
Chr01	844579	847202	TaAK34W.1G018900	0_188	709	189	TarvensevarAK34W	Arr000956	TRUE	OG0003108	N0.HOG0006118 OG0003108	FALSE	8744
Chr01	847092	849834	TaAK34W.1G019000	0_189	340	190	TarvensevarAK34W	Arr000957	TRUE	OG0003109	N0.HOG0006119 OG0003109	FALSE	8849
Chr01	850224	851336	TaAK34W.1G019100	0_190	212	191	TarvensevarAK34W	Arr000958	TRUE	OG0003110	N0.HOG0006120 OG0003110	FALSE	8959
Chr01	851428	855397	TaAK34W.1G019200	0_191	809	192	TarvensevarAK34W	Arr000959	TRUE	OG0003111	N0.HOG0006121 OG0003111	FALSE	9060
Chr01	855741	857658	TaAK34W.1G019300	0_192	358	193	TarvensevarAK34W	Arr000960	TRUE	OG0003112	N0.HOG0006122 OG0003112	FALSE	9169
Chr01	859778	860547	TaAK34W.1G019500	0_194	224	195	TarvensevarAK34W	Arr000961	TRUE	OG0003113	N0.HOG0006123 OG0003113	FALSE	9385
Chr01	860652	863757	TaAK34W.1G019600	0_195	715	196	TarvensevarAK34W	Arr000962	TRUE	OG0003114	N0.HOG0006124 OG0003114	FALSE	9493
Chr01	865161	871758	TaAK34W.1G019700	0_196	903	197	TarvensevarAK34W	Arr000963	TRUE	OG0003115	N0.HOG0006125 OG0003115	FALSE	9603
Chr01	876319	877839	TaAK34W.1G019800	0_197	211	198	TarvensevarAK34W	Arr000964	TRUE	OG0003116	N0.HOG0006126 OG0003116	FALSE	9712
Chr01	886818	891067	TaAK34W.1G019900	0_198	946	199	TarvensevarAK34W	Arr000965	TRUE	OG0003117	N0.HOG0006127 OG0003117	FALSE	9819
Chr01	894594	896646	TaAK34W.1G020100	0_200	295	201	TarvensevarAK34W	Arr000966	TRUE	OG0003118	N0.HOG0006128 OG0003118	FALSE	10031
Chr01	896465	899469	TaAK34W.1G020200	0_201	329	202	TarvensevarAK34W	Arr000967	TRUE	OG0003119	N0.HOG0006129 OG0003119	FALSE	10136
Chr01	899290	899935	TaAK34W.1G020300	0_202	107	203	TarvensevarAK34W	Arr000968	TRUE	OG0003120	N0.HOG0006130 OG0003120	FALSE	10244
Chr01	900023	901917	TaAK34W.1G020400	0_203	327	204	TarvensevarAK34W	Arr000969	TRUE	OG0003121	N0.HOG0006131 OG0003121	FALSE	10350
Chr01	901985	903973	TaAK34W.1G020500	0_204	288	205	TarvensevarAK34W	Arr000970	TRUE	OG0003122	N0.HOG0006132 OG0003122	FALSE	10451
Chr01	906767	908391	TaAK34W.1G020600	0_205	202	206	TarvensevarAK34W	Arr000971	TRUE	OG0003123	N0.HOG0006133 OG0003123	FALSE	10557
Chr01	912203	913786	TaAK34W.1G020800	0_207	245	208	TarvensevarAK34W	Arr000972	TRUE	OG0003124	N0.HOG0006134 OG0003124	FALSE	10766
Chr01	920836	923155	TaAK34W.1G021200	0_211	414	212	TarvensevarAK34W	Arr000973	TRUE	OG0003125	N0.HOG0006135 OG0003125	FALSE	11168
Chr01	922718	925782	TaAK34W.1G021300	0_212	392	213	TarvensevarAK34W	Arr000974	TRUE	OG0003126	N0.HOG0006136 OG0003126	FALSE	11257
Chr01	929964	931933	TaAK34W.1G021400	0_213	217	214	TarvensevarAK34W	Arr000975	TRUE	OG0003127	N0.HOG0006137 OG0003127	FALSE	11355
Chr01	936619	937881	TaAK34W.1G021500	0_214	239	215	TarvensevarAK34W	Arr000976	TRUE	OG0003128	N0.HOG0006138 OG0003128	FALSE	11457
Chr01	944248	946304	TaAK34W.1G021600	0_215	440	216	TarvensevarAK34W	Arr000977	TRUE	OG0003129	N0.HOG0006139 OG0003129	FALSE	11554
Chr01	950422	951899	TaAK34W.1G021800	0_217	102	218	TarvensevarAK34W	Arr000978	TRUE	OG0003130	N0.HOG0006140 OG0003130	FALSE	11753
Chr01	954696	955398	TaAK34W.1G022000	0_219	159	220	TarvensevarAK34W	Arr000979	TRUE	OG0003131	N0.HOG0006141 OG0003131	FALSE	11959
Chr01	955854	958159	TaAK34W.1G022100	0_220	236	221	TarvensevarAK34W	Arr000980	TRUE	OG0003132	N0.HOG0006142 OG0003132	FALSE	12062
Chr01	988123	988879	TaAK34W.1G022700	0_226	252	227	TarvensevarAK34W	Arr000981	TRUE	OG0003133	N0.HOG0006143 OG0003133	FALSE	12706
Chr01	996865	999925	TaAK34W.1G023000	0_229	595	230	TarvensevarAK34W	Arr000982	TRUE	OG0003134	N0.HOG0006144 OG0003134	FALSE	13022
Chr01	1002074	1003529	TaAK34W.1G023100	0_230	341	231	TarvensevarAK34W	Arr000983	TRUE	OG0003135	N0.HOG0006145 OG0003135	FALSE	13130
Chr01	1010026	1012416	TaAK34W.1G023200	0_231	483	232	TarvensevarAK34W	Arr000984	TRUE	OG0003136	N0.HOG0006146 OG0003136	FALSE	13241
Chr01	1014471	1015351	TaAK34W.1G023300	0_232	119	233	TarvensevarAK34W	Arr000985	TRUE	OG0003137	N0.HOG0006147 OG0003137	FALSE	13350
Chr01	1015531	1023656	TaAK34W.1G023400	0_233	1983	234	TarvensevarAK34W	Arr000986	TRUE	OG0003138	N0.HOG0006148 OG0003138	FALSE	13461
Chr01	1033239	1033461	TaAK34W.1G023600	0_235	74	236	TarvensevarAK34W	Arr000987	TRUE	OG0003139	N0.HOG0006149 OG0003139	FALSE	13570
Chr01	1037148	1040061	TaAK34W.1G023700	0_236	380	237	TarvensevarAK34W	Arr000988	TRUE	OG0003140	N0.HOG0006150 OG0003140	FALSE	13677
Chr01	1039900	1042276	TaAK34W.1G023800	0_237	447	238	TarvensevarAK34W	Arr000989	TRUE	OG0003141	N0.HOG0006151 OG0003141	FALSE	13785
Chr01	1045864	1049300	TaAK34W.1G023900	0_238	296	239	TarvensevarAK34W	Arr000990	TRUE	OG0003142	N0.HOG0006152 OG0003142	FALSE	13891
Chr01	1062033	1063162	TaAK34W.1G024200	0_241	77	242	TarvensevarAK34W	Arr000991	TRUE	OG0003143	N0.HOG0006153 OG0003143	FALSE	14109
Chr01	1070160	1071024	TaAK34W.1G024400	0_243	153	244	TarvensevarAK34W	Arr000992	TRUE	OG0003144	N0.HOG0006154 OG0003144	FALSE	14328
Chr01	1074050	1076919	TaAK34W.1G024500	0_244	347	245	TarvensevarAK34W	Arr000993	TRUE	OG0003145	N0.HOG0006155 OG0003145	FALSE	14435
Chr01	1076850	1079053	TaAK34W.1G024600	0_245	318	246	TarvensevarAK34W	Arr000994	TRUE	OG0003146	N0.HOG0006156 OG0003146	FALSE	14545
Chr01	1107153	1108475	TaAK34W.1G025000	0_249	323	250	TarvensevarAK34W	Arr000995	TRUE	OG0003147	N0.HOG0006157 OG0003147	FALSE	14970
Chr01	1110485	1111742	TaAK34W.1G025100	0_250	324	251	TarvensevarAK34W	Arr000996	TRUE	OG0003148	N0.HOG0006158 OG0003148	FALSE	15076
Chr01	1115184	1117853	TaAK34W.1G025200	0_251	569	252	TarvensevarAK34W	Arr000997	TRUE	OG0003149	N0.HOG0006159 OG0003149	FALSE	15184
Chr01	1120754	1121835	TaAK34W.1G025300	0_252	202	253	TarvensevarAK34W	Arr000998	TRUE	OG0003150	N0.HOG0006160 OG0003150	FALSE	15290
Chr01	1129353	1130218	TaAK34W.1G025500	0_254	126	255	TarvensevarAK34W	Arr000999	TRUE	OG0003151	N0.HOG0006161 OG0003151	FALSE	15506
Chr01	1131872	1134293	TaAK34W.1G025600	0_255	282	256	TarvensevarAK34W	Arr001000	TRUE	OG0003152	N0.HOG0006162 OG0003152	FALSE	15616
Chr01	1134329	1136731	TaAK34W.1G025700	0_256	254	257	TarvensevarAK34W	Arr001001	TRUE	OG0003153	N0.HOG0006163 OG0003153	FALSE	15721
Chr01	1136999	1139229	TaAK34W.1G025800	0_257	520	258	TarvensevarAK34W	Arr001002	TRUE	OG0003154	N0.HOG0006164 OG0003154	FALSE	15823
Chr01	1142580	1145921	TaAK34W.1G025900	0_258	289	259	TarvensevarAK34W	Arr001003	TRUE	OG0003155	N0.HOG0006165 OG0003155	FALSE	15931
Chr01	1182342	1186295	TaAK34W.1G026700	0_266	525	267	TarvensevarAK34W	Arr001004	TRUE	OG0003156	N0.HOG0006166 OG0003156	FALSE	16871
Chr01	1197687	1201911	TaAK34W.1G027000	0_269	389	270	TarvensevarAK34W	Arr001005	TRUE	OG0003157	N0.HOG0006167 OG0003157	FALSE	17087
Chr01	1204728	1206893	TaAK34W.1G027200	0_271	188	272	TarvensevarAK34W	Arr001006	TRUE	OG0003158	N0.HOG0006168 OG0003158	FALSE	17299
Chr01	1207581	1210947	TaAK34W.1G027300	0_272	566	273	TarvensevarAK34W	Arr001007	TRUE	OG0003159	N0.HOG0006169 OG0003159	FALSE	17402
Chr01	1213117	1213938	TaAK34W.1G027400	0_273	151	274	TarvensevarAK34W	Arr001008	TRUE	OG0003160	N0.HOG0006170 OG0003160	FALSE	17498
Chr01	1214579	1215599	TaAK34W.1G027500	0_274	176	275	TarvensevarAK34W	Arr001009	TRUE	OG0003161	N0.HOG0006171 OG0003161	FALSE	17601
Chr01	1218162	1220506	TaAK34W.1G027600	0_275	305	276	TarvensevarAK34W	Arr001010	TRUE	OG0003162	N0.HOG0006172 OG0003162	FALSE	17710
Chr01	1232728	1234145	TaAK34W.1G027700	0_276	375	277	TarvensevarAK34W	Arr001011	TRUE	OG0003163	N0.HOG0006173 OG0003163	FALSE	17804
Chr01	1236538	1237757	TaAK34W.1G027900	0_278	98	279	TarvensevarAK34W	Arr001012	TRUE	OG0003164	N0.HOG0006174 OG0003164	FALSE	17969
Chr01	1239183	1242151	TaAK34W.1G028000	0_279	675	280	TarvensevarAK34W	Arr001013	TRUE	OG0003165	N0.HOG0006175 OG0003165	FALSE	18070
Chr01	1247829	1250388	TaAK34W.1G028100	0_280	562	281	TarvensevarAK34W	Arr001014	TRUE	OG0003166	N0.HOG0006176 OG0003166	FALSE	18162
Chr01	1269078	1269886	TaAK34W.1G028400	0_283	163	284	TarvensevarAK34W	Arr001015	TRUE	OG0003167	N0.HOG0006177 OG0003167	FALSE	18434
Chr01	1270510	1272603	TaAK34W.1G028500	0_284	399	285	TarvensevarAK34W	Arr001016	TRUE	OG0003168	N0.HOG0006178 OG0003168	FALSE	18535
Chr01	1277982	1281857	TaAK34W.1G028600	0_285	1027	286	TarvensevarAK34W	Arr001017	TRUE	OG0003169	N0.HOG0006179 OG0003169	FALSE	18628
Chr01	1281854	1287071	TaAK34W.1G028700	0_286	912	287	TarvensevarAK34W	Arr001018	TRUE	OG0003170	N0.HOG0006180 OG0003170	FALSE	18719
Chr01	1287332	1288315	TaAK34W.1G028800	0_287	114	288	TarvensevarAK34W	Arr001019	TRUE	OG0003171	N0.HOG0006181 OG0003171	FALSE	18791
Chr01	1289932	1291508	TaAK34W.1G028900	0_288	277	289	TarvensevarAK34W	Arr001020	TRUE	OG0003172	N0.HOG0006182 OG0003172	FALSE	18802
Chr01	1302074	1305945	TaAK34W.1G029100	0_290	601	291	TarvensevarAK34W	Arr001021	TRUE	OG0003173	N0.HOG0006183 OG0003173	FALSE	18824
Chr01	1305945	1307981	TaAK34W.1G029200	0_291	454	292	TarvensevarAK34W	Arr001022	TRUE	OG0003174	N0.HOG0006184 OG0003174	FALSE	18834
Chr01	1309420	1310342	TaAK34W.1G029300	0_292	196	293	TarvensevarAK34W	Arr001023	TRUE	OG0003175	N0.HOG0006185 OG0003175	FALSE	18845
Chr01	1316591	1317477	TaAK34W.1G029400	0_293	122	294	TarvensevarAK34W	Arr001024	TRUE	OG0003176	N0.HOG0006186 OG0003176	FALSE	18856
Chr01	1317379	1319405	TaAK34W.1G029500	0_294	302	295	TarvensevarAK34W	Arr001025	TRUE	OG0003177	N0.HOG0006187 OG0003177	FALSE	18867
Chr01	1319855	1322506	TaAK34W.1G029600	0_295	513	296	TarvensevarAK34W	Arr001026	TRUE	OG0003178	N0.HOG0006188 OG0003178	FALSE	18879
Chr01	1335103	1335949	TaAK34W.1G029700	0_296	232	297	TarvensevarAK34W	Arr001027	TRUE	OG0003179	N0.HOG0006189 OG0003179	FALSE	18890
Chr01	1335961	1338173	TaAK34W.1G029800	0_297	569	298	TarvensevarAK34W	Arr001028	TRUE	OG0003180	N0.HOG0006190 OG0003180	FALSE	18901
Chr01	1338291	1339739	TaAK34W.1G029900	0_298	183	299	TarvensevarAK34W	Arr001029	TRUE	OG0003181	N0.HOG0006191 OG0003181	FALSE	18912
Chr01	1342650	1346171	TaAK34W.1G030000	0_299	719	300	TarvensevarAK34W	Arr001030	TRUE	OG0003182	N0.HOG0006192 OG0003182	FALSE	18923
Chr01	1346205	1347809	TaAK34W.1G030100	0_300	206	301	TarvensevarAK34W	Arr001031	TRUE	OG0003183	N0.HOG0006193 OG0003183	FALSE	18934
Chr01	1347368	1350022	TaAK34W.1G030200	0_301	258	302	TarvensevarAK34W	Arr001032	TRUE	OG0003184	N0.HOG0006194 OG0003184	FALSE	18945
Chr01	1354589	1360846	TaAK34W.1G030300	0_302	1168	303	TarvensevarAK34W	Arr001033	TRUE	OG0003185	N0.HOG0006195 OG0003185	FALSE	18956
Chr01	1375593	1377925	TaAK34W.1G030600	0_305	351	306	TarvensevarAK34W	Arr001034	TRUE	OG0003186	N0.HOG0006196 OG0003186	FALSE	19002
Chr01	1377949	1378654	TaAK34W.1G030700	0_306	150	307	TarvensevarAK34W	Arr001035	TRUE	OG0003187	N0.HOG0006197 OG0003187	FALSE	19013
Chr01	1379972	1382710	TaAK34W.1G030800	0_307	702	308	TarvensevarAK34W	Arr001036	TRUE	OG0003188	N0.HOG0006198 OG0003188	FALSE	19024
Chr01	1383886	1386473	TaAK34W.1G031000	0_309	333	310	TarvensevarAK34W	Arr001037	TRUE	OG0003189	N0.HOG0006199 OG0003189	FALSE	19046
Chr01	1392016	1393570	TaAK34W.1G031300	0_312	395	313	TarvensevarAK34W	Arr001038	TRUE	OG0003190	N0.HOG0006200 OG0003190	FALSE	19057
Chr01	1397002	1402581	TaAK34W.1G031400	0_313	985	314	TarvensevarAK34W	Arr001039	TRUE	OG0003191	N0.HOG0006201 OG0003191	FALSE	19068
Chr01	1411867	1415271	TaAK34W.1G031800	0_317	669	318	TarvensevarAK34W	Arr001040	TRUE	OG0003192	N0.HOG0006202 OG0003192	FALSE	19113
Chr01	1415551	1415937	TaAK34W.1G031900	0_318	66	319	TarvensevarAK34W	Arr001041	TRUE	OG0003193	N0.HOG0006203 OG0003193	FALSE	19123
Chr01	1417573	1418131	TaAK34W.1G032000	0_319	186	320	TarvensevarAK34W	Arr001042	TRUE	OG0003194	N0.HOG0006204 OG0003194	FALSE	19133
Chr01	1419146	1422278	TaAK34W.1G032100	0_320	250	321	TarvensevarAK34W	Arr001043	TRUE	OG0003195	N0.HOG0006205 OG0003195	FALSE	19143
Chr01	1428938	1433933	TaAK34W.1G032300	0_322	1130	323	TarvensevarAK34W	Arr001044	TRUE	OG0003196	N0.HOG0006206 OG0003196	FALSE	19164
Chr01	1434095	1436696	TaAK34W.1G032400	0_323	524	324	TarvensevarAK34W	Arr001045	TRUE	OG0003197	N0.HOG0006207 OG0003197	FALSE	19174
Chr01	1436560	1438917	TaAK34W.1G032500	0_324	395	325	TarvensevarAK34W	Arr001046	TRUE	OG0003198	N0.HOG0006208 OG0003198	FALSE	19185
Chr01	1439023	1442208	TaAK34W.1G032600	0_325	755	326	TarvensevarAK34W	Arr001047	TRUE	OG0003199	N0.HOG0006209 OG0003199	FALSE	19196
Chr01	1442574	1444276	TaAK34W.1G032700	0_326	355	327	TarvensevarAK34W	Arr001048	TRUE	OG0003200	N0.HOG0006210 OG0003200	FALSE	19208
Chr01	1444914	1445734	TaAK34W.1G032800	0_327	168	328	TarvensevarAK34W	Arr001049	TRUE	OG0003201	N0.HOG0006211 OG0003201	FALSE	19219
Chr01	1448856	1450025	TaAK34W.1G032900	0_328	153	329	TarvensevarAK34W	Arr001050	TRUE	OG0003202	N0.HOG0006212 OG0003202	FALSE	19230
Chr01	1452582	1454221	TaAK34W.1G033000	0_329	361	330	TarvensevarAK34W	Arr001051	TRUE	OG0003203	N0.HOG0006213 OG0003203	FALSE	19241
Chr01	1462439	1465759	TaAK34W.1G033200	0_331	612	332	TarvensevarAK34W	Arr001052	TRUE	OG0003204	N0.HOG0006214 OG0003204	FALSE	19263
Chr01	1468918	1469905	TaAK34W.1G033300	0_332	147	333	TarvensevarAK34W	Arr001053	TRUE	OG0003205	N0.HOG0006215 OG0003205	FALSE	19274
Chr01	1472623	1473285	TaAK34W.1G033400	0_333	138	334	TarvensevarAK34W	Arr001054	TRUE	OG0003206	N0.HOG0006216 OG0003206	FALSE	19285
Chr01	1473766	1476294	TaAK34W.1G033500	0_334	382	335	TarvensevarAK34W	Arr001055	TRUE	OG0003207	N0.HOG0006217 OG0003207	FALSE	19296
Chr01	1485299	1490207	TaAK34W.1G033700	0_336	632	337	TarvensevarAK34W	Arr001056	TRUE	OG0003208	N0.HOG0006218 OG0003208	FALSE	19319
Chr01	1496010	1496858	TaAK34W.1G033800	0_337	98	338	TarvensevarAK34W	Arr001057	TRUE	OG0003209	N0.HOG0006219 OG0003209	FALSE	19330
Chr01	1496782	1498697	TaAK34W.1G033900	0_338	251	339	TarvensevarAK34W	Arr001058	TRUE	OG0003210	N0.HOG0006220 OG0003210	FALSE	19341
Chr01	1503846	1504709	TaAK34W.1G034100	0_340	149	341	TarvensevarAK34W	Arr001059	TRUE	OG0003211	N0.HOG0006221 OG0003211	FALSE	19363
Chr01	1505915	1506889	TaAK34W.1G034200	0_341	162	342	TarvensevarAK34W	Arr001060	TRUE	OG0003212	N0.HOG0006222 OG0003212	FALSE	19374
Chr01	1507416	1508711	TaAK34W.1G034300	0_342	152	343	TarvensevarAK34W	Arr001061	TRUE	OG0003213	N0.HOG0006223 OG0003213	FALSE	19385
Chr01	1521262	1522246	TaAK34W.1G034600	0_345	153	346	TarvensevarAK34W	Arr001062	TRUE	OG0003214	N0.HOG0006224 OG0003214	FALSE	19430
Chr01	1524506	1525710	TaAK34W.1G034700	0_346	161	347	TarvensevarAK34W	Arr001063	TRUE	OG0003215	N0.HOG0006225 OG0003215	FALSE	19441
Chr01	1530153	1530306	TaAK34W.1G034900	0_348	51	349	TarvensevarAK34W	Arr001064	TRUE	OG0003216	N0.HOG0006226 OG0003216	FALSE	19463
Chr01	1530448	1531012	TaAK34W.1G035000	0_349	143	350	TarvensevarAK34W	Arr001065	TRUE	OG0003217	N0.HOG0006227 OG0003217	FALSE	19474
Chr01	1533897	1537269	TaAK34W.1G035100	0_350	610	351	TarvensevarAK34W	Arr001066	TRUE	OG0003218	N0.HOG0006228 OG0003218	FALSE	19485
Chr01	1537556	1541417	TaAK34W.1G035200	0_351	850	352	TarvensevarAK34W	Arr001067	TRUE	OG0003219	N0.HOG0006229 OG0003219	FALSE	19496
Chr01	1550151	1552540	TaAK34W.1G035400	0_353	556	354	TarvensevarAK34W	Arr001068	TRUE	OG0003220	N0.HOG0006230 OG0003220	FALSE	19517
Chr01	1557187	1558184	TaAK34W.1G035500	0_354	214	355	TarvensevarAK34W	Arr001069	TRUE	OG0003221	N0.HOG0006231 OG0003221	FALSE	19527
Chr01	1565182	1567269	TaAK34W.1G035700	0_356	130	357	TarvensevarAK34W	Arr001070	TRUE	OG0003222	N0.HOG0006232 OG0003222	FALSE	19549
Chr01	1567371	1574782	TaAK34W.1G035800	0_357	1593	358	TarvensevarAK34W	Arr001071	TRUE	OG0003223	N0.HOG0006233 OG0003223	FALSE	19559
Chr01	1574822	1576255	TaAK34W.1G035900	0_358	209	359	TarvensevarAK34W	Arr001072	TRUE	OG0003224	N0.HOG0006234 OG0003224	FALSE	19569
Chr01	1576751	1578528	TaAK34W.1G036000	0_359	159	360	TarvensevarAK34W	Arr001073	TRUE	OG0003225	N0.HOG0006235 OG0003225	FALSE	19580
Chr01	1579132	1579906	TaAK34W.1G036100	0_360	237	361	TarvensevarAK34W	Arr001074	TRUE	OG0003226	N0.HOG0006236 OG0003226	FALSE	19591
Chr01	1586875	1589184	TaAK34W.1G036200	0_361	292	362	TarvensevarAK34W	Arr001075	TRUE	OG0003227	N0.HOG0006237 OG0003227	FALSE	19602
Chr01	1590366	1593168	TaAK34W.1G036400	0_363	486	364	TarvensevarAK34W	Arr001076	TRUE	OG0003228	N0.HOG0006238 OG0003228	FALSE	19624
Chr01	1605103	1607890	TaAK34W.1G036600	0_365	388	366	TarvensevarAK34W	Arr001077	TRUE	OG0003229	N0.HOG0006239 OG0003229	FALSE	19647
Chr01	1608493	1609726	TaAK34W.1G036700	0_366	411	367	TarvensevarAK34W	Arr001078	TRUE	OG0003230	N0.HOG0006240 OG0003230	FALSE	19658
Chr01	1616276	1619201	TaAK34W.1G036900	0_368	476	369	TarvensevarAK34W	Arr001079	TRUE	OG0003231	N0.HOG0006241 OG0003231	FALSE	19679
Chr01	1621726	1622830	TaAK34W.1G037000	0_369	368	370	TarvensevarAK34W	Arr001080	TRUE	OG0003232	N0.HOG0006242 OG0003232	FALSE	19690
Chr01	1623384	1626528	TaAK34W.1G037100	0_370	411	371	TarvensevarAK34W	Arr001081	TRUE	OG0003233	N0.HOG0006243 OG0003233	FALSE	19701
Chr01	1629411	1630462	TaAK34W.1G037200	0_371	168	372	TarvensevarAK34W	Arr001082	TRUE	OG0003234	N0.HOG0006244 OG0003234	FALSE	19712
Chr01	1630957	1632845	TaAK34W.1G037300	0_372	264	373	TarvensevarAK34W	Arr001083	TRUE	OG0003235	N0.HOG0006245 OG0003235	FALSE	19723
Chr01	1633239	1638914	TaAK34W.1G037400	0_373	327	374	TarvensevarAK34W	Arr001084	TRUE	OG0003236	N0.HOG0006246 OG0003236	FALSE	19734
Chr01	1657708	1660839	TaAK34W.1G037600	0_375	560	376	TarvensevarAK34W	Arr001085	TRUE	OG0003237	N0.HOG0006247 OG0003237	FALSE	19756
Chr01	1663952	1666058	TaAK34W.1G037800	0_377	235	378	TarvensevarAK34W	Arr001086	TRUE	OG0003238	N0.HOG0006248 OG0003238	FALSE	19778
Chr01	1670209	1672150	TaAK34W.1G037900	0_378	218	379	TarvensevarAK34W	Arr001087	TRUE	OG0003239	N0.HOG0006249 OG0003239	FALSE	19788
Chr01	1672151	1674542	TaAK34W.1G038000	0_379	686	380	TarvensevarAK34W	Arr001088	TRUE	OG0003240	N0.HOG0006250 OG0003240	FALSE	19799
Chr01	1675034	1677215	TaAK34W.1G038100	0_380	470	381	TarvensevarAK34W	Arr001089	TRUE	OG0003241	N0.HOG0006251 OG0003241	FALSE	19810
Chr01	1678123	1681796	TaAK34W.1G038200	0_381	556	382	TarvensevarAK34W	Arr001090	TRUE	OG0003242	N0.HOG0006252 OG0003242	FALSE	19821
Chr01	1685794	1687510	TaAK34W.1G038400	0_383	342	384	TarvensevarAK34W	Arr001091	TRUE	OG0003243	N0.HOG0006253 OG0003243	FALSE	19841
Chr01	1692024	1693861	TaAK34W.1G038600	0_385	261	386	TarvensevarAK34W	Arr001092	TRUE	OG0003244	N0.HOG0006254 OG0003244	FALSE	19863
Chr01	1698999	1700023	TaAK34W.1G038900	0_388	188	389	TarvensevarAK34W	Arr001093	TRUE	OG0003245	N0.HOG0006255 OG0003245	FALSE	19883
Chr01	1699936	1703672	TaAK34W.1G039000	0_389	699	390	TarvensevarAK34W	Arr001094	TRUE	OG0003246	N0.HOG0006256 OG0003246	FALSE	19894
Chr01	1705872	1707918	TaAK34W.1G039100	0_390	348	391	TarvensevarAK34W	Arr001095	TRUE	OG0003247	N0.HOG0006257 OG0003247	FALSE	19905
Chr01	1707763	1709483	TaAK34W.1G039200	0_391	337	392	TarvensevarAK34W	Arr001096	TRUE	OG0003248	N0.HOG0006258 OG0003248	FALSE	19916
Chr01	1710951	1712025	TaAK34W.1G039300	0_392	231	393	TarvensevarAK34W	Arr001097	TRUE	OG0003249	N0.HOG0006259 OG0003249	FALSE	19927
Chr01	1712614	1714267	TaAK34W.1G039400	0_393	300	394	TarvensevarAK34W	Arr001098	TRUE	OG0003250	N0.HOG0006260 OG0003250	FALSE	19938
Chr01	1715307	1716890	TaAK34W.1G039500	0_394	188	395	TarvensevarAK34W	Arr001099	TRUE	OG0003251	N0.HOG0006261 OG0003251	FALSE	19948
Chr01	1718484	1720153	TaAK34W.1G039600	0_395	273	396	TarvensevarAK34W	Arr001100	TRUE	OG0003252	N0.HOG0006262 OG0003252	FALSE	19958
Chr01	1727226	1728791	TaAK34W.1G039900	0_398	256	399	TarvensevarAK34W	Arr001101	TRUE	OG0003253	N0.HOG0006263 OG0003253	FALSE	19991
Chr01	1729140	1730715	TaAK34W.1G040000	0_399	268	400	TarvensevarAK34W	Arr001102	TRUE	OG0003254	N0.HOG0006264 OG0003254	FALSE	20002
Chr01	1735260	1736648	TaAK34W.1G040100	0_400	315	401	TarvensevarAK34W	Arr001103	TRUE	OG0003255	N0.HOG0006265 OG0003255	FALSE	20013
Chr01	1751228	1753883	TaAK34W.1G040400	0_403	260	404	TarvensevarAK34W	Arr001104	TRUE	OG0003256	N0.HOG0006266 OG0003256	FALSE	20046
Chr01	1753011	1755597	TaAK34W.1G040500	0_404	386	405	TarvensevarAK34W	Arr001105	TRUE	OG0003257	N0.HOG0006267 OG0003257	FALSE	20057
Chr01	1755919	1757281	TaAK34W.1G040600	0_405	137	406	TarvensevarAK34W	Arr001106	TRUE	OG0003258	N0.HOG0006268 OG0003258	FALSE	20068
Chr01	1757288	1759101	TaAK34W.1G040700	0_406	508	407	TarvensevarAK34W	Arr001107	TRUE	OG0003259	N0.HOG0006269 OG0003259	FALSE	20081
Chr01	1759792	1762133	TaAK34W.1G040800	0_407	543	408	TarvensevarAK34W	Arr001108	TRUE	OG0003260	N0.HOG0006270 OG0003260	FALSE	20087
Chr01	1766872	1769855	TaAK34W.1G041000	0_409	401	410	TarvensevarAK34W	Arr001109	TRUE	OG0003261	N0.HOG0006271 OG0003261	FALSE	20104
Chr01	1770217	1772574	TaAK34W.1G041100	0_410	495	411	TarvensevarAK34W	Arr001110	TRUE	OG0003262	N0.HOG0006272 OG0003262	FALSE	20115
Chr01	1772424	1773747	TaAK34W.1G041200	0_411	366	412	TarvensevarAK34W	Arr001111	TRUE	OG0003263	N0.HOG0006273 OG0003263	FALSE	20126
Chr01	1776847	1777525	TaAK34W.1G041400	0_413	226	414	TarvensevarAK34W	Arr001112	TRUE	OG0003264	N0.HOG0006274 OG0003264	FALSE	20145
Chr01	1782379	1784291	TaAK34W.1G041600	0_415	333	416	TarvensevarAK34W	Arr001113	TRUE	OG0003265	N0.HOG0006275 OG0003265	FALSE	20167
Chr01	1790961	1793098	TaAK34W.1G041800	0_417	189	418	TarvensevarAK34W	Arr001114	TRUE	OG0003266	N0.HOG0006276 OG0003266	FALSE	20189
Chr01	1801867	1804925	TaAK34W.1G042000	0_419	500	420	TarvensevarAK34W	Arr001115	TRUE	OG0003267	N0.HOG0006277 OG0003267	FALSE	20211
Chr01	1806243	1808101	TaAK34W.1G042100	0_420	310	421	TarvensevarAK34W	Arr001116	TRUE	OG0003268	N0.HOG0006278 OG0003268	FALSE	20221
Chr01	1808504	1810248	TaAK34W.1G042200	0_421	117	422	TarvensevarAK34W	Arr001117	TRUE	OG0003269	N0.HOG0006279 OG0003269	FALSE	20231
Chr01	1813201	1815732	TaAK34W.1G042400	0_423	174	424	TarvensevarAK34W	Arr001118	TRUE	OG0003270	N0.HOG0006280 OG0003270	FALSE	20241
Chr01	1830118	1831893	TaAK34W.1G042600	0_425	390	426	TarvensevarAK34W	Arr001119	TRUE	OG0003271	N0.HOG0006281 OG0003271	FALSE	20263
Chr01	1833700	1835431	TaAK34W.1G042800	0_427	245	428	TarvensevarAK34W	Arr001120	TRUE	OG0003272	N0.HOG0006282 OG0003272	FALSE	20285
Chr01	1835367	1837422	TaAK34W.1G042900	0_428	402	429	TarvensevarAK34W	Arr001121	TRUE	OG0003273	N0.HOG0006283 OG0003273	FALSE	20296
Chr01	1849554	1851185	TaAK34W.1G043100	0_430	367	431	TarvensevarAK34W	Arr001122	TRUE	OG0003274	N0.HOG0006284 OG0003274	FALSE	20317
Chr01	1851789	1852388	TaAK34W.1G043200	0_431	83	432	TarvensevarAK34W	Arr001123	TRUE	OG0003275	N0.HOG0006285 OG0003275	FALSE	20328
Chr01	1855502	1856297	TaAK34W.1G043300	0_432	124	433	TarvensevarAK34W	Arr001124	TRUE	OG0003276	N0.HOG0006286 OG0003276	FALSE	20337
Chr01	1857307	1858069	TaAK34W.1G043400	0_433	123	434	TarvensevarAK34W	Arr001125	TRUE	OG0003277	N0.HOG0006287 OG0003277	FALSE	20348
Chr01	1858520	1859034	TaAK34W.1G043500	0_434	116	435	TarvensevarAK34W	Arr001126	TRUE	OG0003278	N0.HOG0006288 OG0003278	FALSE	20359
Chr01	1860816	1861989	TaAK34W.1G043600	0_435	253	436	TarvensevarAK34W	Arr001127	TRUE	OG0003279	N0.HOG0006289 OG0003279	FALSE	20370
Chr01	1866440	1867121	TaAK34W.1G043700	0_436	140	437	TarvensevarAK34W	Arr001128	TRUE	OG0003280	N0.HOG0006290 OG0003280	FALSE	20381
Chr01	1877064	1878106	TaAK34W.1G044200	0_441	156	442	TarvensevarAK34W	Arr001129	TRUE	OG0003281	N0.HOG0006291 OG0003281	FALSE	20425
Chr01	1879302	1881904	TaAK34W.1G044300	0_442	376	443	TarvensevarAK34W	Arr001130	TRUE	OG0003282	N0.HOG0006292 OG0003282	FALSE	20436
Chr01	1882043	1883356	TaAK34W.1G044400	0_443	318	444	TarvensevarAK34W	Arr001131	TRUE	OG0003283	N0.HOG0006293 OG0003283	FALSE	20447
Chr01	1883466	1885710	TaAK34W.1G044500	0_444	215	445	TarvensevarAK34W	Arr001132	TRUE	OG0003284	N0.HOG0006294 OG0003284	FALSE	20458
Chr01	1896513	1899183	TaAK34W.1G044700	0_446	344	447	TarvensevarAK34W	Arr001133	TRUE	OG0003285	N0.HOG0006295 OG0003285	FALSE	20478
Chr01	1899454	1901078	TaAK34W.1G044800	0_447	217	448	TarvensevarAK34W	Arr001134	TRUE	OG0003286	N0.HOG0006296 OG0003286	FALSE	20488
Chr01	1905002	1906805	TaAK34W.1G044900	0_448	464	449	TarvensevarAK34W	Arr001135	TRUE	OG0003287	N0.HOG0006297 OG0003287	FALSE	20500
Chr01	1907368	1908804	TaAK34W.1G045000	0_449	333	450	TarvensevarAK34W	Arr001136	TRUE	OG0003288	N0.HOG0006298 OG0003288	FALSE	20511
Chr01	1908865	1912307	TaAK34W.1G045100	0_450	435	451	TarvensevarAK34W	Arr001137	TRUE	OG0003289	N0.HOG0006299 OG0003289	FALSE	20521
Chr01	1914222	1915612	TaAK34W.1G045200	0_451	412	452	TarvensevarAK34W	Arr001138	TRUE	OG0003290	N0.HOG0006300 OG0003290	FALSE	20532
Chr01	1916817	1918309	TaAK34W.1G045300	0_452	380	453	TarvensevarAK34W	Arr001139	TRUE	OG0003291	N0.HOG0006301 OG0003291	FALSE	20543
Chr01	1919698	1920635	TaAK34W.1G045400	0_453	150	454	TarvensevarAK34W	Arr001140	TRUE	OG0003292	N0.HOG0006302 OG0003292	FALSE	20553
Chr01	1922352	1923218	TaAK34W.1G045500	0_454	113	455	TarvensevarAK34W	Arr001141	TRUE	OG0003293	N0.HOG0006303 OG0003293	FALSE	20564
Chr01	1926548	1927140	TaAK34W.1G045700	0_456	110	457	TarvensevarAK34W	Arr001142	TRUE	OG0003294	N0.HOG0006304 OG0003294	FALSE	20574
Chr01	1929706	1931550	TaAK34W.1G045800	0_457	151	458	TarvensevarAK34W	Arr001143	TRUE	OG0003295	N0.HOG0006305 OG0003295	FALSE	20585
Chr01	1937193	1940383	TaAK34W.1G045900	0_458	773	459	TarvensevarAK34W	Arr001144	TRUE	OG0003296	N0.HOG0006306 OG0003296	FALSE	20595
Chr01	1940119	1943452	TaAK34W.1G046000	0_459	517	460	TarvensevarAK34W	Arr001145	TRUE	OG0003297	N0.HOG0006307 OG0003297	FALSE	20607
Chr01	1951525	1953714	TaAK34W.1G046300	0_462	406	463	TarvensevarAK34W	Arr001146	TRUE	OG0003298	N0.HOG0006308 OG0003298	FALSE	20638
Chr01	1954370	1954727	TaAK34W.1G046400	0_463	82	464	TarvensevarAK34W	Arr001147	TRUE	OG0003299	N0.HOG0006309 OG0003299	FALSE	20649
Chr01	1960759	1963489	TaAK34W.1G046600	0_465	413	466	TarvensevarAK34W	Arr001148	TRUE	OG0003300	N0.HOG0006310 OG0003300	FALSE	20660
Chr01	1970677	1972402	TaAK34W.1G046800	0_467	74	468	TarvensevarAK34W	Arr001149	TRUE	OG0003301	N0.HOG0006311 OG0003301	FALSE	20681
Chr01	1984431	1987529	TaAK34W.1G046900	0_468	630	469	TarvensevarAK34W	Arr001150	TRUE	OG0003302	N0.HOG0006312 OG0003302	FALSE	20692
Chr01	1991223	1994018	TaAK34W.1G047000	0_469	586	470	TarvensevarAK34W	Arr001151	TRUE	OG0003303	N0.HOG0006313 OG0003303	FALSE	20701
Chr01	1994100	1996302	TaAK34W.1G047100	0_470	601	471	TarvensevarAK34W	Arr001152	TRUE	OG0003304	N0.HOG0006314 OG0003304	FALSE	20713
Chr01	2012640	2015706	TaAK34W.1G047700	0_476	923	477	TarvensevarAK34W	Arr001153	TRUE	OG0003305	N0.HOG0006315 OG0003305	FALSE	20779
Chr01	2016993	2020198	TaAK34W.1G047800	0_477	468	478	TarvensevarAK34W	Arr001154	TRUE	OG0003306	N0.HOG0006316 OG0003306	FALSE	20789
Chr01	2033286	2036516	TaAK34W.1G048100	0_480	681	481	TarvensevarAK34W	Arr001155	TRUE	OG0003307	N0.HOG0006317 OG0003307	FALSE	20823
Chr01	2039915	2043973	TaAK34W.1G048200	0_481	501	482	TarvensevarAK34W	Arr001156	TRUE	OG0003308	N0.HOG0006318 OG0003308	FALSE	20834
Chr01	2045068	2049062	TaAK34W.1G048300	0_482	518	483	TarvensevarAK34W	Arr001157	TRUE	OG0003309	N0.HOG0006319 OG0003309	FALSE	20845
Chr01	2049514	2052043	TaAK34W.1G048400	0_483	426	484	TarvensevarAK34W	Arr001158	TRUE	OG0003310	N0.HOG0006320 OG0003310	FALSE	20855
Chr01	2051815	2055056	TaAK34W.1G048500	0_484	563	485	TarvensevarAK34W	Arr001159	TRUE	OG0003311	N0.HOG0006321 OG0003311	FALSE	20866
Chr01	2056471	2059474	TaAK34W.1G048600	0_485	532	486	TarvensevarAK34W	Arr001160	TRUE	OG0003312	N0.HOG0006322 OG0003312	FALSE	20877
Chr01	2059281	2061290	TaAK34W.1G048700	0_486	380	487	TarvensevarAK34W	Arr001161	TRUE	OG0003313	N0.HOG0006323 OG0003313	FALSE	20887
Chr01	2061447	2062390	TaAK34W.1G048800	0_487	207	488	TarvensevarAK34W	Arr001162	TRUE	OG0003314	N0.HOG0006324 OG0003314	FALSE	20897
Chr01	2062910	2064470	TaAK34W.1G048900	0_488	228	489	TarvensevarAK34W	Arr001163	TRUE	OG0003315	N0.HOG0006325 OG0003315	FALSE	20908
Chr01	2073653	2076898	TaAK34W.1G049000	0_489	575	490	TarvensevarAK34W	Arr001164	TRUE	OG0003316	N0.HOG0006326 OG0003316	FALSE	20919
Chr01	2077823	2078440	TaAK34W.1G049100	0_490	133	491	TarvensevarAK34W	Arr001165	TRUE	OG0003317	N0.HOG0006327 OG0003317	FALSE	20931
Chr01	2125926	2128937	TaAK34W.1G050000	0_499	240	500	TarvensevarAK34W	Arr001166	TRUE	OG0003318	N0.HOG0006328 OG0003318	FALSE	21135
Chr01	2129170	2131706	TaAK34W.1G050100	0_500	224	501	TarvensevarAK34W	Arr001167	TRUE	OG0003319	N0.HOG0006329 OG0003319	FALSE	21146
Chr01	2142687	2144149	TaAK34W.1G050200	0_501	433	502	TarvensevarAK34W	Arr001168	TRUE	OG0003320	N0.HOG0006330 OG0003320	FALSE	21168
Chr01	2162773	2164558	TaAK34W.1G050400	0_503	267	504	TarvensevarAK34W	Arr001169	TRUE	OG0003321	N0.HOG0006331 OG0003321	FALSE	21189
Chr01	2167793	2168716	TaAK34W.1G050500	0_504	95	505	TarvensevarAK34W	Arr001170	TRUE	OG0003322	N0.HOG0006332 OG0003322	FALSE	21199
Chr01	2175832	2178065	TaAK34W.1G050600	0_505	227	506	TarvensevarAK34W	Arr001171	TRUE	OG0003323	N0.HOG0006333 OG0003323	FALSE	21208
Chr01	2183785	2186284	TaAK34W.1G050700	0_506	431	507	TarvensevarAK34W	Arr001172	TRUE	OG0003324	N0.HOG0006334 OG0003324	FALSE	21219
Chr01	2190525	2191465	TaAK34W.1G050800	0_507	175	508	TarvensevarAK34W	Arr001173	TRUE	OG0003325	N0.HOG0006335 OG0003325	FALSE	21229
Chr01	2196335	2198319	TaAK34W.1G050900	0_508	582	509	TarvensevarAK34W	Arr001174	TRUE	OG0003326	N0.HOG0006336 OG0003326	FALSE	21241
Chr01	2201932	2204165	TaAK34W.1G051200	0_511	423	512	TarvensevarAK34W	Arr001175	TRUE	OG0003327	N0.HOG0006337 OG0003327	FALSE	21274
Chr01	2210471	2213990	TaAK34W.1G051300	0_512	617	513	TarvensevarAK34W	Arr001176	TRUE	OG0003328	N0.HOG0006338 OG0003328	FALSE	21284
Chr01	2215847	2218258	TaAK34W.1G051500	0_514	285	515	TarvensevarAK34W	Arr001177	TRUE	OG0003329	N0.HOG0006339 OG0003329	FALSE	21306
Chr01	2228209	2229589	TaAK34W.1G051700	0_516	223	517	TarvensevarAK34W	Arr001178	TRUE	OG0003330	N0.HOG0006340 OG0003330	FALSE	21328
Chr01	2231517	2234976	TaAK34W.1G051800	0_517	642	518	TarvensevarAK34W	Arr001179	TRUE	OG0003331	N0.HOG0006341 OG0003331	FALSE	21339
Chr01	2235298	2236378	TaAK34W.1G051900	0_518	215	519	TarvensevarAK34W	Arr001180	TRUE	OG0003332	N0.HOG0006342 OG0003332	FALSE	21351
Chr01	2240023	2241553	TaAK34W.1G052000	0_519	354	520	TarvensevarAK34W	Arr001181	TRUE	OG0003333	N0.HOG0006343 OG0003333	FALSE	21362
Chr01	2244197	2245976	TaAK34W.1G052100	0_520	353	521	TarvensevarAK34W	Arr001182	TRUE	OG0003334	N0.HOG0006344 OG0003334	FALSE	21372
Chr01	2262311	2263990	TaAK34W.1G052300	0_522	465	523	TarvensevarAK34W	Arr001183	TRUE	OG0003335	N0.HOG0006345 OG0003335	FALSE	21393
Chr01	2264108	2266346	TaAK34W.1G052400	0_523	552	524	TarvensevarAK34W	Arr001184	TRUE	OG0003336	N0.HOG0006346 OG0003336	FALSE	21404
Chr01	2266053	2267224	TaAK34W.1G052500	0_524	193	525	TarvensevarAK34W	Arr001185	TRUE	OG0003337	N0.HOG0006347 OG0003337	FALSE	21415
Chr01	2267481	2269140	TaAK34W.1G052600	0_525	138	526	TarvensevarAK34W	Arr001186	TRUE	OG0003338	N0.HOG0006348 OG0003338	FALSE	21426
Chr01	2268991	2273046	TaAK34W.1G052700	0_526	750	527	TarvensevarAK34W	Arr001187	TRUE	OG0003339	N0.HOG0006349 OG0003339	FALSE	21437
Chr01	2279869	2280573	TaAK34W.1G052800	0_527	162	528	TarvensevarAK34W	Arr001188	TRUE	OG0003340	N0.HOG0006350 OG0003340	FALSE	21448
Chr01	2293184	2294875	TaAK34W.1G053000	0_529	215	530	TarvensevarAK34W	Arr001189	TRUE	OG0003341	N0.HOG0006351 OG0003341	FALSE	21471
Chr01	2295129	2297594	TaAK34W.1G053100	0_530	526	531	TarvensevarAK34W	Arr001190	TRUE	OG0003342	N0.HOG0006352 OG0003342	FALSE	21482
Chr01	2306521	2307490	TaAK34W.1G053300	0_532	194	533	TarvensevarAK34W	Arr001191	TRUE	OG0003343	N0.HOG0006353 OG0003343	FALSE	21504
Chr01	2309892	2312611	TaAK34W.1G053500	0_534	156	535	TarvensevarAK34W	Arr001192	TRUE	OG0003344	N0.HOG0006354 OG0003344	FALSE	21526
Chr01	2312851	2314982	TaAK34W.1G053600	0_535	343	536	TarvensevarAK34W	Arr001193	TRUE	OG0003345	N0.HOG0006355 OG0003345	FALSE	21537
Chr01	2314513	2317122	TaAK34W.1G053700	0_536	331	537	TarvensevarAK34W	Arr001194	TRUE	OG0003346	N0.HOG0006356 OG0003346	FALSE	21548
Chr01	2317112	2318852	TaAK34W.1G053800	0_537	160	538	TarvensevarAK34W	Arr001195	TRUE	OG0003347	N0.HOG0006357 OG0003347	FALSE	21558
Chr01	2323669	2328384	TaAK34W.1G053900	0_538	896	539	TarvensevarAK34W	Arr001196	TRUE	OG0003348	N0.HOG0006358 OG0003348	FALSE	21570
Chr01	2328335	2330310	TaAK34W.1G054000	0_539	487	540	TarvensevarAK34W	Arr001197	TRUE	OG0003349	N0.HOG0006359 OG0003349	FALSE	21580
Chr01	2331687	2332842	TaAK34W.1G054100	0_540	112	541	TarvensevarAK34W	Arr001198	TRUE	OG0003350	N0.HOG0006360 OG0003350	FALSE	21591
Chr01	2333337	2335330	TaAK34W.1G054200	0_541	391	542	TarvensevarAK34W	Arr001199	TRUE	OG0003351	N0.HOG0006361 OG0003351	FALSE	21602
Chr01	2335844	2339238	TaAK34W.1G054300	0_542	477	543	TarvensevarAK34W	Arr001200	TRUE	OG0003352	N0.HOG0006362 OG0003352	FALSE	21613
Chr01	2341846	2345754	TaAK34W.1G054500	0_544	509	545	TarvensevarAK34W	Arr001201	TRUE	OG0003353	N0.HOG0006363 OG0003353	FALSE	21635
Chr01	2352174	2354379	TaAK34W.1G054700	0_546	423	547	TarvensevarAK34W	Arr001202	TRUE	OG0003354	N0.HOG0006364 OG0003354	FALSE	21801
Chr01	2354330	2357939	TaAK34W.1G054800	0_547	707	548	TarvensevarAK34W	Arr001203	TRUE	OG0003355	N0.HOG0006365 OG0003355	FALSE	21790
Chr01	2365169	2368239	TaAK34W.1G055100	0_550	417	551	TarvensevarAK34W	Arr001204	TRUE	OG0003356	N0.HOG0006366 OG0003356	FALSE	21756
Chr01	2368757	2370293	TaAK34W.1G055200	0_551	194	552	TarvensevarAK34W	Arr001205	TRUE	OG0003357	N0.HOG0006367 OG0003357	FALSE	21745
Chr01	2372535	2375722	TaAK34W.1G055300	0_552	632	553	TarvensevarAK34W	Arr001206	TRUE	OG0003358	N0.HOG0006368 OG0003358	FALSE	21734
Chr01	2375943	2377297	TaAK34W.1G055400	0_553	138	554	TarvensevarAK34W	Arr001207	TRUE	OG0003359	N0.HOG0006369 OG0003359	FALSE	21723
Chr01	2377217	2378924	TaAK34W.1G055500	0_554	269	555	TarvensevarAK34W	Arr001208	TRUE	OG0003360	N0.HOG0006370 OG0003360	FALSE	21712
Chr01	2381861	2383677	TaAK34W.1G055600	0_555	497	556	TarvensevarAK34W	Arr001209	TRUE	OG0003361	N0.HOG0006371 OG0003361	FALSE	21701
Chr01	2406861	2409550	TaAK34W.1G055900	0_558	367	559	TarvensevarAK34W	Arr001210	TRUE	OG0003362	N0.HOG0006372 OG0003362	FALSE	21668
Chr01	2409309	2411255	TaAK34W.1G056000	0_559	143	560	TarvensevarAK34W	Arr001211	TRUE	OG0003363	N0.HOG0006373 OG0003363	FALSE	21657
Chr01	2413419	2414567	TaAK34W.1G056200	0_561	136	562	TarvensevarAK34W	Arr001212	TRUE	OG0003364	N0.HOG0006374 OG0003364	FALSE	21832
Chr01	2414897	2420892	TaAK34W.1G056300	0_562	1180	563	TarvensevarAK34W	Arr001213	TRUE	OG0003365	N0.HOG0006375 OG0003365	FALSE	21842
Chr01	2422257	2424757	TaAK34W.1G056400	0_563	352	564	TarvensevarAK34W	Arr001214	TRUE	OG0003366	N0.HOG0006376 OG0003366	FALSE	21851
Chr01	2426816	2430824	TaAK34W.1G056500	0_564	249	565	TarvensevarAK34W	Arr001215	TRUE	OG0003367	N0.HOG0006377 OG0003367	FALSE	21862
Chr01	2436718	2440383	TaAK34W.1G056600	0_565	625	566	TarvensevarAK34W	Arr001216	TRUE	OG0003368	N0.HOG0006378 OG0003368	FALSE	21873
Chr01	2440595	2443322	TaAK34W.1G056700	0_566	414	567	TarvensevarAK34W	Arr001217	TRUE	OG0003369	N0.HOG0006379 OG0003369	FALSE	21884
Chr01	2460458	2461950	TaAK34W.1G056800	0_567	403	568	TarvensevarAK34W	Arr001218	TRUE	OG0003370	N0.HOG0006380 OG0003370	FALSE	21937
Chr01	2467313	2470628	TaAK34W.1G056900	0_568	613	569	TarvensevarAK34W	Arr001219	TRUE	OG0003371	N0.HOG0006381 OG0003371	FALSE	21948
Chr01	2470681	2470822	TaAK34W.1G057000	0_569	47	570	TarvensevarAK34W	Arr001220	TRUE	OG0003372	N0.HOG0006382 OG0003372	FALSE	21959
Chr01	2470880	2471745	TaAK34W.1G057100	0_570	197	571	TarvensevarAK34W	Arr001221	TRUE	OG0003373	N0.HOG0006383 OG0003373	FALSE	21969
Chr01	2473879	2474950	TaAK34W.1G057200	0_571	140	572	TarvensevarAK34W	Arr001222	TRUE	OG0003374	N0.HOG0006384 OG0003374	FALSE	21980
Chr01	2477569	2479652	TaAK34W.1G057400	0_573	313	574	TarvensevarAK34W	Arr001223	TRUE	OG0003375	N0.HOG0006385 OG0003375	FALSE	21990
Chr01	2481881	2485922	TaAK34W.1G057500	0_574	678	575	TarvensevarAK34W	Arr001224	TRUE	OG0003376	N0.HOG0006386 OG0003376	FALSE	22002
Chr01	2484634	2488562	TaAK34W.1G057600	0_575	297	576	TarvensevarAK34W	Arr001225	TRUE	OG0003377	N0.HOG0006387 OG0003377	FALSE	22013
Chr01	2488116	2496313	TaAK34W.1G057700	0_576	1025	577	TarvensevarAK34W	Arr001226	TRUE	OG0003378	N0.HOG0006388 OG0003378	FALSE	22023
Chr01	2496786	2499218	TaAK34W.1G057800	0_577	261	578	TarvensevarAK34W	Arr001227	TRUE	OG0003379	N0.HOG0006389 OG0003379	FALSE	22034
Chr01	2506097	2506716	TaAK34W.1G058000	0_579	121	580	TarvensevarAK34W	Arr001228	TRUE	OG0003380	N0.HOG0006390 OG0003380	FALSE	22054
Chr01	2521542	2522763	TaAK34W.1G058400	0_583	379	584	TarvensevarAK34W	Arr001229	TRUE	OG0003381	N0.HOG0006391 OG0003381	FALSE	22086
Chr01	2528141	2531310	TaAK34W.1G058500	0_584	466	585	TarvensevarAK34W	Arr001230	TRUE	OG0003382	N0.HOG0006392 OG0003382	FALSE	22097
Chr01	2539139	2543151	TaAK34W.1G058700	0_586	603	587	TarvensevarAK34W	Arr001231	TRUE	OG0003383	N0.HOG0006393 OG0003383	FALSE	22120
Chr01	2543268	2545103	TaAK34W.1G058800	0_587	237	588	TarvensevarAK34W	Arr001232	TRUE	OG0003384	N0.HOG0006394 OG0003384	FALSE	22131
Chr01	2544790	2547298	TaAK34W.1G058900	0_588	461	589	TarvensevarAK34W	Arr001233	TRUE	OG0003385	N0.HOG0006395 OG0003385	FALSE	22142
Chr01	2547515	2549918	TaAK34W.1G059000	0_589	316	590	TarvensevarAK34W	Arr001234	TRUE	OG0003386	N0.HOG0006396 OG0003386	FALSE	22153
Chr01	2565418	2568571	TaAK34W.1G059300	0_592	467	593	TarvensevarAK34W	Arr001235	TRUE	OG0003387	N0.HOG0006397 OG0003387	FALSE	22184
Chr01	2569977	2573802	TaAK34W.1G059400	0_593	632	594	TarvensevarAK34W	Arr001236	TRUE	OG0003388	N0.HOG0006398 OG0003388	FALSE	22194
Chr01	2582389	2583969	TaAK34W.1G059500	0_594	376	595	TarvensevarAK34W	Arr001237	TRUE	OG0003389	N0.HOG0006399 OG0003389	FALSE	22204
Chr01	2588333	2590787	TaAK34W.1G059600	0_595	351	596	TarvensevarAK34W	Arr001238	TRUE	OG0003390	N0.HOG0006400 OG0003390	FALSE	22215
Chr01	2595788	2601470	TaAK34W.1G059700	0_596	829	597	TarvensevarAK34W	Arr001239	TRUE	OG0003391	N0.HOG0006401 OG0003391	FALSE	22226
Chr01	2603149	2606621	TaAK34W.1G059800	0_597	441	598	TarvensevarAK34W	Arr001240	TRUE	OG0003392	N0.HOG0006402 OG0003392	FALSE	22237
Chr01	2607006	2608936	TaAK34W.1G059900	0_598	229	599	TarvensevarAK34W	Arr001241	TRUE	OG0003393	N0.HOG0006403 OG0003393	FALSE	22247
Chr01	2610372	2612151	TaAK34W.1G060000	0_599	487	600	TarvensevarAK34W	Arr001242	TRUE	OG0003394	N0.HOG0006404 OG0003394	FALSE	22257
Chr01	2614546	2617603	TaAK34W.1G060100	0_600	489	601	TarvensevarAK34W	Arr001243	TRUE	OG0003395	N0.HOG0006405 OG0003395	FALSE	22268
Chr01	2622513	2625770	TaAK34W.1G060300	0_602	577	603	TarvensevarAK34W	Arr001244	TRUE	OG0003396	N0.HOG0006406 OG0003396	FALSE	22290
Chr01	2627680	2628030	TaAK34W.1G060400	0_603	87	604	TarvensevarAK34W	Arr001245	TRUE	OG0003397	N0.HOG0006407 OG0003397	FALSE	22301
Chr01	2628084	2629308	TaAK34W.1G060500	0_604	286	605	TarvensevarAK34W	Arr001246	TRUE	OG0003398	N0.HOG0006408 OG0003398	FALSE	22312
Chr01	2631006	2632750	TaAK34W.1G060700	0_606	323	607	TarvensevarAK34W	Arr001247	TRUE	OG0003400	N0.HOG0006410 OG0003400	FALSE	22332
Chr01	2642837	2644821	TaAK34W.1G061000	0_609	416	610	TarvensevarAK34W	Arr001248	TRUE	OG0003401	N0.HOG0006411 OG0003401	FALSE	22363
Chr01	2651677	2651962	TaAK34W.1G061100	0_610	95	611	TarvensevarAK34W	Arr001249	TRUE	OG0003402	N0.HOG0006412 OG0003402	FALSE	22374
Chr01	2656008	2656338	TaAK34W.1G061300	0_612	110	613	TarvensevarAK34W	Arr001250	TRUE	OG0003403	N0.HOG0006413 OG0003403	FALSE	22395
Chr01	2662516	2663661	TaAK34W.1G061500	0_614	271	615	TarvensevarAK34W	Arr001251	TRUE	OG0003404	N0.HOG0006414 OG0003404	FALSE	22416
Chr01	2694636	2697861	TaAK34W.1G061900	0_618	648	619	TarvensevarAK34W	Arr001252	TRUE	OG0003405	N0.HOG0006415 OG0003405	FALSE	22460
Chr01	2698121	2701055	TaAK34W.1G062000	0_619	367	620	TarvensevarAK34W	Arr001253	TRUE	OG0003406	N0.HOG0006416 OG0003406	FALSE	22469
Chr01	2708906	2711980	TaAK34W.1G062100	0_620	522	621	TarvensevarAK34W	Arr001254	TRUE	OG0003407	N0.HOG0006417 OG0003407	FALSE	22480
Chr01	2714180	2715713	TaAK34W.1G062200	0_621	288	622	TarvensevarAK34W	Arr001255	TRUE	OG0003408	N0.HOG0006418 OG0003408	FALSE	22491
Chr01	2715632	2719420	TaAK34W.1G062300	0_622	793	623	TarvensevarAK34W	Arr001256	TRUE	OG0003409	N0.HOG0006419 OG0003409	FALSE	22502
Chr01	2719523	2724810	TaAK34W.1G062400	0_623	794	624	TarvensevarAK34W	Arr001257	TRUE	OG0003410	N0.HOG0006420 OG0003410	FALSE	22513
Chr01	2727015	2728721	TaAK34W.1G062500	0_624	293	625	TarvensevarAK34W	Arr001258	TRUE	OG0003411	N0.HOG0006421 OG0003411	FALSE	22524
Chr01	2733281	2735108	TaAK34W.1G062600	0_625	227	626	TarvensevarAK34W	Arr001259	TRUE	OG0003412	N0.HOG0006422 OG0003412	FALSE	22534
Chr01	2734815	2737584	TaAK34W.1G062700	0_626	704	627	TarvensevarAK34W	Arr001260	TRUE	OG0003413	N0.HOG0006423 OG0003413	FALSE	22545
Chr01	2743223	2744078	TaAK34W.1G062800	0_627	285	628	TarvensevarAK34W	Arr001261	TRUE	OG0003414	N0.HOG0006424 OG0003414	FALSE	22566
Chr01	2750555	2750987	TaAK34W.1G062900	0_628	144	629	TarvensevarAK34W	Arr001262	TRUE	OG0003415	N0.HOG0006425 OG0003415	FALSE	22577
Chr01	2751693	2754929	TaAK34W.1G063000	0_629	338	630	TarvensevarAK34W	Arr001263	TRUE	OG0003416	N0.HOG0006426 OG0003416	FALSE	22588
Chr01	2754160	2757364	TaAK34W.1G063100	0_630	448	631	TarvensevarAK34W	Arr001264	TRUE	OG0003417	N0.HOG0006427 OG0003417	FALSE	22599
Chr01	2760283	2760831	TaAK34W.1G063300	0_632	74	633	TarvensevarAK34W	Arr001265	TRUE	OG0003418	N0.HOG0006428 OG0003418	FALSE	22610
Chr01	2761580	2762435	TaAK34W.1G063400	0_633	75	634	TarvensevarAK34W	Arr001266	TRUE	OG0003419	N0.HOG0006429 OG0003419	FALSE	22620
Chr01	2762659	2765502	TaAK34W.1G063500	0_634	365	635	TarvensevarAK34W	Arr001267	TRUE	OG0003420	N0.HOG0006430 OG0003420	FALSE	22629
Chr01	2766226	2768709	TaAK34W.1G063600	0_635	344	636	TarvensevarAK34W	Arr001268	TRUE	OG0003421	N0.HOG0006431 OG0003421	FALSE	22641
Chr01	2770183	2772902	TaAK34W.1G063700	0_636	355	637	TarvensevarAK34W	Arr001269	TRUE	OG0003422	N0.HOG0006432 OG0003422	FALSE	22652
Chr01	2773074	2775458	TaAK34W.1G063800	0_637	230	638	TarvensevarAK34W	Arr001270	TRUE	OG0003423	N0.HOG0006433 OG0003423	FALSE	22663
Chr01	2780509	2783642	TaAK34W.1G063900	0_638	386	639	TarvensevarAK34W	Arr001271	TRUE	OG0003424	N0.HOG0006434 OG0003424	FALSE	22674
Chr01	2787717	2790129	TaAK34W.1G064000	0_639	379	640	TarvensevarAK34W	Arr001272	TRUE	OG0003425	N0.HOG0006435 OG0003425	FALSE	22685
Chr01	2791282	2793395	TaAK34W.1G064100	0_640	376	641	TarvensevarAK34W	Arr001273	TRUE	OG0003426	N0.HOG0006436 OG0003426	FALSE	22696
Chr01	2794388	2796862	TaAK34W.1G064200	0_641	315	642	TarvensevarAK34W	Arr001274	TRUE	OG0003427	N0.HOG0006437 OG0003427	FALSE	22707
Chr01	2796624	2798670	TaAK34W.1G064300	0_642	329	643	TarvensevarAK34W	Arr001275	TRUE	OG0003428	N0.HOG0006438 OG0003428	FALSE	22718
Chr01	2806456	2808164	TaAK34W.1G064500	0_644	255	645	TarvensevarAK34W	Arr001276	TRUE	OG0003429	N0.HOG0006439 OG0003429	FALSE	22738
Chr01	2809972	2823868	TaAK34W.1G064600	0_645	1798	646	TarvensevarAK34W	Arr001277	TRUE	OG0003430	N0.HOG0006440 OG0003430	FALSE	22750
Chr01	2824580	2827763	TaAK34W.1G064700	0_646	896	647	TarvensevarAK34W	Arr001278	TRUE	OG0003431	N0.HOG0006441 OG0003431	FALSE	22761
Chr01	2835862	2837301	TaAK34W.1G064800	0_647	209	648	TarvensevarAK34W	Arr001279	TRUE	OG0003432	N0.HOG0006442 OG0003432	FALSE	22772
Chr01	2848133	2849039	TaAK34W.1G065200	0_651	302	652	TarvensevarAK34W	Arr001280	TRUE	OG0003433	N0.HOG0006443 OG0003433	FALSE	22815
Chr01	2850581	2850842	TaAK34W.1G065300	0_652	87	653	TarvensevarAK34W	Arr001281	TRUE	OG0003434	N0.HOG0006444 OG0003434	FALSE	22826
Chr01	2853124	2853526	TaAK34W.1G065400	0_653	134	654	TarvensevarAK34W	Arr001282	TRUE	OG0003435	N0.HOG0006445 OG0003435	FALSE	22837
Chr01	2854134	2857262	TaAK34W.1G065500	0_654	391	655	TarvensevarAK34W	Arr001283	TRUE	OG0003436	N0.HOG0006446 OG0003436	FALSE	22848
Chr01	2857915	2859447	TaAK34W.1G065600	0_655	405	656	TarvensevarAK34W	Arr001284	TRUE	OG0003437	N0.HOG0006447 OG0003437	FALSE	22860
Chr01	2859622	2863287	TaAK34W.1G065700	0_656	675	657	TarvensevarAK34W	Arr001285	TRUE	OG0003438	N0.HOG0006448 OG0003438	FALSE	22871
Chr01	2863862	2866511	TaAK34W.1G065800	0_657	410	658	TarvensevarAK34W	Arr001286	TRUE	OG0003439	N0.HOG0006449 OG0003439	FALSE	22882
Chr01	2866437	2868443	TaAK34W.1G065900	0_658	525	659	TarvensevarAK34W	Arr001287	TRUE	OG0003440	N0.HOG0006450 OG0003440	FALSE	22893
Chr01	2873759	2875522	TaAK34W.1G066000	0_659	423	660	TarvensevarAK34W	Arr001288	TRUE	OG0003441	N0.HOG0006451 OG0003441	FALSE	22904
Chr01	2878734	2879363	TaAK34W.1G066100	0_660	121	661	TarvensevarAK34W	Arr001289	TRUE	OG0003442	N0.HOG0006452 OG0003442	FALSE	22911
Chr01	2883573	2886769	TaAK34W.1G066300	0_662	500	663	TarvensevarAK34W	Arr001290	TRUE	OG0003443	N0.HOG0006453 OG0003443	FALSE	22933
Chr01	2886909	2889758	TaAK34W.1G066400	0_663	420	664	TarvensevarAK34W	Arr001291	TRUE	OG0003444	N0.HOG0006454 OG0003444	FALSE	22944
Chr01	2890572	2892075	TaAK34W.1G066500	0_664	400	665	TarvensevarAK34W	Arr001292	TRUE	OG0003445	N0.HOG0006455 OG0003445	FALSE	22955
Chr01	2895540	2896669	TaAK34W.1G066600	0_665	246	666	TarvensevarAK34W	Arr001293	TRUE	OG0003446	N0.HOG0006456 OG0003446	FALSE	22966
Chr01	2897189	2900056	TaAK34W.1G066700	0_666	306	667	TarvensevarAK34W	Arr001294	TRUE	OG0003447	N0.HOG0006457 OG0003447	FALSE	22977
Chr01	2900356	2907787	TaAK34W.1G066800	0_667	1802	668	TarvensevarAK34W	Arr001295	TRUE	OG0003448	N0.HOG0006458 OG0003448	FALSE	22987
Chr01	2908552	2909636	TaAK34W.1G066900	0_668	189	669	TarvensevarAK34W	Arr001296	TRUE	OG0003449	N0.HOG0006459 OG0003449	FALSE	22998
Chr01	2909933	2911997	TaAK34W.1G067000	0_669	252	670	TarvensevarAK34W	Arr001297	TRUE	OG0003450	N0.HOG0006460 OG0003450	FALSE	23009
Chr01	2918435	2919966	TaAK34W.1G067100	0_670	437	671	TarvensevarAK34W	Arr001298	TRUE	OG0003451	N0.HOG0006461 OG0003451	FALSE	23019
Chr01	2919960	2921578	TaAK34W.1G067200	0_671	438	672	TarvensevarAK34W	Arr001299	TRUE	OG0003452	N0.HOG0006462 OG0003452	FALSE	23028
Chr01	2922188	2922377	TaAK34W.1G067300	0_672	63	673	TarvensevarAK34W	Arr001300	TRUE	OG0003453	N0.HOG0006463 OG0003453	FALSE	23036
Chr01	2927201	2930042	TaAK34W.1G067500	0_674	321	675	TarvensevarAK34W	Arr001301	TRUE	OG0003454	N0.HOG0006464 OG0003454	FALSE	23058
Chr01	2933547	2936612	TaAK34W.1G067600	0_675	167	676	TarvensevarAK34W	Arr001302	TRUE	OG0003455	N0.HOG0006465 OG0003455	FALSE	23069
Chr01	2935080	2939053	TaAK34W.1G067700	0_676	711	677	TarvensevarAK34W	Arr001303	TRUE	OG0003456	N0.HOG0006466 OG0003456	FALSE	23080
Chr01	2938974	2942894	TaAK34W.1G067800	0_677	781	678	TarvensevarAK34W	Arr001304	TRUE	OG0003457	N0.HOG0006467 OG0003457	FALSE	23091
Chr01	2944949	2950513	TaAK34W.1G067900	0_678	804	679	TarvensevarAK34W	Arr001305	TRUE	OG0003458	N0.HOG0006468 OG0003458	FALSE	23113
Chr01	2950156	2952717	TaAK34W.1G068000	0_679	391	680	TarvensevarAK34W	Arr001306	TRUE	OG0003459	N0.HOG0006469 OG0003459	FALSE	23124
Chr01	2962669	2967390	TaAK34W.1G068200	0_681	1220	682	TarvensevarAK34W	Arr001307	TRUE	OG0003460	N0.HOG0006470 OG0003460	FALSE	23145
Chr01	2967658	2969501	TaAK34W.1G068300	0_682	513	683	TarvensevarAK34W	Arr001308	TRUE	OG0003461	N0.HOG0006471 OG0003461	FALSE	23152
Chr01	2973625	2974732	TaAK34W.1G068500	0_684	242	685	TarvensevarAK34W	Arr001309	TRUE	OG0003462	N0.HOG0006472 OG0003462	FALSE	23173
Chr01	2976422	2976896	TaAK34W.1G068600	0_685	158	686	TarvensevarAK34W	Arr001310	TRUE	OG0003463	N0.HOG0006473 OG0003463	FALSE	23183
Chr01	2978554	2982052	TaAK34W.1G068700	0_686	353	687	TarvensevarAK34W	Arr001311	TRUE	OG0003464	N0.HOG0006474 OG0003464	FALSE	23194
Chr01	2982098	2985428	TaAK34W.1G068800	0_687	357	688	TarvensevarAK34W	Arr001312	TRUE	OG0003465	N0.HOG0006475 OG0003465	FALSE	23204
Chr01	2990189	2992762	TaAK34W.1G069000	0_689	253	690	TarvensevarAK34W	Arr001313	TRUE	OG0003466	N0.HOG0006476 OG0003466	FALSE	23221
Chr01	2994103	2994889	TaAK34W.1G069100	0_690	139	691	TarvensevarAK34W	Arr001314	TRUE	OG0003467	N0.HOG0006477 OG0003467	FALSE	23230
Chr01	2995395	2996956	TaAK34W.1G069200	0_691	204	692	TarvensevarAK34W	Arr001315	TRUE	OG0003468	N0.HOG0006478 OG0003468	FALSE	23240
Chr01	2999471	3005217	TaAK34W.1G069400	0_693	1041	694	TarvensevarAK34W	Arr001316	TRUE	OG0003469	N0.HOG0006479 OG0003469	FALSE	23260
Chr01	3008139	3010800	TaAK34W.1G069600	0_695	464	696	TarvensevarAK34W	Arr001317	TRUE	OG0003470	N0.HOG0006480 OG0003470	FALSE	23283
Chr01	3013106	3016136	TaAK34W.1G069800	0_697	371	698	TarvensevarAK34W	Arr001318	TRUE	OG0003471	N0.HOG0006481 OG0003471	FALSE	23299
Chr01	3016358	3019489	TaAK34W.1G069900	0_698	392	699	TarvensevarAK34W	Arr001319	TRUE	OG0003472	N0.HOG0006482 OG0003472	FALSE	23309
Chr01	3020529	3021911	TaAK34W.1G070000	0_699	142	700	TarvensevarAK34W	Arr001320	TRUE	OG0003473	N0.HOG0006483 OG0003473	FALSE	23320
Chr01	3022768	3025116	TaAK34W.1G070100	0_700	203	701	TarvensevarAK34W	Arr001321	TRUE	OG0003474	N0.HOG0006484 OG0003474	FALSE	23331
Chr01	3025222	3027068	TaAK34W.1G070200	0_701	204	702	TarvensevarAK34W	Arr001322	TRUE	OG0003475	N0.HOG0006485 OG0003475	FALSE	23341
Chr01	3029121	3030664	TaAK34W.1G070400	0_703	345	704	TarvensevarAK34W	Arr001323	TRUE	OG0003476	N0.HOG0006486 OG0003476	FALSE	23363
Chr01	3037497	3038228	TaAK34W.1G070600	0_705	82	706	TarvensevarAK34W	Arr001324	TRUE	OG0003477	N0.HOG0006487 OG0003477	FALSE	23383
Chr01	3043982	3046160	TaAK34W.1G070800	0_707	244	708	TarvensevarAK34W	Arr001325	TRUE	OG0003478	N0.HOG0006488 OG0003478	FALSE	23403
Chr01	3046187	3049618	TaAK34W.1G070900	0_708	697	709	TarvensevarAK34W	Arr001326	TRUE	OG0003479	N0.HOG0006489 OG0003479	FALSE	23413
Chr01	3050360	3051452	TaAK34W.1G071000	0_709	364	710	TarvensevarAK34W	Arr001327	TRUE	OG0003480	N0.HOG0006490 OG0003480	FALSE	23423
Chr01	3052561	3056551	TaAK34W.1G071100	0_710	808	711	TarvensevarAK34W	Arr001328	TRUE	OG0003481	N0.HOG0006491 OG0003481	FALSE	23433
Chr01	3057152	3059511	TaAK34W.1G071200	0_711	437	712	TarvensevarAK34W	Arr001329	TRUE	OG0003482	N0.HOG0006492 OG0003482	FALSE	23444
Chr01	3059414	3062385	TaAK34W.1G071300	0_712	668	713	TarvensevarAK34W	Arr001330	TRUE	OG0003483	N0.HOG0006493 OG0003483	FALSE	23455
Chr01	3066191	3070701	TaAK34W.1G071400	0_713	639	714	TarvensevarAK34W	Arr001331	TRUE	OG0003484	N0.HOG0006494 OG0003484	FALSE	23463
Chr01	3070220	3074327	TaAK34W.1G071500	0_714	575	715	TarvensevarAK34W	Arr001332	TRUE	OG0003485	N0.HOG0006495 OG0003485	FALSE	23474
Chr01	3074095	3075706	TaAK34W.1G071600	0_715	175	716	TarvensevarAK34W	Arr001333	TRUE	OG0003486	N0.HOG0006496 OG0003486	FALSE	23485
Chr01	3076518	3087674	TaAK34W.1G071700	0_716	1327	717	TarvensevarAK34W	Arr001334	TRUE	OG0003487	N0.HOG0006497 OG0003487	FALSE	23495
Chr01	3087598	3090021	TaAK34W.1G071800	0_717	405	718	TarvensevarAK34W	Arr001335	TRUE	OG0003488	N0.HOG0006498 OG0003488	FALSE	23504
Chr01	3091159	3093592	TaAK34W.1G071900	0_718	437	719	TarvensevarAK34W	Arr001336	TRUE	OG0003489	N0.HOG0006499 OG0003489	FALSE	23515
Chr01	3096202	3099500	TaAK34W.1G072000	0_719	312	720	TarvensevarAK34W	Arr001337	TRUE	OG0003490	N0.HOG0006500 OG0003490	FALSE	23525
Chr01	3110869	3113029	TaAK34W.1G072300	0_722	298	723	TarvensevarAK34W	Arr001338	TRUE	OG0003491	N0.HOG0006501 OG0003491	FALSE	23742
Chr01	3120036	3125044	TaAK34W.1G072400	0_723	461	724	TarvensevarAK34W	Arr001339	TRUE	OG0003492	N0.HOG0006502 OG0003492	FALSE	23731
Chr01	3126350	3127404	TaAK34W.1G072500	0_724	261	725	TarvensevarAK34W	Arr001340	TRUE	OG0003493	N0.HOG0006503 OG0003493	FALSE	23721
Chr01	3138599	3142141	TaAK34W.1G072600	0_725	519	726	TarvensevarAK34W	Arr001341	TRUE	OG0003494	N0.HOG0006504 OG0003494	FALSE	23713
Chr01	3142369	3144722	TaAK34W.1G072700	0_726	496	727	TarvensevarAK34W	Arr001342	TRUE	OG0003495	N0.HOG0006505 OG0003495	FALSE	23704
Chr01	3147387	3149858	TaAK34W.1G072800	0_727	439	728	TarvensevarAK34W	Arr001343	TRUE	OG0003496	N0.HOG0006506 OG0003496	FALSE	23694
Chr01	3150000	3151389	TaAK34W.1G072900	0_728	91	729	TarvensevarAK34W	Arr001344	TRUE	OG0003497	N0.HOG0006507 OG0003497	FALSE	23684
Chr01	3151307	3153453	TaAK34W.1G073000	0_729	330	730	TarvensevarAK34W	Arr001345	TRUE	OG0003498	N0.HOG0006508 OG0003498	FALSE	23675
Chr01	3153988	3154680	TaAK34W.1G073100	0_730	156	731	TarvensevarAK34W	Arr001346	TRUE	OG0003499	N0.HOG0006509 OG0003499	FALSE	23664
Chr01	3154610	3159617	TaAK34W.1G073200	0_731	772	732	TarvensevarAK34W	Arr001347	TRUE	OG0003500	N0.HOG0006510 OG0003500	FALSE	23654
Chr01	3159618	3162140	TaAK34W.1G073300	0_732	394	733	TarvensevarAK34W	Arr001348	TRUE	OG0003501	N0.HOG0006511 OG0003501	FALSE	23644
Chr01	3162363	3163384	TaAK34W.1G073400	0_733	231	734	TarvensevarAK34W	Arr001349	TRUE	OG0003502	N0.HOG0006512 OG0003502	FALSE	23633
Chr01	3176660	3177916	TaAK34W.1G073500	0_734	258	735	TarvensevarAK34W	Arr001350	TRUE	OG0003503	N0.HOG0006513 OG0003503	FALSE	23622
Chr01	3178909	3184220	TaAK34W.1G073600	0_735	1065	736	TarvensevarAK34W	Arr001351	TRUE	OG0003504	N0.HOG0006514 OG0003504	FALSE	23612
Chr01	3184132	3189360	TaAK34W.1G073700	0_736	870	737	TarvensevarAK34W	Arr001352	TRUE	OG0003505	N0.HOG0006515 OG0003505	FALSE	23603
Chr01	3190880	3191623	TaAK34W.1G073800	0_737	158	738	TarvensevarAK34W	Arr001353	TRUE	OG0003506	N0.HOG0006516 OG0003506	FALSE	23594
Chr01	3192848	3196566	TaAK34W.1G073900	0_738	443	739	TarvensevarAK34W	Arr001354	TRUE	OG0003507	N0.HOG0006517 OG0003507	FALSE	23583
Chr01	3201435	3204537	TaAK34W.1G074100	0_740	449	741	TarvensevarAK34W	Arr001355	TRUE	OG0003508	N0.HOG0006518 OG0003508	FALSE	23564
Chr01	3206336	3212189	TaAK34W.1G074200	0_741	1144	742	TarvensevarAK34W	Arr001356	TRUE	OG0003509	N0.HOG0006519 OG0003509	FALSE	23554
Chr01	3221793	3227022	TaAK34W.1G074500	0_744	703	745	TarvensevarAK34W	Arr001357	TRUE	OG0003510	N0.HOG0006520 OG0003510	FALSE	23758
Chr01	3228917	3232944	TaAK34W.1G074600	0_745	769	746	TarvensevarAK34W	Arr001358	TRUE	OG0003511	N0.HOG0006521 OG0003511	FALSE	23768
Chr01	3238267	3241538	TaAK34W.1G074700	0_746	569	747	TarvensevarAK34W	Arr001359	TRUE	OG0003512	N0.HOG0006522 OG0003512	FALSE	23778
Chr01	3242195	3243455	TaAK34W.1G074800	0_747	291	748	TarvensevarAK34W	Arr001360	TRUE	OG0003513	N0.HOG0006523 OG0003513	FALSE	23789
Chr01	3254378	3256409	TaAK34W.1G075100	0_750	196	751	TarvensevarAK34W	Arr001361	TRUE	OG0003514	N0.HOG0006524 OG0003514	FALSE	23809
Chr01	3263290	3267565	TaAK34W.1G075400	0_753	545	754	TarvensevarAK34W	Arr001362	TRUE	OG0003515	N0.HOG0006525 OG0003515	FALSE	23838
Chr01	3267246	3268621	TaAK34W.1G075500	0_754	270	755	TarvensevarAK34W	Arr001363	TRUE	OG0003516	N0.HOG0006526 OG0003516	FALSE	23849
Chr01	3271445	3272776	TaAK34W.1G075600	0_755	392	756	TarvensevarAK34W	Arr001364	TRUE	OG0003517	N0.HOG0006527 OG0003517	FALSE	23860
Chr01	3275584	3279258	TaAK34W.1G075700	0_756	663	757	TarvensevarAK34W	Arr001365	TRUE	OG0003518	N0.HOG0006528 OG0003518	FALSE	23871
Chr01	3291211	3292790	TaAK34W.1G076000	0_759	367	760	TarvensevarAK34W	Arr001366	TRUE	OG0003519	N0.HOG0006529 OG0003519	FALSE	23891
Chr01	3293331	3295931	TaAK34W.1G076100	0_760	441	761	TarvensevarAK34W	Arr001367	TRUE	OG0003520	N0.HOG0006530 OG0003520	FALSE	23901
Chr01	3297668	3301353	TaAK34W.1G076200	0_761	789	762	TarvensevarAK34W	Arr001368	TRUE	OG0003521	N0.HOG0006531 OG0003521	FALSE	23912
Chr01	3301544	3303042	TaAK34W.1G076300	0_762	173	763	TarvensevarAK34W	Arr001369	TRUE	OG0003522	N0.HOG0006532 OG0003522	FALSE	23923
Chr01	3309017	3315814	TaAK34W.1G076400	0_763	371	764	TarvensevarAK34W	Arr001370	TRUE	OG0003523	N0.HOG0006533 OG0003523	FALSE	23933
Chr01	3315324	3319430	TaAK34W.1G076500	0_764	536	765	TarvensevarAK34W	Arr001371	TRUE	OG0003524	N0.HOG0006534 OG0003524	FALSE	23943
Chr01	3320519	3324096	TaAK34W.1G076600	0_765	287	766	TarvensevarAK34W	Arr001372	TRUE	OG0003525	N0.HOG0006535 OG0003525	FALSE	23954
Chr01	3323117	3326544	TaAK34W.1G076700	0_766	467	767	TarvensevarAK34W	Arr001373	TRUE	OG0003526	N0.HOG0006536 OG0003526	FALSE	23965
Chr01	3333233	3336167	TaAK34W.1G076800	0_767	308	768	TarvensevarAK34W	Arr001374	TRUE	OG0003527	N0.HOG0006537 OG0003527	FALSE	23977
Chr01	3343763	3346588	TaAK34W.1G076900	0_768	618	769	TarvensevarAK34W	Arr001375	TRUE	OG0003528	N0.HOG0006538 OG0003528	FALSE	23987
Chr01	3350396	3352930	TaAK34W.1G077000	0_769	277	770	TarvensevarAK34W	Arr001376	TRUE	OG0003529	N0.HOG0006539 OG0003529	FALSE	23994
Chr01	3354796	3355947	TaAK34W.1G077100	0_770	126	771	TarvensevarAK34W	Arr001377	TRUE	OG0003530	N0.HOG0006540 OG0003530	FALSE	24004
Chr01	3358764	3359484	TaAK34W.1G077200	0_771	240	772	TarvensevarAK34W	Arr001378	TRUE	OG0003531	N0.HOG0006541 OG0003531	FALSE	24014
Chr01	3362820	3364636	TaAK34W.1G077300	0_772	321	773	TarvensevarAK34W	Arr001379	TRUE	OG0003532	N0.HOG0006542 OG0003532	FALSE	24023
Chr01	3366317	3367534	TaAK34W.1G077400	0_773	276	774	TarvensevarAK34W	Arr001380	TRUE	OG0003533	N0.HOG0006543 OG0003533	FALSE	24034
Chr01	3371774	3374213	TaAK34W.1G077500	0_774	255	775	TarvensevarAK34W	Arr001381	TRUE	OG0003534	N0.HOG0006544 OG0003534	FALSE	24044
Chr01	3374796	3380329	TaAK34W.1G077600	0_775	432	776	TarvensevarAK34W	Arr001382	TRUE	OG0003535	N0.HOG0006545 OG0003535	FALSE	24052
Chr01	3380329	3381689	TaAK34W.1G077700	0_776	349	777	TarvensevarAK34W	Arr001383	TRUE	OG0003536	N0.HOG0006546 OG0003536	FALSE	24062
Chr01	3387963	3390039	TaAK34W.1G077800	0_777	360	778	TarvensevarAK34W	Arr001384	TRUE	OG0003537	N0.HOG0006547 OG0003537	FALSE	24074
Chr01	3394662	3398761	TaAK34W.1G077900	0_778	590	779	TarvensevarAK34W	Arr001385	TRUE	OG0003538	N0.HOG0006548 OG0003538	FALSE	24085
Chr01	3400654	3401540	TaAK34W.1G078000	0_779	105	780	TarvensevarAK34W	Arr001386	TRUE	OG0003539	N0.HOG0006549 OG0003539	FALSE	24092
Chr01	3401991	3405970	TaAK34W.1G078100	0_780	875	781	TarvensevarAK34W	Arr001387	TRUE	OG0003540	N0.HOG0006550 OG0003540	FALSE	24103
Chr01	3407954	3408844	TaAK34W.1G078200	0_781	111	782	TarvensevarAK34W	Arr001388	TRUE	OG0003541	N0.HOG0006551 OG0003541	FALSE	24114
Chr01	3412210	3413241	TaAK34W.1G078300	0_782	254	783	TarvensevarAK34W	Arr001389	TRUE	OG0003542	N0.HOG0006552 OG0003542	FALSE	24125
Chr01	3424978	3428275	TaAK34W.1G078500	0_784	368	785	TarvensevarAK34W	Arr001390	TRUE	OG0003543	N0.HOG0006553 OG0003543	FALSE	24143
Chr01	3429401	3429931	TaAK34W.1G078600	0_785	79	786	TarvensevarAK34W	Arr001391	TRUE	OG0003544	N0.HOG0006554 OG0003544	FALSE	24154
Chr01	3440397	3442378	TaAK34W.1G078700	0_786	332	787	TarvensevarAK34W	Arr001392	TRUE	OG0003545	N0.HOG0006555 OG0003545	FALSE	24164
Chr01	3448464	3452826	TaAK34W.1G078800	0_787	715	788	TarvensevarAK34W	Arr001393	TRUE	OG0003546	N0.HOG0006556 OG0003546	FALSE	24176
Chr01	3453813	3455605	TaAK34W.1G078900	0_788	129	789	TarvensevarAK34W	Arr001394	TRUE	OG0003547	N0.HOG0006557 OG0003547	FALSE	24186
Chr01	3458706	3462845	TaAK34W.1G079000	0_789	627	790	TarvensevarAK34W	Arr001395	TRUE	OG0003548	N0.HOG0006558 OG0003548	FALSE	24196
Chr01	3478298	3479208	TaAK34W.1G079300	0_792	190	793	TarvensevarAK34W	Arr001396	TRUE	OG0003549	N0.HOG0006559 OG0003549	FALSE	24221
Chr01	3486601	3487495	TaAK34W.1G079400	0_793	169	794	TarvensevarAK34W	Arr001397	TRUE	OG0003550	N0.HOG0006560 OG0003550	FALSE	24232
Chr01	3494855	3495582	TaAK34W.1G079500	0_794	103	795	TarvensevarAK34W	Arr001398	TRUE	OG0003551	N0.HOG0006561 OG0003551	FALSE	24242
Chr01	3497396	3499790	TaAK34W.1G079600	0_795	615	796	TarvensevarAK34W	Arr001399	TRUE	OG0003552	N0.HOG0006562 OG0003552	FALSE	24252
Chr01	3502424	3504271	TaAK34W.1G079700	0_796	471	797	TarvensevarAK34W	Arr001400	TRUE	OG0003553	N0.HOG0006563 OG0003553	FALSE	24263
Chr01	3505245	3507261	TaAK34W.1G079800	0_797	96	798	TarvensevarAK34W	Arr001401	TRUE	OG0003554	N0.HOG0006564 OG0003554	FALSE	24275
Chr01	3508580	3509989	TaAK34W.1G079900	0_798	300	799	TarvensevarAK34W	Arr001402	TRUE	OG0003555	N0.HOG0006565 OG0003555	FALSE	24282
Chr01	3513903	3515821	TaAK34W.1G080000	0_799	221	800	TarvensevarAK34W	Arr001403	TRUE	OG0003556	N0.HOG0006566 OG0003556	FALSE	24288
Chr01	3526496	3526995	TaAK34W.1G080200	0_801	156	802	TarvensevarAK34W	Arr001404	TRUE	OG0003557	N0.HOG0006567 OG0003557	FALSE	24308
Chr01	3539862	3542598	TaAK34W.1G080400	0_803	274	804	TarvensevarAK34W	Arr001405	TRUE	OG0003558	N0.HOG0006568 OG0003558	FALSE	24327
Chr01	3542748	3550850	TaAK34W.1G080500	0_804	1702	805	TarvensevarAK34W	Arr001406	TRUE	OG0003559	N0.HOG0006569 OG0003559	FALSE	24336
Chr01	3557776	3561403	TaAK34W.1G080600	0_805	999	806	TarvensevarAK34W	Arr001407	TRUE	OG0003560	N0.HOG0006570 OG0003560	FALSE	24347
Chr01	3564451	3566488	TaAK34W.1G080700	0_806	315	807	TarvensevarAK34W	Arr001408	TRUE	OG0003561	N0.HOG0006571 OG0003561	FALSE	24355
Chr01	3566595	3567605	TaAK34W.1G080800	0_807	227	808	TarvensevarAK34W	Arr001409	TRUE	OG0003562	N0.HOG0006572 OG0003562	FALSE	24366
Chr01	3568355	3569023	TaAK34W.1G080900	0_808	138	809	TarvensevarAK34W	Arr001410	TRUE	OG0003563	N0.HOG0006573 OG0003563	FALSE	24377
Chr01	3570314	3572669	TaAK34W.1G081000	0_809	246	810	TarvensevarAK34W	Arr001411	TRUE	OG0003564	N0.HOG0006574 OG0003564	FALSE	24387
Chr01	3572771	3574929	TaAK34W.1G081100	0_810	184	811	TarvensevarAK34W	Arr001412	TRUE	OG0003565	N0.HOG0006575 OG0003565	FALSE	24396
Chr01	3576771	3579861	TaAK34W.1G081200	0_811	480	812	TarvensevarAK34W	Arr001413	TRUE	OG0003566	N0.HOG0006576 OG0003566	FALSE	24404
Chr01	3579791	3581176	TaAK34W.1G081300	0_812	410	813	TarvensevarAK34W	Arr001414	TRUE	OG0003567	N0.HOG0006577 OG0003567	FALSE	24415
Chr01	3581304	3584473	TaAK34W.1G081400	0_813	618	814	TarvensevarAK34W	Arr001415	TRUE	OG0003568	N0.HOG0006578 OG0003568	FALSE	24425
Chr01	3584530	3585602	TaAK34W.1G081500	0_814	109	815	TarvensevarAK34W	Arr001416	TRUE	OG0003569	N0.HOG0006579 OG0003569	FALSE	24431
Chr01	3587237	3590106	TaAK34W.1G081700	0_816	456	817	TarvensevarAK34W	Arr001417	TRUE	OG0003570	N0.HOG0006580 OG0003570	FALSE	24451
Chr01	3590123	3592243	TaAK34W.1G081800	0_817	398	818	TarvensevarAK34W	Arr001418	TRUE	OG0003571	N0.HOG0006581 OG0003571	FALSE	24462
Chr01	3592249	3594826	TaAK34W.1G081900	0_818	391	819	TarvensevarAK34W	Arr001419	TRUE	OG0003572	N0.HOG0006582 OG0003572	FALSE	24472
Chr01	3594782	3596978	TaAK34W.1G082000	0_819	398	820	TarvensevarAK34W	Arr001420	TRUE	OG0003573	N0.HOG0006583 OG0003573	FALSE	24482
Chr01	3597286	3601304	TaAK34W.1G082100	0_820	443	821	TarvensevarAK34W	Arr001421	TRUE	OG0003574	N0.HOG0006584 OG0003574	FALSE	24493
Chr01	3618721	3620433	TaAK34W.1G082700	0_826	455	827	TarvensevarAK34W	Arr001422	TRUE	OG0003575	N0.HOG0006585 OG0003575	FALSE	24556
Chr01	3620433	3622312	TaAK34W.1G082800	0_827	525	828	TarvensevarAK34W	Arr001423	TRUE	OG0003576	N0.HOG0006586 OG0003576	FALSE	24568
Chr01	3629806	3630874	TaAK34W.1G082900	0_828	172	829	TarvensevarAK34W	Arr001424	TRUE	OG0003577	N0.HOG0006587 OG0003577	FALSE	24578
Chr01	3630407	3634916	TaAK34W.1G083000	0_829	1215	830	TarvensevarAK34W	Arr001425	TRUE	OG0003578	N0.HOG0006588 OG0003578	FALSE	24588
Chr01	3640169	3641863	TaAK34W.1G083100	0_830	289	831	TarvensevarAK34W	Arr001426	TRUE	OG0003579	N0.HOG0006589 OG0003579	FALSE	24599
Chr01	3653578	3655393	TaAK34W.1G083200	0_831	270	832	TarvensevarAK34W	Arr001427	TRUE	OG0003580	N0.HOG0006590 OG0003580	FALSE	24610
Chr01	3657725	3659495	TaAK34W.1G083300	0_832	298	833	TarvensevarAK34W	Arr001428	TRUE	OG0003581	N0.HOG0006591 OG0003581	FALSE	24621
Chr01	3664007	3669249	TaAK34W.1G083400	0_833	548	834	TarvensevarAK34W	Arr001429	TRUE	OG0003582	N0.HOG0006592 OG0003582	FALSE	24632
Chr01	3669351	3670720	TaAK34W.1G083500	0_834	199	835	TarvensevarAK34W	Arr001430	TRUE	OG0003583	N0.HOG0006593 OG0003583	FALSE	24643
Chr01	3670895	3671468	TaAK34W.1G083600	0_835	191	836	TarvensevarAK34W	Arr001431	TRUE	OG0003584	N0.HOG0006594 OG0003584	FALSE	24652
Chr01	3671738	3674833	TaAK34W.1G083700	0_836	380	837	TarvensevarAK34W	Arr001432	TRUE	OG0003585	N0.HOG0006595 OG0003585	FALSE	24661
Chr01	3685280	3687614	TaAK34W.1G083800	0_837	138	838	TarvensevarAK34W	Arr001433	TRUE	OG0003586	N0.HOG0006596 OG0003586	FALSE	24670
Chr01	3687595	3689055	TaAK34W.1G083900	0_838	161	839	TarvensevarAK34W	Arr001434	TRUE	OG0003587	N0.HOG0006597 OG0003587	FALSE	24681
Chr01	3749548	3750951	TaAK34W.1G084400	0_843	348	844	TarvensevarAK34W	Arr001435	TRUE	OG0003588	N0.HOG0006598 OG0003588	FALSE	24732
Chr01	3754088	3755570	TaAK34W.1G084500	0_844	346	845	TarvensevarAK34W	Arr001436	TRUE	OG0003589	N0.HOG0006599 OG0003589	FALSE	24741
Chr01	3775182	3776054	TaAK34W.1G084600	0_845	148	846	TarvensevarAK34W	Arr001437	TRUE	OG0003590	N0.HOG0006600 OG0003590	FALSE	24752
Chr01	3776736	3777978	TaAK34W.1G084700	0_846	346	847	TarvensevarAK34W	Arr001438	TRUE	OG0003591	N0.HOG0006601 OG0003591	FALSE	24763
Chr01	3787590	3791301	TaAK34W.1G084800	0_847	456	848	TarvensevarAK34W	Arr001439	TRUE	OG0003592	N0.HOG0006602 OG0003592	FALSE	24774
Chr01	3791721	3792971	TaAK34W.1G084900	0_848	172	849	TarvensevarAK34W	Arr001440	TRUE	OG0003593	N0.HOG0006603 OG0003593	FALSE	24784
Chr01	3793461	3795781	TaAK34W.1G085000	0_849	420	850	TarvensevarAK34W	Arr001441	TRUE	OG0003594	N0.HOG0006604 OG0003594	FALSE	24795
Chr01	3796574	3797694	TaAK34W.1G085100	0_850	173	851	TarvensevarAK34W	Arr001442	TRUE	OG0003595	N0.HOG0006605 OG0003595	FALSE	24806
Chr01	3802888	3808147	TaAK34W.1G085200	0_851	1009	852	TarvensevarAK34W	Arr001443	TRUE	OG0003596	N0.HOG0006606 OG0003596	FALSE	24817
Chr01	3810485	3811963	TaAK34W.1G085300	0_852	383	853	TarvensevarAK34W	Arr001444	TRUE	OG0003597	N0.HOG0006607 OG0003597	FALSE	24828
Chr01	3811915	3813588	TaAK34W.1G085400	0_853	372	854	TarvensevarAK34W	Arr001445	TRUE	OG0003598	N0.HOG0006608 OG0003598	FALSE	24839
Chr01	3816582	3818031	TaAK34W.1G085500	0_854	376	855	TarvensevarAK34W	Arr001446	TRUE	OG0003599	N0.HOG0006609 OG0003599	FALSE	24849
Chr01	3818114	3820485	TaAK34W.1G085600	0_855	293	856	TarvensevarAK34W	Arr001447	TRUE	OG0003600	N0.HOG0006610 OG0003600	FALSE	24860
Chr01	3821966	3823796	TaAK34W.1G085700	0_856	529	857	TarvensevarAK34W	Arr001448	TRUE	OG0003601	N0.HOG0006611 OG0003601	FALSE	24871
Chr01	3827051	3828022	TaAK34W.1G085800	0_857	188	858	TarvensevarAK34W	Arr001449	TRUE	OG0003602	N0.HOG0006612 OG0003602	FALSE	24883
Chr01	3830196	3832160	TaAK34W.1G085900	0_858	318	859	TarvensevarAK34W	Arr001450	TRUE	OG0003603	N0.HOG0006613 OG0003603	FALSE	24894
Chr01	3834540	3837744	TaAK34W.1G086100	0_860	568	861	TarvensevarAK34W	Arr001451	TRUE	OG0003604	N0.HOG0006614 OG0003604	FALSE	24911
Chr01	3837744	3839675	TaAK34W.1G086200	0_861	525	862	TarvensevarAK34W	Arr001452	TRUE	OG0003605	N0.HOG0006615 OG0003605	FALSE	24922
Chr01	3842498	3844836	TaAK34W.1G086300	0_862	350	863	TarvensevarAK34W	Arr001453	TRUE	OG0003606	N0.HOG0006616 OG0003606	FALSE	24930
Chr01	3844700	3847530	TaAK34W.1G086400	0_863	615	864	TarvensevarAK34W	Arr001454	TRUE	OG0003607	N0.HOG0006617 OG0003607	FALSE	24941
Chr01	3853081	3853813	TaAK34W.1G086500	0_864	154	865	TarvensevarAK34W	Arr001455	TRUE	OG0003608	N0.HOG0006618 OG0003608	FALSE	24948
Chr01	3864879	3866621	TaAK34W.1G086600	0_865	156	866	TarvensevarAK34W	Arr001456	TRUE	OG0003609	N0.HOG0006619 OG0003609	FALSE	24957
Chr01	3871508	3873040	TaAK34W.1G086700	0_866	260	867	TarvensevarAK34W	Arr001457	TRUE	OG0003610	N0.HOG0006620 OG0003610	FALSE	24967
Chr01	3883902	3884716	TaAK34W.1G086800	0_867	107	868	TarvensevarAK34W	Arr001458	TRUE	OG0003611	N0.HOG0006621 OG0003611	FALSE	24979
Chr01	3886117	3886596	TaAK34W.1G086900	0_868	79	869	TarvensevarAK34W	Arr001459	TRUE	OG0003612	N0.HOG0006622 OG0003612	FALSE	24990
Chr01	3888110	3890391	TaAK34W.1G087000	0_869	472	870	TarvensevarAK34W	Arr001460	TRUE	OG0003613	N0.HOG0006623 OG0003613	FALSE	24999
Chr01	3896499	3899410	TaAK34W.1G087200	0_871	436	872	TarvensevarAK34W	Arr001461	TRUE	OG0003614	N0.HOG0006624 OG0003614	FALSE	25017
Chr01	3899232	3902337	TaAK34W.1G087300	0_872	216	873	TarvensevarAK34W	Arr001462	TRUE	OG0003615	N0.HOG0006625 OG0003615	FALSE	25027
Chr01	3911438	3914399	TaAK34W.1G087500	0_874	719	875	TarvensevarAK34W	Arr001463	TRUE	OG0003616	N0.HOG0006626 OG0003616	FALSE	25048
Chr01	3915342	3922075	TaAK34W.1G087600	0_875	841	876	TarvensevarAK34W	Arr001464	TRUE	OG0003617	N0.HOG0006627 OG0003617	FALSE	25059
Chr01	3922307	3924130	TaAK34W.1G087700	0_876	329	877	TarvensevarAK34W	Arr001465	TRUE	OG0003618	N0.HOG0006628 OG0003618	FALSE	25069
Chr01	3924396	3926127	TaAK34W.1G087800	0_877	225	878	TarvensevarAK34W	Arr001466	TRUE	OG0003619	N0.HOG0006629 OG0003619	FALSE	25080
Chr01	3927949	3932750	TaAK34W.1G087900	0_878	801	879	TarvensevarAK34W	Arr001467	TRUE	OG0003620	N0.HOG0006630 OG0003620	FALSE	25091
Chr01	3945822	3951136	TaAK34W.1G088500	0_884	1003	885	TarvensevarAK34W	Arr001468	TRUE	OG0003621	N0.HOG0006631 OG0003621	FALSE	25162
Chr01	3951233	3952037	TaAK34W.1G088600	0_885	268	886	TarvensevarAK34W	Arr001469	TRUE	OG0003622	N0.HOG0006632 OG0003622	FALSE	25152
Chr01	3959530	3961034	TaAK34W.1G088800	0_887	440	888	TarvensevarAK34W	Arr001470	TRUE	OG0003623	N0.HOG0006633 OG0003623	FALSE	25131
Chr01	3980660	3981770	TaAK34W.1G089600	0_895	160	896	TarvensevarAK34W	Arr001471	TRUE	OG0003624	N0.HOG0006634 OG0003624	FALSE	25260
Chr01	3981574	3984370	TaAK34W.1G089700	0_896	252	897	TarvensevarAK34W	Arr001472	TRUE	OG0003625	N0.HOG0006635 OG0003625	FALSE	25265
Chr01	3985142	3985565	TaAK34W.1G089800	0_897	141	898	TarvensevarAK34W	Arr001473	TRUE	OG0003626	N0.HOG0006636 OG0003626	FALSE	25271
Chr01	3985910	3986732	TaAK34W.1G089900	0_898	41	899	TarvensevarAK34W	Arr001474	TRUE	OG0003627	N0.HOG0006637 OG0003627	FALSE	25277
Chr01	3987110	3989058	TaAK34W.1G090000	0_899	247	900	TarvensevarAK34W	Arr001475	TRUE	OG0003628	N0.HOG0006638 OG0003628	FALSE	25282
Chr01	3998453	4002876	TaAK34W.1G090300	0_902	710	903	TarvensevarAK34W	Arr001476	TRUE	OG0003629	N0.HOG0006639 OG0003629	FALSE	25299
Chr01	4004563	4005522	TaAK34W.1G090400	0_903	139	904	TarvensevarAK34W	Arr001477	TRUE	OG0003630	N0.HOG0006640 OG0003630	FALSE	25309
Chr01	4014266	4016584	TaAK34W.1G090500	0_904	365	905	TarvensevarAK34W	Arr001478	TRUE	OG0003631	N0.HOG0006641 OG0003631	FALSE	25318
Chr01	4018659	4020767	TaAK34W.1G090600	0_905	361	906	TarvensevarAK34W	Arr001479	TRUE	OG0003632	N0.HOG0006642 OG0003632	FALSE	25323
Chr01	4020693	4021896	TaAK34W.1G090700	0_906	238	907	TarvensevarAK34W	Arr001480	TRUE	OG0003633	N0.HOG0006643 OG0003633	FALSE	25329
Chr01	4021723	4024924	TaAK34W.1G090800	0_907	567	908	TarvensevarAK34W	Arr001481	TRUE	OG0003634	N0.HOG0006644 OG0003634	FALSE	25335
Chr01	4025416	4028124	TaAK34W.1G090900	0_908	361	909	TarvensevarAK34W	Arr001482	TRUE	OG0003635	N0.HOG0006645 OG0003635	FALSE	25343
Chr01	4091929	4099067	TaAK34W.1G091500	0_914	1028	915	TarvensevarAK34W	Arr001483	TRUE	OG0003636	N0.HOG0006646 OG0003636	FALSE	25372
Chr01	4140896	4144854	TaAK34W.1G091700	0_916	850	917	TarvensevarAK34W	Arr001484	TRUE	OG0003637	N0.HOG0006647 OG0003637	FALSE	25385
Chr01	4158262	4165290	TaAK34W.1G092000	0_919	1016	920	TarvensevarAK34W	Arr001485	TRUE	OG0003638	N0.HOG0006648 OG0003638	FALSE	25406
Chr01	4165884	4168123	TaAK34W.1G092100	0_920	545	921	TarvensevarAK34W	Arr001486	TRUE	OG0003639	N0.HOG0006649 OG0003639	FALSE	25414
Chr01	4168580	4169429	TaAK34W.1G092200	0_921	283	922	TarvensevarAK34W	Arr001487	TRUE	OG0003640	N0.HOG0006650 OG0003640	FALSE	25422
Chr01	4171528	4172239	TaAK34W.1G092300	0_922	237	923	TarvensevarAK34W	Arr001488	TRUE	OG0003641	N0.HOG0006651 OG0003641	FALSE	25431
Chr01	4173263	4173578	TaAK34W.1G092400	0_923	105	924	TarvensevarAK34W	Arr001489	TRUE	OG0003642	N0.HOG0006652 OG0003642	FALSE	25439
Chr01	4174470	4176838	TaAK34W.1G092500	0_924	378	925	TarvensevarAK34W	Arr001490	TRUE	OG0003643	N0.HOG0006653 OG0003643	FALSE	25448
Chr01	4177169	4179981	TaAK34W.1G092600	0_925	511	926	TarvensevarAK34W	Arr001491	TRUE	OG0003644	N0.HOG0006654 OG0003644	FALSE	25457
Chr01	4179809	4182109	TaAK34W.1G092700	0_926	188	927	TarvensevarAK34W	Arr001492	TRUE	OG0003645	N0.HOG0006655 OG0003645	FALSE	25467
Chr01	4182485	4185936	TaAK34W.1G092800	0_927	540	928	TarvensevarAK34W	Arr001493	TRUE	OG0003646	N0.HOG0006656 OG0003646	FALSE	25477
Chr01	4186003	4188244	TaAK34W.1G092900	0_928	131	929	TarvensevarAK34W	Arr001494	TRUE	OG0003647	N0.HOG0006657 OG0003647	FALSE	25489
Chr01	4193913	4195426	TaAK34W.1G093000	0_929	283	930	TarvensevarAK34W	Arr001495	TRUE	OG0003648	N0.HOG0006658 OG0003648	FALSE	25499
Chr01	4195307	4198713	TaAK34W.1G093100	0_930	727	931	TarvensevarAK34W	Arr001496	TRUE	OG0003649	N0.HOG0006659 OG0003649	FALSE	25510
Chr01	4202245	4206810	TaAK34W.1G093200	0_931	1190	932	TarvensevarAK34W	Arr001497	TRUE	OG0003650	N0.HOG0006660 OG0003650	FALSE	25521
Chr01	4210867	4211338	TaAK34W.1G093400	0_933	157	934	TarvensevarAK34W	Arr001498	TRUE	OG0003651	N0.HOG0006661 OG0003651	FALSE	25540
Chr01	4222674	4230637	TaAK34W.1G093700	0_936	1181	937	TarvensevarAK34W	Arr001499	TRUE	OG0003652	N0.HOG0006662 OG0003652	FALSE	25568
Chr01	4238397	4238682	TaAK34W.1G093800	0_937	49	938	TarvensevarAK34W	Arr001500	TRUE	OG0003653	N0.HOG0006663 OG0003653	FALSE	25577
Chr01	4238878	4240209	TaAK34W.1G093900	0_938	242	939	TarvensevarAK34W	Arr001501	TRUE	OG0003654	N0.HOG0006664 OG0003654	FALSE	25589
Chr01	4242330	4244087	TaAK34W.1G094000	0_939	169	940	TarvensevarAK34W	Arr001502	TRUE	OG0003655	N0.HOG0006665 OG0003655	FALSE	25599
Chr01	4250945	4251815	TaAK34W.1G094100	0_940	207	941	TarvensevarAK34W	Arr001503	TRUE	OG0003656	N0.HOG0006666 OG0003656	FALSE	25610
Chr01	4253974	4255880	TaAK34W.1G094300	0_942	160	943	TarvensevarAK34W	Arr001504	TRUE	OG0003657	N0.HOG0006667 OG0003657	FALSE	25631
Chr01	4302736	4304614	TaAK34W.1G094700	0_946	131	947	TarvensevarAK34W	Arr001505	TRUE	OG0003658	N0.HOG0006668 OG0003658	FALSE	25691
Chr01	4304516	4307921	TaAK34W.1G094800	0_947	622	948	TarvensevarAK34W	Arr001506	TRUE	OG0003659	N0.HOG0006669 OG0003659	FALSE	25701
Chr01	4308573	4310924	TaAK34W.1G094900	0_948	708	949	TarvensevarAK34W	Arr001507	TRUE	OG0003660	N0.HOG0006670 OG0003660	FALSE	25709
Chr01	4311142	4311924	TaAK34W.1G095000	0_949	142	950	TarvensevarAK34W	Arr001508	TRUE	OG0003661	N0.HOG0006671 OG0003661	FALSE	25720
Chr01	4324365	4327022	TaAK34W.1G095100	0_950	342	951	TarvensevarAK34W	Arr001509	TRUE	OG0003662	N0.HOG0006672 OG0003662	FALSE	25731
Chr01	4333339	4334968	TaAK34W.1G095200	0_951	404	952	TarvensevarAK34W	Arr001510	TRUE	OG0003663	N0.HOG0006673 OG0003663	FALSE	25742
Chr01	4335232	4337066	TaAK34W.1G095300	0_952	222	953	TarvensevarAK34W	Arr001511	TRUE	OG0003664	N0.HOG0006674 OG0003664	FALSE	25752
Chr01	4343468	4345819	TaAK34W.1G095400	0_953	410	954	TarvensevarAK34W	Arr001512	TRUE	OG0003665	N0.HOG0006675 OG0003665	FALSE	25763
Chr01	4358243	4360354	TaAK34W.1G095500	0_954	400	955	TarvensevarAK34W	Arr001513	TRUE	OG0003666	N0.HOG0006676 OG0003666	FALSE	25774
Chr01	4369444	4371604	TaAK34W.1G095600	0_955	590	956	TarvensevarAK34W	Arr001514	TRUE	OG0003667	N0.HOG0006677 OG0003667	FALSE	25784
Chr01	4385443	4387550	TaAK34W.1G095700	0_956	176	957	TarvensevarAK34W	Arr001515	TRUE	OG0003668	N0.HOG0006678 OG0003668	FALSE	25796
Chr01	4395285	4397875	TaAK34W.1G095900	0_958	312	959	TarvensevarAK34W	Arr001516	TRUE	OG0003669	N0.HOG0006679 OG0003669	FALSE	25813
Chr01	4400768	4401898	TaAK34W.1G096000	0_959	134	960	TarvensevarAK34W	Arr001517	TRUE	OG0003670	N0.HOG0006680 OG0003670	FALSE	25822
Chr01	4418303	4419590	TaAK34W.1G096100	0_960	285	961	TarvensevarAK34W	Arr001518	TRUE	OG0003671	N0.HOG0006681 OG0003671	FALSE	25833
Chr01	4433674	4436049	TaAK34W.1G096200	0_961	390	962	TarvensevarAK34W	Arr001519	TRUE	OG0003672	N0.HOG0006682 OG0003672	FALSE	25843
Chr01	4438137	4440836	TaAK34W.1G096300	0_962	336	963	TarvensevarAK34W	Arr001520	TRUE	OG0003673	N0.HOG0006683 OG0003673	FALSE	25852
Chr01	4447561	4450668	TaAK34W.1G096400	0_963	582	964	TarvensevarAK34W	Arr001521	TRUE	OG0003674	N0.HOG0006684 OG0003674	FALSE	25863
Chr01	4460216	4465012	TaAK34W.1G096700	0_966	814	967	TarvensevarAK34W	Arr001522	TRUE	OG0003675	N0.HOG0006685 OG0003675	FALSE	25892
Chr01	4465272	4465923	TaAK34W.1G096800	0_967	101	968	TarvensevarAK34W	Arr001523	TRUE	OG0003676	N0.HOG0006686 OG0003676	FALSE	25900
Chr01	4470266	4470809	TaAK34W.1G096900	0_968	95	969	TarvensevarAK34W	Arr001524	TRUE	OG0003677	N0.HOG0006687 OG0003677	FALSE	25911
Chr01	4470830	4472016	TaAK34W.1G097000	0_969	288	970	TarvensevarAK34W	Arr001525	TRUE	OG0003678	N0.HOG0006688 OG0003678	FALSE	25919
Chr01	4487400	4491224	TaAK34W.1G097100	0_970	478	971	TarvensevarAK34W	Arr001526	TRUE	OG0003679	N0.HOG0006689 OG0003679	FALSE	25929
Chr01	4492380	4494480	TaAK34W.1G097200	0_971	446	972	TarvensevarAK34W	Arr001527	TRUE	OG0003680	N0.HOG0006690 OG0003680	FALSE	25940
Chr01	4501641	4504639	TaAK34W.1G097300	0_972	817	973	TarvensevarAK34W	Arr001528	TRUE	OG0003681	N0.HOG0006691 OG0003681	FALSE	25943
Chr01	4505329	4508407	TaAK34W.1G097400	0_973	325	974	TarvensevarAK34W	Arr001529	TRUE	OG0003682	N0.HOG0006692 OG0003682	FALSE	25954
Chr01	4511098	4513970	TaAK34W.1G097500	0_974	501	975	TarvensevarAK34W	Arr001530	TRUE	OG0003683	N0.HOG0006693 OG0003683	FALSE	25965
Chr01	4518489	4523888	TaAK34W.1G097600	0_975	906	976	TarvensevarAK34W	Arr001531	TRUE	OG0003684	N0.HOG0006694 OG0003684	FALSE	25975
Chr01	4549771	4553528	TaAK34W.1G097700	0_976	727	977	TarvensevarAK34W	Arr001532	TRUE	OG0003685	N0.HOG0006695 OG0003685	FALSE	25985
Chr01	4554116	4555970	TaAK34W.1G097800	0_977	530	978	TarvensevarAK34W	Arr001533	TRUE	OG0003686	N0.HOG0006696 OG0003686	FALSE	25996
Chr01	4556843	4558045	TaAK34W.1G097900	0_978	131	979	TarvensevarAK34W	Arr001534	TRUE	OG0003687	N0.HOG0006697 OG0003687	FALSE	26007
Chr01	4640742	4644394	TaAK34W.1G098700	0_986	655	987	TarvensevarAK34W	Arr001535	TRUE	OG0003688	N0.HOG0006698 OG0003688	FALSE	26074
Chr01	4644934	4651487	TaAK34W.1G098800	0_987	976	988	TarvensevarAK34W	Arr001536	TRUE	OG0003689	N0.HOG0006699 OG0003689	FALSE	26084
Chr01	4654379	4658398	TaAK34W.1G098900	0_988	635	989	TarvensevarAK34W	Arr001537	TRUE	OG0003690	N0.HOG0006700 OG0003690	FALSE	26094
Chr01	4658987	4666383	TaAK34W.1G099000	0_989	811	990	TarvensevarAK34W	Arr001538	TRUE	OG0003691	N0.HOG0006701 OG0003691	FALSE	26104
Chr01	4667989	4670060	TaAK34W.1G099200	0_991	174	992	TarvensevarAK34W	Arr001539	TRUE	OG0003692	N0.HOG0006702 OG0003692	FALSE	26125
Chr01	4669882	4672694	TaAK34W.1G099300	0_992	386	993	TarvensevarAK34W	Arr001540	TRUE	OG0003693	N0.HOG0006703 OG0003693	FALSE	26136
Chr01	4686783	4688894	TaAK34W.1G099500	0_994	195	995	TarvensevarAK34W	Arr001541	TRUE	OG0003694	N0.HOG0006704 OG0003694	FALSE	26157
Chr01	4689684	4692027	TaAK34W.1G099600	0_995	387	996	TarvensevarAK34W	Arr001542	TRUE	OG0003695	N0.HOG0006705 OG0003695	FALSE	26168
Chr01	4696342	4697194	TaAK34W.1G099700	0_996	145	997	TarvensevarAK34W	Arr001543	TRUE	OG0003696	N0.HOG0006706 OG0003696	FALSE	26179
Chr01	4697703	4700821	TaAK34W.1G099800	0_997	558	998	TarvensevarAK34W	Arr001544	TRUE	OG0003697	N0.HOG0006707 OG0003697	FALSE	5
Chr01	4700893	4703702	TaAK34W.1G099900	0_998	637	999	TarvensevarAK34W	Arr001545	TRUE	OG0003698	N0.HOG0006708 OG0003698	FALSE	16
Chr01	4703294	4706160	TaAK34W.1G100000	0_999	355	1000	TarvensevarAK34W	Arr001546	TRUE	OG0003699	N0.HOG0006709 OG0003699	FALSE	26
Chr01	4708270	4709588	TaAK34W.1G100100	0_1000	226	1001	TarvensevarAK34W	Arr001547	TRUE	OG0003700	N0.HOG0006710 OG0003700	FALSE	48
Chr01	4718389	4719950	TaAK34W.1G100200	0_1001	228	1002	TarvensevarAK34W	Arr001548	TRUE	OG0003701	N0.HOG0006711 OG0003701	FALSE	69
Chr01	4720342	4721722	TaAK34W.1G100300	0_1002	236	1003	TarvensevarAK34W	Arr001549	TRUE	OG0003702	N0.HOG0006712 OG0003702	FALSE	80
Chr01	4725889	4729341	TaAK34W.1G100500	0_1004	847	1005	TarvensevarAK34W	Arr001550	TRUE	OG0003703	N0.HOG0006713 OG0003703	FALSE	102
Chr01	4729215	4733241	TaAK34W.1G100600	0_1005	395	1006	TarvensevarAK34W	Arr001551	TRUE	OG0003704	N0.HOG0006714 OG0003704	FALSE	114
Chr01	4733307	4734893	TaAK34W.1G100700	0_1006	100	1007	TarvensevarAK34W	Arr001552	TRUE	OG0003705	N0.HOG0006715 OG0003705	FALSE	125
Chr01	4741720	4746037	TaAK34W.1G100800	0_1007	610	1008	TarvensevarAK34W	Arr001553	TRUE	OG0003706	N0.HOG0006716 OG0003706	FALSE	136
Chr01	4750214	4750727	TaAK34W.1G100900	0_1008	171	1009	TarvensevarAK34W	Arr001554	TRUE	OG0003707	N0.HOG0006717 OG0003707	FALSE	146
Chr01	4750973	4755353	TaAK34W.1G101000	0_1009	833	1010	TarvensevarAK34W	Arr001555	TRUE	OG0003708	N0.HOG0006718 OG0003708	FALSE	156
Chr01	4762151	4765990	TaAK34W.1G101100	0_1010	915	1011	TarvensevarAK34W	Arr001556	TRUE	OG0003709	N0.HOG0006719 OG0003709	FALSE	167
Chr01	4777704	4782146	TaAK34W.1G101400	0_1013	565	1014	TarvensevarAK34W	Arr001557	TRUE	OG0003710	N0.HOG0006720 OG0003710	FALSE	200
Chr01	4785615	4788444	TaAK34W.1G101500	0_1014	423	1015	TarvensevarAK34W	Arr001558	TRUE	OG0003711	N0.HOG0006721 OG0003711	FALSE	210
Chr01	4798842	4800008	TaAK34W.1G101600	0_1015	295	1016	TarvensevarAK34W	Arr001559	TRUE	OG0003712	N0.HOG0006722 OG0003712	FALSE	222
Chr01	4809079	4814200	TaAK34W.1G101700	0_1016	715	1017	TarvensevarAK34W	Arr001560	TRUE	OG0003713	N0.HOG0006723 OG0003713	FALSE	241
Chr01	4815280	4818178	TaAK34W.1G101800	0_1017	574	1018	TarvensevarAK34W	Arr001561	TRUE	OG0003714	N0.HOG0006724 OG0003714	FALSE	252
Chr01	4818493	4819946	TaAK34W.1G101900	0_1018	107	1019	TarvensevarAK34W	Arr001562	TRUE	OG0003715	N0.HOG0006725 OG0003715	FALSE	263
Chr01	4859965	4862181	TaAK34W.1G102300	0_1022	531	1023	TarvensevarAK34W	Arr001563	TRUE	OG0003716	N0.HOG0006726 OG0003716	FALSE	306
Chr01	4862635	4864617	TaAK34W.1G102400	0_1023	532	1024	TarvensevarAK34W	Arr001564	TRUE	OG0003717	N0.HOG0006727 OG0003717	FALSE	317
Chr01	4872413	4872889	TaAK34W.1G102600	0_1025	148	1026	TarvensevarAK34W	Arr001565	TRUE	OG0003718	N0.HOG0006728 OG0003718	FALSE	340
Chr01	4876467	4877851	TaAK34W.1G102700	0_1026	363	1027	TarvensevarAK34W	Arr001566	TRUE	OG0003719	N0.HOG0006729 OG0003719	FALSE	350
Chr01	4880772	4882015	TaAK34W.1G102800	0_1027	360	1028	TarvensevarAK34W	Arr001567	TRUE	OG0003720	N0.HOG0006730 OG0003720	FALSE	361
Chr01	4924980	4927032	TaAK34W.1G103100	0_1030	537	1031	TarvensevarAK34W	Arr001568	TRUE	OG0003721	N0.HOG0006731 OG0003721	FALSE	391
Chr01	4937220	4937844	TaAK34W.1G103300	0_1032	208	1033	TarvensevarAK34W	Arr001569	TRUE	OG0003722	N0.HOG0006732 OG0003722	FALSE	412
Chr01	4937953	4941960	TaAK34W.1G103400	0_1033	616	1034	TarvensevarAK34W	Arr001570	TRUE	OG0003723	N0.HOG0006733 OG0003723	FALSE	423
Chr01	4966399	4967602	TaAK34W.1G103600	0_1035	401	1036	TarvensevarAK34W	Arr001571	TRUE	OG0003724	N0.HOG0006734 OG0003724	FALSE	445
Chr01	4970254	4971439	TaAK34W.1G103700	0_1036	370	1037	TarvensevarAK34W	Arr001572	TRUE	OG0003725	N0.HOG0006735 OG0003725	FALSE	455
Chr01	4990469	4990904	TaAK34W.1G103800	0_1037	145	1038	TarvensevarAK34W	Arr001573	TRUE	OG0003726	N0.HOG0006736 OG0003726	FALSE	466
Chr01	5009436	5010474	TaAK34W.1G104100	0_1040	234	1041	TarvensevarAK34W	Arr001574	TRUE	OG0003727	N0.HOG0006737 OG0003727	FALSE	496
Chr01	5010414	5015101	TaAK34W.1G104200	0_1041	812	1042	TarvensevarAK34W	Arr001575	TRUE	OG0003728	N0.HOG0006738 OG0003728	FALSE	507
Chr01	5015555	5016662	TaAK34W.1G104300	0_1042	280	1043	TarvensevarAK34W	Arr001576	TRUE	OG0003729	N0.HOG0006739 OG0003729	FALSE	516
Chr01	5036315	5038768	TaAK34W.1G104500	0_1044	322	1045	TarvensevarAK34W	Arr001577	TRUE	OG0003730	N0.HOG0006740 OG0003730	FALSE	538
Chr01	5052009	5053705	TaAK34W.1G104600	0_1045	392	1046	TarvensevarAK34W	Arr001578	TRUE	OG0003731	N0.HOG0006741 OG0003731	FALSE	549
Chr01	5057952	5059168	TaAK34W.1G104700	0_1046	119	1047	TarvensevarAK34W	Arr001579	TRUE	OG0003732	N0.HOG0006742 OG0003732	FALSE	560
Chr01	5059739	5060852	TaAK34W.1G104800	0_1047	306	1048	TarvensevarAK34W	Arr001580	TRUE	OG0003733	N0.HOG0006743 OG0003733	FALSE	571
Chr01	5061673	5062825	TaAK34W.1G104900	0_1048	284	1049	TarvensevarAK34W	Arr001581	TRUE	OG0003734	N0.HOG0006744 OG0003734	FALSE	582
Chr01	5070187	5073467	TaAK34W.1G105000	0_1049	739	1050	TarvensevarAK34W	Arr001582	TRUE	OG0003735	N0.HOG0006745 OG0003735	FALSE	603
Chr01	5074709	5076703	TaAK34W.1G105100	0_1050	349	1051	TarvensevarAK34W	Arr001583	TRUE	OG0003736	N0.HOG0006746 OG0003736	FALSE	613
Chr01	5076661	5077925	TaAK34W.1G105200	0_1051	121	1052	TarvensevarAK34W	Arr001584	TRUE	OG0003737	N0.HOG0006747 OG0003737	FALSE	624
Chr01	5080684	5085289	TaAK34W.1G105400	0_1053	632	1054	TarvensevarAK34W	Arr001585	TRUE	OG0003738	N0.HOG0006748 OG0003738	FALSE	647
Chr01	5132524	5133573	TaAK34W.1G106100	0_1060	188	1061	TarvensevarAK34W	Arr001586	TRUE	OG0003739	N0.HOG0006749 OG0003739	FALSE	699
Chr01	5160700	5162469	TaAK34W.1G106300	0_1062	448	1063	TarvensevarAK34W	Arr001587	TRUE	OG0003740	N0.HOG0006750 OG0003740	FALSE	720
Chr01	5162373	5164926	TaAK34W.1G106400	0_1063	439	1064	TarvensevarAK34W	Arr001588	TRUE	OG0003741	N0.HOG0006751 OG0003741	FALSE	730
Chr01	5165073	5168476	TaAK34W.1G106500	0_1064	361	1065	TarvensevarAK34W	Arr001589	TRUE	OG0003742	N0.HOG0006752 OG0003742	FALSE	741
Chr01	5178042	5180527	TaAK34W.1G106800	0_1067	382	1068	TarvensevarAK34W	Arr001590	TRUE	OG0003743	N0.HOG0006753 OG0003743	FALSE	774
Chr01	5180599	5182410	TaAK34W.1G106900	0_1068	160	1069	TarvensevarAK34W	Arr001591	TRUE	OG0003744	N0.HOG0006754 OG0003744	FALSE	783
Chr01	5202367	5205456	TaAK34W.1G107000	0_1069	245	1070	TarvensevarAK34W	Arr001592	TRUE	OG0003745	N0.HOG0006755 OG0003745	FALSE	794
Chr01	5208941	5212628	TaAK34W.1G107100	0_1070	435	1071	TarvensevarAK34W	Arr001593	TRUE	OG0003746	N0.HOG0006756 OG0003746	FALSE	805
Chr01	5230849	5232034	TaAK34W.1G107300	0_1072	395	1073	TarvensevarAK34W	Arr001594	TRUE	OG0003747	N0.HOG0006757 OG0003747	FALSE	825
Chr01	5232760	5233903	TaAK34W.1G107400	0_1073	381	1074	TarvensevarAK34W	Arr001595	TRUE	OG0003748	N0.HOG0006758 OG0003748	FALSE	834
Chr01	5234614	5237262	TaAK34W.1G107500	0_1074	381	1075	TarvensevarAK34W	Arr001596	TRUE	OG0003749	N0.HOG0006759 OG0003749	FALSE	845
Chr01	5335480	5337583	TaAK34W.1G107900	0_1078	322	1079	TarvensevarAK34W	Arr001597	TRUE	OG0003750	N0.HOG0006760 OG0003750	FALSE	890
Chr01	5339147	5341246	TaAK34W.1G108000	0_1079	260	1080	TarvensevarAK34W	Arr001598	TRUE	OG0003751	N0.HOG0006761 OG0003751	FALSE	901
Chr01	5341389	5342589	TaAK34W.1G108100	0_1080	400	1081	TarvensevarAK34W	Arr001599	TRUE	OG0003752	N0.HOG0006762 OG0003752	FALSE	911
Chr01	5342743	5344430	TaAK34W.1G108200	0_1081	186	1082	TarvensevarAK34W	Arr001600	TRUE	OG0003753	N0.HOG0006763 OG0003753	FALSE	922
Chr01	5344417	5345457	TaAK34W.1G108300	0_1082	126	1083	TarvensevarAK34W	Arr001601	TRUE	OG0003754	N0.HOG0006764 OG0003754	FALSE	932
Chr01	5378542	5378809	TaAK34W.1G108600	0_1085	89	1086	TarvensevarAK34W	Arr001602	TRUE	OG0003755	N0.HOG0006765 OG0003755	FALSE	953
Chr01	5379702	5381762	TaAK34W.1G108700	0_1086	367	1087	TarvensevarAK34W	Arr001603	TRUE	OG0003756	N0.HOG0006766 OG0003756	FALSE	964
Chr01	5381811	5382768	TaAK34W.1G108800	0_1087	193	1088	TarvensevarAK34W	Arr001604	TRUE	OG0003757	N0.HOG0006767 OG0003757	FALSE	975
Chr01	5385615	5387206	TaAK34W.1G109000	0_1089	291	1090	TarvensevarAK34W	Arr001605	TRUE	OG0003758	N0.HOG0006768 OG0003758	FALSE	1028
Chr01	5392655	5394027	TaAK34W.1G109200	0_1091	287	1092	TarvensevarAK34W	Arr001606	TRUE	OG0003759	N0.HOG0006769 OG0003759	FALSE	1050
Chr01	5452290	5453317	TaAK34W.1G109300	0_1092	142	1093	TarvensevarAK34W	Arr001607	TRUE	OG0003760	N0.HOG0006770 OG0003760	FALSE	1061
Chr01	5453614	5455727	TaAK34W.1G109400	0_1093	373	1094	TarvensevarAK34W	Arr001608	TRUE	OG0003761	N0.HOG0006771 OG0003761	FALSE	1073
Chr01	5482307	5483531	TaAK34W.1G109500	0_1094	394	1095	TarvensevarAK34W	Arr001609	TRUE	OG0003762	N0.HOG0006772 OG0003762	FALSE	1084
Chr01	5491674	5496266	TaAK34W.1G109600	0_1095	1045	1096	TarvensevarAK34W	Arr001610	TRUE	OG0003763	N0.HOG0006773 OG0003763	FALSE	1095
Chr01	5496506	5499488	TaAK34W.1G109700	0_1096	278	1097	TarvensevarAK34W	Arr001611	TRUE	OG0003764	N0.HOG0006774 OG0003764	FALSE	1105
Chr01	5501663	5503598	TaAK34W.1G109800	0_1097	391	1098	TarvensevarAK34W	Arr001612	TRUE	OG0003765	N0.HOG0006775 OG0003765	FALSE	1116
Chr01	5523182	5524432	TaAK34W.1G109900	0_1098	173	1099	TarvensevarAK34W	Arr001613	TRUE	OG0003766	N0.HOG0006776 OG0003766	FALSE	1127
Chr01	5526860	5527937	TaAK34W.1G110000	0_1099	359	1100	TarvensevarAK34W	Arr001614	TRUE	OG0003767	N0.HOG0006777 OG0003767	FALSE	1137
Chr01	5531357	5537534	TaAK34W.1G110100	0_1100	419	1101	TarvensevarAK34W	Arr001615	TRUE	OG0003768	N0.HOG0006778 OG0003768	FALSE	1147
Chr01	5558432	5559446	TaAK34W.1G110200	0_1101	338	1102	TarvensevarAK34W	Arr001616	TRUE	OG0003769	N0.HOG0006779 OG0003769	FALSE	1158
Chr01	5559717	5561320	TaAK34W.1G110300	0_1102	222	1103	TarvensevarAK34W	Arr001617	TRUE	OG0003770	N0.HOG0006780 OG0003770	FALSE	1168
Chr01	5563361	5563574	TaAK34W.1G110400	0_1103	71	1104	TarvensevarAK34W	Arr001618	TRUE	OG0003771	N0.HOG0006781 OG0003771	FALSE	1179
Chr01	5574912	5576329	TaAK34W.1G110600	0_1105	410	1106	TarvensevarAK34W	Arr001619	TRUE	OG0003772	N0.HOG0006782 OG0003772	FALSE	1201
Chr01	5587356	5592371	TaAK34W.1G110700	0_1106	734	1107	TarvensevarAK34W	Arr001620	TRUE	OG0003773	N0.HOG0006783 OG0003773	FALSE	1211
Chr01	5592008	5594577	TaAK34W.1G110800	0_1107	535	1108	TarvensevarAK34W	Arr001621	TRUE	OG0003774	N0.HOG0006784 OG0003774	FALSE	1222
Chr01	5599062	5601247	TaAK34W.1G111000	0_1109	571	1110	TarvensevarAK34W	Arr001622	TRUE	OG0003775	N0.HOG0006785 OG0003775	FALSE	1244
Chr01	5601410	5604399	TaAK34W.1G111100	0_1110	433	1111	TarvensevarAK34W	Arr001623	TRUE	OG0003776	N0.HOG0006786 OG0003776	FALSE	1254
Chr01	5634905	5636423	TaAK34W.1G111200	0_1111	442	1112	TarvensevarAK34W	Arr001624	TRUE	OG0003777	N0.HOG0006787 OG0003777	FALSE	1265
Chr01	5646990	5648445	TaAK34W.1G111300	0_1112	286	1113	TarvensevarAK34W	Arr001625	TRUE	OG0003778	N0.HOG0006788 OG0003778	FALSE	1276
Chr01	5649657	5651007	TaAK34W.1G111400	0_1113	450	1114	TarvensevarAK34W	Arr001626	TRUE	OG0003779	N0.HOG0006789 OG0003779	FALSE	1287
Chr01	5651286	5652614	TaAK34W.1G111500	0_1114	310	1115	TarvensevarAK34W	Arr001627	TRUE	OG0003780	N0.HOG0006790 OG0003780	FALSE	1298
Chr01	5652670	5655097	TaAK34W.1G111600	0_1115	580	1116	TarvensevarAK34W	Arr001628	TRUE	OG0003781	N0.HOG0006791 OG0003781	FALSE	1309
Chr01	5659900	5665987	TaAK34W.1G111700	0_1116	945	1117	TarvensevarAK34W	Arr001629	TRUE	OG0003782	N0.HOG0006792 OG0003782	FALSE	1320
Chr01	5665033	5667384	TaAK34W.1G111800	0_1117	444	1118	TarvensevarAK34W	Arr001630	TRUE	OG0003783	N0.HOG0006793 OG0003783	FALSE	1331
Chr01	5668153	5671143	TaAK34W.1G111900	0_1118	402	1119	TarvensevarAK34W	Arr001631	TRUE	OG0003784	N0.HOG0006794 OG0003784	FALSE	1342
Chr01	5675926	5676998	TaAK34W.1G112100	0_1120	346	1121	TarvensevarAK34W	Arr001632	TRUE	OG0003785	N0.HOG0006795 OG0003785	FALSE	1363
Chr01	5678037	5680227	TaAK34W.1G112200	0_1121	488	1122	TarvensevarAK34W	Arr001633	TRUE	OG0003786	N0.HOG0006796 OG0003786	FALSE	1374
Chr01	5725775	5727698	TaAK34W.1G112600	0_1125	345	1126	TarvensevarAK34W	Arr001634	TRUE	OG0003787	N0.HOG0006797 OG0003787	FALSE	1418
Chr01	5755468	5760063	TaAK34W.1G112700	0_1126	559	1127	TarvensevarAK34W	Arr001635	TRUE	OG0003788	N0.HOG0006798 OG0003788	FALSE	1440
Chr01	5804421	5805454	TaAK34W.1G113400	0_1133	186	1134	TarvensevarAK34W	Arr001636	TRUE	OG0003789	N0.HOG0006799 OG0003789	FALSE	1495
Chr01	5806001	5807677	TaAK34W.1G113500	0_1134	106	1135	TarvensevarAK34W	Arr001637	TRUE	OG0003790	N0.HOG0006800 OG0003790	FALSE	1505
Chr01	5812176	5813247	TaAK34W.1G113600	0_1135	120	1136	TarvensevarAK34W	Arr001638	TRUE	OG0003791	N0.HOG0006801 OG0003791	FALSE	1515
Chr01	5820495	5825418	TaAK34W.1G113800	0_1137	941	1138	TarvensevarAK34W	Arr001639	TRUE	OG0003792	N0.HOG0006802 OG0003792	FALSE	1526
Chr01	5825741	5830105	TaAK34W.1G113900	0_1138	821	1139	TarvensevarAK34W	Arr001640	TRUE	OG0003793	N0.HOG0006803 OG0003793	FALSE	1536
Chr01	5836437	5837884	TaAK34W.1G114000	0_1139	167	1140	TarvensevarAK34W	Arr001641	TRUE	OG0003794	N0.HOG0006804 OG0003794	FALSE	1547
Chr01	5838118	5839299	TaAK34W.1G114100	0_1140	116	1141	TarvensevarAK34W	Arr001642	TRUE	OG0003795	N0.HOG0006805 OG0003795	FALSE	1558
Chr01	5840354	5844413	TaAK34W.1G114200	0_1141	649	1142	TarvensevarAK34W	Arr001643	TRUE	OG0003796	N0.HOG0006806 OG0003796	FALSE	1569
Chr01	5858985	5862588	TaAK34W.1G114300	0_1142	685	1143	TarvensevarAK34W	Arr001644	TRUE	OG0003797	N0.HOG0006807 OG0003797	FALSE	1580
Chr01	5862588	5864217	TaAK34W.1G114400	0_1143	413	1144	TarvensevarAK34W	Arr001645	TRUE	OG0003798	N0.HOG0006808 OG0003798	FALSE	1590
Chr01	5864443	5868269	TaAK34W.1G114500	0_1144	595	1145	TarvensevarAK34W	Arr001646	TRUE	OG0003799	N0.HOG0006809 OG0003799	FALSE	1601
Chr01	5868053	5874603	TaAK34W.1G114600	0_1145	1196	1146	TarvensevarAK34W	Arr001647	TRUE	OG0003800	N0.HOG0006810 OG0003800	FALSE	1613
Chr01	5883206	5885131	TaAK34W.1G114800	0_1147	476	1148	TarvensevarAK34W	Arr001648	TRUE	OG0003801	N0.HOG0006811 OG0003801	FALSE	1634
Chr01	5885136	5887023	TaAK34W.1G114900	0_1148	333	1149	TarvensevarAK34W	Arr001649	TRUE	OG0003802	N0.HOG0006812 OG0003802	FALSE	1645
Chr01	5887174	5889002	TaAK34W.1G115000	0_1149	263	1150	TarvensevarAK34W	Arr001650	TRUE	OG0003803	N0.HOG0006813 OG0003803	FALSE	1655
Chr01	5889204	5891052	TaAK34W.1G115100	0_1150	467	1151	TarvensevarAK34W	Arr001651	TRUE	OG0003804	N0.HOG0006814 OG0003804	FALSE	1666
Chr01	5891320	5893749	TaAK34W.1G115200	0_1151	496	1152	TarvensevarAK34W	Arr001652	TRUE	OG0003805	N0.HOG0006815 OG0003805	FALSE	1677
Chr01	5896005	5896936	TaAK34W.1G115300	0_1152	66	1153	TarvensevarAK34W	Arr001653	TRUE	OG0003806	N0.HOG0006816 OG0003806	FALSE	1688
Chr01	5897345	5900894	TaAK34W.1G115400	0_1153	843	1154	TarvensevarAK34W	Arr001654	TRUE	OG0003807	N0.HOG0006817 OG0003807	FALSE	1699
Chr01	5901854	5906285	TaAK34W.1G115500	0_1154	604	1155	TarvensevarAK34W	Arr001655	TRUE	OG0003808	N0.HOG0006818 OG0003808	FALSE	1710
Chr01	5906370	5907207	TaAK34W.1G115600	0_1155	74	1156	TarvensevarAK34W	Arr001656	TRUE	OG0003809	N0.HOG0006819 OG0003809	FALSE	1721
Chr01	5907199	5910435	TaAK34W.1G115700	0_1156	282	1157	TarvensevarAK34W	Arr001657	TRUE	OG0003810	N0.HOG0006820 OG0003810	FALSE	1732
Chr01	5910102	5914080	TaAK34W.1G115800	0_1157	563	1158	TarvensevarAK34W	Arr001658	TRUE	OG0003811	N0.HOG0006821 OG0003811	FALSE	1743
Chr01	5920524	5925628	TaAK34W.1G115900	0_1158	343	1159	TarvensevarAK34W	Arr001659	TRUE	OG0003812	N0.HOG0006822 OG0003812	FALSE	1754
Chr01	5928149	5929268	TaAK34W.1G116100	0_1160	373	1161	TarvensevarAK34W	Arr001660	TRUE	OG0003813	N0.HOG0006823 OG0003813	FALSE	1775
Chr01	5930643	5931741	TaAK34W.1G116200	0_1161	366	1162	TarvensevarAK34W	Arr001661	TRUE	OG0003814	N0.HOG0006824 OG0003814	FALSE	1786
Chr01	5933719	5936603	TaAK34W.1G116300	0_1162	324	1163	TarvensevarAK34W	Arr001662	TRUE	OG0003815	N0.HOG0006825 OG0003815	FALSE	1796
Chr01	5940638	5942012	TaAK34W.1G116400	0_1163	131	1164	TarvensevarAK34W	Arr001663	TRUE	OG0003816	N0.HOG0006826 OG0003816	FALSE	1807
Chr01	5951190	5952049	TaAK34W.1G116600	0_1165	143	1166	TarvensevarAK34W	Arr001664	TRUE	OG0003817	N0.HOG0006827 OG0003817	FALSE	1830
Chr01	5957372	5960681	TaAK34W.1G116700	0_1166	507	1167	TarvensevarAK34W	Arr001665	TRUE	OG0003818	N0.HOG0006828 OG0003818	FALSE	1840
Chr01	5960645	5962812	TaAK34W.1G116800	0_1167	607	1168	TarvensevarAK34W	Arr001666	TRUE	OG0003819	N0.HOG0006829 OG0003819	FALSE	1851
Chr01	5963938	5968256	TaAK34W.1G116900	0_1168	857	1169	TarvensevarAK34W	Arr001667	TRUE	OG0003820	N0.HOG0006830 OG0003820	FALSE	1861
Chr01	5968575	5969039	TaAK34W.1G117000	0_1169	84	1170	TarvensevarAK34W	Arr001668	TRUE	OG0003821	N0.HOG0006831 OG0003821	FALSE	1872
Chr01	5969141	5970667	TaAK34W.1G117100	0_1170	160	1171	TarvensevarAK34W	Arr001669	TRUE	OG0003822	N0.HOG0006832 OG0003822	FALSE	1883
Chr01	5971620	5974687	TaAK34W.1G117200	0_1171	539	1172	TarvensevarAK34W	Arr001670	TRUE	OG0003823	N0.HOG0006833 OG0003823	FALSE	1893
Chr01	5984940	5985725	TaAK34W.1G117300	0_1172	181	1173	TarvensevarAK34W	Arr001671	TRUE	OG0003824	N0.HOG0006834 OG0003824	FALSE	1903
Chr01	6020016	6021207	TaAK34W.1G117500	0_1174	397	1175	TarvensevarAK34W	Arr001672	TRUE	OG0003825	N0.HOG0006835 OG0003825	FALSE	1925
Chr01	6041123	6045230	TaAK34W.1G117600	0_1175	466	1176	TarvensevarAK34W	Arr001673	TRUE	OG0003826	N0.HOG0006836 OG0003826	FALSE	1937
Chr01	6050351	6050804	TaAK34W.1G117700	0_1176	151	1177	TarvensevarAK34W	Arr001674	TRUE	OG0003827	N0.HOG0006837 OG0003827	FALSE	1947
Chr01	6058104	6066090	TaAK34W.1G117800	0_1177	429	1178	TarvensevarAK34W	Arr001675	TRUE	OG0003828	N0.HOG0006838 OG0003828	FALSE	1958
Chr01	6069232	6072362	TaAK34W.1G117900	0_1178	267	1179	TarvensevarAK34W	Arr001676	TRUE	OG0003829	N0.HOG0006839 OG0003829	FALSE	1969
Chr01	6072902	6075396	TaAK34W.1G118000	0_1179	401	1180	TarvensevarAK34W	Arr001677	TRUE	OG0003830	N0.HOG0006840 OG0003830	FALSE	1980
Chr01	6075216	6077048	TaAK34W.1G118100	0_1180	271	1181	TarvensevarAK34W	Arr001678	TRUE	OG0003831	N0.HOG0006841 OG0003831	FALSE	1991
Chr01	6078784	6079982	TaAK34W.1G118200	0_1181	332	1182	TarvensevarAK34W	Arr001679	TRUE	OG0003832	N0.HOG0006842 OG0003832	FALSE	2002
Chr01	6080485	6083147	TaAK34W.1G118300	0_1182	516	1183	TarvensevarAK34W	Arr001680	TRUE	OG0003833	N0.HOG0006843 OG0003833	FALSE	2013
Chr01	6099725	6104103	TaAK34W.1G118500	0_1184	803	1185	TarvensevarAK34W	Arr001681	TRUE	OG0003834	N0.HOG0006844 OG0003834	FALSE	2035
Chr01	6133606	6136788	TaAK34W.1G118800	0_1187	857	1188	TarvensevarAK34W	Arr001682	TRUE	OG0003835	N0.HOG0006845 OG0003835	FALSE	2066
Chr01	6137992	6139919	TaAK34W.1G118900	0_1188	265	1189	TarvensevarAK34W	Arr001683	TRUE	OG0003836	N0.HOG0006846 OG0003836	FALSE	2077
Chr01	6139842	6143033	TaAK34W.1G119000	0_1189	500	1190	TarvensevarAK34W	Arr001684	TRUE	OG0003837	N0.HOG0006847 OG0003837	FALSE	2088
Chr01	6143543	6147001	TaAK34W.1G119100	0_1190	396	1191	TarvensevarAK34W	Arr001685	TRUE	OG0003838	N0.HOG0006848 OG0003838	FALSE	2099
Chr01	6147222	6148447	TaAK34W.1G119200	0_1191	393	1192	TarvensevarAK34W	Arr001686	TRUE	OG0003839	N0.HOG0006849 OG0003839	FALSE	2110
Chr01	6159146	6160433	TaAK34W.1G119300	0_1192	429	1193	TarvensevarAK34W	Arr001687	TRUE	OG0003840	N0.HOG0006850 OG0003840	FALSE	2121
Chr01	6160695	6162806	TaAK34W.1G119400	0_1193	406	1194	TarvensevarAK34W	Arr001688	TRUE	OG0003841	N0.HOG0006851 OG0003841	FALSE	2132
Chr01	6173213	6175962	TaAK34W.1G119500	0_1194	345	1195	TarvensevarAK34W	Arr001689	TRUE	OG0003842	N0.HOG0006852 OG0003842	FALSE	2143
Chr01	6322795	6325894	TaAK34W.1G119800	0_1197	416	1198	TarvensevarAK34W	Arr001690	TRUE	OG0003843	N0.HOG0006853 OG0003843	FALSE	2188
Chr01	6333308	6338246	TaAK34W.1G119900	0_1198	470	1199	TarvensevarAK34W	Arr001691	TRUE	OG0003844	N0.HOG0006854 OG0003844	FALSE	2198
Chr01	6340957	6342966	TaAK34W.1G120100	0_1200	292	1201	TarvensevarAK34W	Arr001692	TRUE	OG0003845	N0.HOG0006855 OG0003845	FALSE	2220
Chr01	6379588	6384132	TaAK34W.1G121200	0_1211	569	1212	TarvensevarAK34W	Arr001693	TRUE	OG0003846	N0.HOG0006856 OG0003846	FALSE	2339
Chr01	6473740	6479221	TaAK34W.1G121300	0_1212	401	1213	TarvensevarAK34W	Arr001694	TRUE	OG0003847	N0.HOG0006857 OG0003847	FALSE	2349
Chr01	6482573	6483958	TaAK34W.1G121400	0_1213	378	1214	TarvensevarAK34W	Arr001695	TRUE	OG0003848	N0.HOG0006858 OG0003848	FALSE	2360
Chr01	6489106	6489853	TaAK34W.1G121500	0_1214	168	1215	TarvensevarAK34W	Arr001696	TRUE	OG0003849	N0.HOG0006859 OG0003849	FALSE	2372
Chr01	6494938	6496913	TaAK34W.1G121600	0_1215	195	1216	TarvensevarAK34W	Arr001697	TRUE	OG0003850	N0.HOG0006860 OG0003850	FALSE	2383
Chr01	6497825	6498470	TaAK34W.1G121700	0_1216	215	1217	TarvensevarAK34W	Arr001698	TRUE	OG0003851	N0.HOG0006861 OG0003851	FALSE	2394
Chr01	6498742	6501156	TaAK34W.1G121800	0_1217	270	1218	TarvensevarAK34W	Arr001699	TRUE	OG0003852	N0.HOG0006862 OG0003852	FALSE	2404
Chr01	6529471	6531008	TaAK34W.1G122400	0_1223	109	1224	TarvensevarAK34W	Arr001700	TRUE	OG0003853	N0.HOG0006863 OG0003853	FALSE	2461
Chr01	6531299	6532923	TaAK34W.1G122500	0_1224	314	1225	TarvensevarAK34W	Arr001701	TRUE	OG0003854	N0.HOG0006864 OG0003854	FALSE	2473
Chr01	6532797	6536405	TaAK34W.1G122600	0_1225	498	1226	TarvensevarAK34W	Arr001702	TRUE	OG0003855	N0.HOG0006865 OG0003855	FALSE	2484
Chr01	6542735	6547663	TaAK34W.1G122700	0_1226	976	1227	TarvensevarAK34W	Arr001703	TRUE	OG0003856	N0.HOG0006866 OG0003856	FALSE	2494
Chr01	6555104	6558512	TaAK34W.1G122900	0_1228	692	1229	TarvensevarAK34W	Arr001704	TRUE	OG0003857	N0.HOG0006867 OG0003857	FALSE	2505
Chr01	6637329	6639150	TaAK34W.1G123500	0_1234	315	1235	TarvensevarAK34W	Arr001705	TRUE	OG0003858	N0.HOG0006868 OG0003858	FALSE	2547
Chr01	6641233	6643905	TaAK34W.1G123600	0_1235	389	1236	TarvensevarAK34W	Arr001706	TRUE	OG0003859	N0.HOG0006869 OG0003859	FALSE	2558
Chr01	6647199	6648138	TaAK34W.1G123700	0_1236	281	1237	TarvensevarAK34W	Arr001707	TRUE	OG0003860	N0.HOG0006870 OG0003860	FALSE	2569
Chr01	6648465	6650448	TaAK34W.1G123800	0_1237	130	1238	TarvensevarAK34W	Arr001708	TRUE	OG0003861	N0.HOG0006871 OG0003861	FALSE	2580
Chr01	6668003	6670368	TaAK34W.1G124100	0_1240	281	1241	TarvensevarAK34W	Arr001709	TRUE	OG0003862	N0.HOG0006872 OG0003862	FALSE	2613
Chr01	6679947	6682044	TaAK34W.1G124200	0_1241	141	1242	TarvensevarAK34W	Arr001710	TRUE	OG0003863	N0.HOG0006873 OG0003863	FALSE	2635
Chr01	6681997	6684691	TaAK34W.1G124300	0_1242	761	1243	TarvensevarAK34W	Arr001711	TRUE	OG0003864	N0.HOG0006874 OG0003864	FALSE	2646
Chr01	6736127	6739418	TaAK34W.1G124600	0_1245	573	1246	TarvensevarAK34W	Arr001712	TRUE	OG0003865	N0.HOG0006875 OG0003865	FALSE	2667
Chr01	6738967	6744354	TaAK34W.1G124700	0_1246	624	1247	TarvensevarAK34W	Arr001713	TRUE	OG0003866	N0.HOG0006876 OG0003866	FALSE	2678
Chr01	6843191	6843598	TaAK34W.1G125000	0_1249	85	1250	TarvensevarAK34W	Arr001714	TRUE	OG0003867	N0.HOG0006877 OG0003867	FALSE	2723
Chr01	6845097	6845931	TaAK34W.1G125200	0_1251	278	1252	TarvensevarAK34W	Arr001715	TRUE	OG0003868	N0.HOG0006878 OG0003868	FALSE	2745
Chr01	6853601	6855908	TaAK34W.1G125400	0_1253	485	1254	TarvensevarAK34W	Arr001716	TRUE	OG0003869	N0.HOG0006879 OG0003869	FALSE	2767
Chr01	6857584	6859257	TaAK34W.1G125500	0_1254	288	1255	TarvensevarAK34W	Arr001717	TRUE	OG0003870	N0.HOG0006880 OG0003870	FALSE	2778
Chr01	6859087	6860965	TaAK34W.1G125600	0_1255	243	1256	TarvensevarAK34W	Arr001718	TRUE	OG0003871	N0.HOG0006881 OG0003871	FALSE	2789
Chr01	6860273	6863632	TaAK34W.1G125700	0_1256	714	1257	TarvensevarAK34W	Arr001719	TRUE	OG0003872	N0.HOG0006882 OG0003872	FALSE	2801
Chr01	6881478	6883949	TaAK34W.1G125800	0_1257	157	1258	TarvensevarAK34W	Arr001720	TRUE	OG0003873	N0.HOG0006883 OG0003873	FALSE	2810
Chr01	6889272	6889922	TaAK34W.1G126000	0_1259	176	1260	TarvensevarAK34W	Arr001721	TRUE	OG0003874	N0.HOG0006884 OG0003874	FALSE	2832
Chr01	6900792	6901737	TaAK34W.1G126100	0_1260	174	1261	TarvensevarAK34W	Arr001722	TRUE	OG0003875	N0.HOG0006885 OG0003875	FALSE	2843
Chr01	6902081	6903005	TaAK34W.1G126200	0_1261	213	1262	TarvensevarAK34W	Arr001723	TRUE	OG0003876	N0.HOG0006886 OG0003876	FALSE	2854
Chr01	6915670	6916933	TaAK34W.1G126300	0_1262	390	1263	TarvensevarAK34W	Arr001724	TRUE	OG0003877	N0.HOG0006887 OG0003877	FALSE	2865
Chr01	7026092	7027417	TaAK34W.1G126700	0_1266	143	1267	TarvensevarAK34W	Arr001725	TRUE	OG0003878	N0.HOG0006888 OG0003878	FALSE	2931
Chr01	7027701	7030141	TaAK34W.1G126800	0_1267	620	1268	TarvensevarAK34W	Arr001726	TRUE	OG0003879	N0.HOG0006889 OG0003879	FALSE	2942
Chr01	7081558	7082511	TaAK34W.1G126900	0_1268	203	1269	TarvensevarAK34W	Arr001727	TRUE	OG0003880	N0.HOG0006890 OG0003880	FALSE	2952
Chr01	7093638	7096353	TaAK34W.1G127000	0_1269	215	1270	TarvensevarAK34W	Arr001728	TRUE	OG0003881	N0.HOG0006891 OG0003881	FALSE	2963
Chr01	7099808	7100998	TaAK34W.1G127100	0_1270	306	1271	TarvensevarAK34W	Arr001729	TRUE	OG0003882	N0.HOG0006892 OG0003882	FALSE	2973
Chr01	7120854	7121455	TaAK34W.1G127400	0_1273	135	1274	TarvensevarAK34W	Arr001730	TRUE	OG0003883	N0.HOG0006893 OG0003883	FALSE	3018
Chr01	7128380	7130979	TaAK34W.1G127500	0_1274	327	1275	TarvensevarAK34W	Arr001731	TRUE	OG0003884	N0.HOG0006894 OG0003884	FALSE	3029
Chr01	7137793	7139615	TaAK34W.1G127700	0_1276	326	1277	TarvensevarAK34W	Arr001732	TRUE	OG0003885	N0.HOG0006895 OG0003885	FALSE	3051
Chr01	7139565	7141585	TaAK34W.1G127800	0_1277	460	1278	TarvensevarAK34W	Arr001733	TRUE	OG0003886	N0.HOG0006896 OG0003886	FALSE	3062
Chr01	7141746	7143812	TaAK34W.1G127900	0_1278	294	1279	TarvensevarAK34W	Arr001734	TRUE	OG0003887	N0.HOG0006897 OG0003887	FALSE	3073
Chr01	7143746	7154050	TaAK34W.1G128000	0_1279	1914	1280	TarvensevarAK34W	Arr001735	TRUE	OG0003888	N0.HOG0006898 OG0003888	FALSE	3084
Chr01	7161802	7163015	TaAK34W.1G128100	0_1280	309	1281	TarvensevarAK34W	Arr001736	TRUE	OG0003889	N0.HOG0006899 OG0003889	FALSE	3095
Chr01	7170484	7172446	TaAK34W.1G128200	0_1281	370	1282	TarvensevarAK34W	Arr001737	TRUE	OG0003890	N0.HOG0006900 OG0003890	FALSE	3106
Chr01	7181381	7184107	TaAK34W.1G128300	0_1282	394	1283	TarvensevarAK34W	Arr001738	TRUE	OG0003891	N0.HOG0006901 OG0003891	FALSE	3117
Chr01	7186059	7189163	TaAK34W.1G128400	0_1283	363	1284	TarvensevarAK34W	Arr001739	TRUE	OG0003892	N0.HOG0006902 OG0003892	FALSE	3127
Chr01	7242952	7244834	TaAK34W.1G128600	0_1285	504	1286	TarvensevarAK34W	Arr001740	TRUE	OG0003893	N0.HOG0006903 OG0003893	FALSE	3159
Chr01	7248230	7253397	TaAK34W.1G128800	0_1287	1079	1288	TarvensevarAK34W	Arr001741	TRUE	OG0003894	N0.HOG0006904 OG0003894	FALSE	3181
Chr01	7253724	7259287	TaAK34W.1G128900	0_1288	979	1289	TarvensevarAK34W	Arr001742	TRUE	OG0003895	N0.HOG0006905 OG0003895	FALSE	3192
Chr01	7294004	7296385	TaAK34W.1G129000	0_1289	442	1290	TarvensevarAK34W	Arr001743	TRUE	OG0003896	N0.HOG0006906 OG0003896	FALSE	3201
Chr01	7329034	7332777	TaAK34W.1G129100	0_1290	617	1291	TarvensevarAK34W	Arr001744	TRUE	OG0003897	N0.HOG0006907 OG0003897	FALSE	3212
Chr01	7352321	7353142	TaAK34W.1G129200	0_1291	228	1292	TarvensevarAK34W	Arr001745	TRUE	OG0003898	N0.HOG0006908 OG0003898	FALSE	3233
Chr01	7359061	7360716	TaAK34W.1G129400	0_1293	455	1294	TarvensevarAK34W	Arr001746	TRUE	OG0003899	N0.HOG0006909 OG0003899	FALSE	3253
Chr01	7440978	7441389	TaAK34W.1G129500	0_1294	79	1295	TarvensevarAK34W	Arr001747	TRUE	OG0003900	N0.HOG0006910 OG0003900	FALSE	3264
Chr01	7473787	7474690	TaAK34W.1G129900	0_1298	301	1299	TarvensevarAK34W	Arr001748	TRUE	OG0003901	N0.HOG0006911 OG0003901	FALSE	3315
Chr01	7477724	7478555	TaAK34W.1G130100	0_1300	277	1301	TarvensevarAK34W	Arr001749	TRUE	OG0003902	N0.HOG0006912 OG0003902	FALSE	3338
Chr01	7538070	7539224	TaAK34W.1G130300	0_1302	376	1303	TarvensevarAK34W	Arr001750	TRUE	OG0003903	N0.HOG0006913 OG0003903	FALSE	3360
Chr01	7594292	7594918	TaAK34W.1G130400	0_1303	85	1304	TarvensevarAK34W	Arr001751	TRUE	OG0003904	N0.HOG0006914 OG0003904	FALSE	3371
Chr01	7595146	7598027	TaAK34W.1G130500	0_1304	401	1305	TarvensevarAK34W	Arr001752	TRUE	OG0003905	N0.HOG0006915 OG0003905	FALSE	3382
Chr01	7613880	7618025	TaAK34W.1G130600	0_1305	797	1306	TarvensevarAK34W	Arr001753	TRUE	OG0003906	N0.HOG0006916 OG0003906	FALSE	3393
Chr01	7664372	7667033	TaAK34W.1G131200	0_1311	793	1312	TarvensevarAK34W	Arr001754	TRUE	OG0003907	N0.HOG0006917 OG0003907	FALSE	3445
Chr01	7697114	7698892	TaAK34W.1G131300	0_1312	223	1313	TarvensevarAK34W	Arr001755	TRUE	OG0003908	N0.HOG0006918 OG0003908	FALSE	3456
Chr01	7833042	7833877	TaAK34W.1G131500	0_1314	82	1315	TarvensevarAK34W	Arr001756	TRUE	OG0003909	N0.HOG0006919 OG0003909	FALSE	3486
Chr01	7836183	7837699	TaAK34W.1G131700	0_1316	357	1317	TarvensevarAK34W	Arr001757	TRUE	OG0003910	N0.HOG0006920 OG0003910	FALSE	3506
Chr01	7844793	7846220	TaAK34W.1G131800	0_1317	212	1318	TarvensevarAK34W	Arr001758	TRUE	OG0003911	N0.HOG0006921 OG0003911	FALSE	3517
Chr01	7846097	7849268	TaAK34W.1G131900	0_1318	651	1319	TarvensevarAK34W	Arr001759	TRUE	OG0003912	N0.HOG0006922 OG0003912	FALSE	3527
Chr01	7913369	7913570	TaAK34W.1G132000	0_1319	67	1320	TarvensevarAK34W	Arr001760	TRUE	OG0003913	N0.HOG0006923 OG0003913	FALSE	3537
Chr01	7916135	7919134	TaAK34W.1G132100	0_1320	656	1321	TarvensevarAK34W	Arr001761	TRUE	OG0003914	N0.HOG0006924 OG0003914	FALSE	3545
Chr01	7958767	7961507	TaAK34W.1G132300	0_1322	666	1323	TarvensevarAK34W	Arr001762	TRUE	OG0003915	N0.HOG0006925 OG0003915	FALSE	3556
Chr01	8084789	8088470	TaAK34W.1G133400	0_1333	675	1334	TarvensevarAK34W	Arr001763	TRUE	OG0003916	N0.HOG0006926 OG0003916	FALSE	3692
Chr01	8089689	8093683	TaAK34W.1G133500	0_1334	541	1335	TarvensevarAK34W	Arr001764	TRUE	OG0003917	N0.HOG0006927 OG0003917	FALSE	3702
Chr01	8132106	8134141	TaAK34W.1G133600	0_1335	354	1336	TarvensevarAK34W	Arr001765	TRUE	OG0003918	N0.HOG0006928 OG0003918	FALSE	3713
Chr01	8152586	8154411	TaAK34W.1G133700	0_1336	178	1337	TarvensevarAK34W	Arr001766	TRUE	OG0003919	N0.HOG0006929 OG0003919	FALSE	3733
Chr01	8154248	8156721	TaAK34W.1G133800	0_1337	375	1338	TarvensevarAK34W	Arr001767	TRUE	OG0003920	N0.HOG0006930 OG0003920	FALSE	3741
Chr01	8201441	8201864	TaAK34W.1G133900	0_1338	131	1339	TarvensevarAK34W	Arr001768	TRUE	OG0003921	N0.HOG0006931 OG0003921	FALSE	3753
Chr01	8218980	8220402	TaAK34W.1G134100	0_1340	321	1341	TarvensevarAK34W	Arr001769	TRUE	OG0003922	N0.HOG0006932 OG0003922	FALSE	3770
Chr01	8223514	8226383	TaAK34W.1G134200	0_1341	380	1342	TarvensevarAK34W	Arr001770	TRUE	OG0003923	N0.HOG0006933 OG0003923	FALSE	3780
Chr01	8226591	8233379	TaAK34W.1G134300	0_1342	1694	1343	TarvensevarAK34W	Arr001771	TRUE	OG0003924	N0.HOG0006934 OG0003924	FALSE	3791
Chr01	8293700	8293976	TaAK34W.1G134600	0_1345	92	1346	TarvensevarAK34W	Arr001772	TRUE	OG0003925	N0.HOG0006935 OG0003925	FALSE	3824
Chr01	8316595	8316862	TaAK34W.1G134800	0_1347	89	1348	TarvensevarAK34W	Arr001773	TRUE	OG0003926	N0.HOG0006936 OG0003926	FALSE	3846
Chr01	8318632	8319204	TaAK34W.1G134900	0_1348	86	1349	TarvensevarAK34W	Arr001774	TRUE	OG0003927	N0.HOG0006937 OG0003927	FALSE	3858
Chr01	8347722	8349143	TaAK34W.1G135000	0_1349	361	1350	TarvensevarAK34W	Arr001775	TRUE	OG0003928	N0.HOG0006938 OG0003928	FALSE	3869
Chr01	8398867	8403613	TaAK34W.1G136000	0_1359	675	1360	TarvensevarAK34W	Arr001776	TRUE	OG0003929	N0.HOG0006939 OG0003929	FALSE	3962
Chr01	8402995	8405392	TaAK34W.1G136100	0_1360	523	1361	TarvensevarAK34W	Arr001777	TRUE	OG0003930	N0.HOG0006940 OG0003930	FALSE	3973
Chr01	8405335	8406242	TaAK34W.1G136200	0_1361	192	1362	TarvensevarAK34W	Arr001778	TRUE	OG0003931	N0.HOG0006941 OG0003931	FALSE	3983
Chr01	8406305	8407934	TaAK34W.1G136300	0_1362	374	1363	TarvensevarAK34W	Arr001779	TRUE	OG0003932	N0.HOG0006942 OG0003932	FALSE	3994
Chr01	8408848	8410834	TaAK34W.1G136400	0_1363	253	1364	TarvensevarAK34W	Arr001780	TRUE	OG0003933	N0.HOG0006943 OG0003933	FALSE	4004
Chr01	8442716	8447258	TaAK34W.1G136500	0_1364	784	1365	TarvensevarAK34W	Arr001781	TRUE	OG0003934	N0.HOG0006944 OG0003934	FALSE	4015
Chr01	8700387	8709526	TaAK34W.1G137100	0_1370	1502	1371	TarvensevarAK34W	Arr001782	TRUE	OG0003935	N0.HOG0006945 OG0003935	FALSE	4078
Chr01	8717223	8719569	TaAK34W.1G137200	0_1371	668	1372	TarvensevarAK34W	Arr001783	TRUE	OG0003936	N0.HOG0006946 OG0003936	FALSE	4088
Chr01	8720458	8722884	TaAK34W.1G137300	0_1372	395	1373	TarvensevarAK34W	Arr001784	TRUE	OG0003937	N0.HOG0006947 OG0003937	FALSE	4098
Chr01	8723793	8727313	TaAK34W.1G137400	0_1373	602	1374	TarvensevarAK34W	Arr001785	TRUE	OG0003938	N0.HOG0006948 OG0003938	FALSE	4109
Chr01	8744517	8747774	TaAK34W.1G137500	0_1374	246	1375	TarvensevarAK34W	Arr001786	TRUE	OG0003939	N0.HOG0006949 OG0003939	FALSE	4119
Chr01	8747768	8749343	TaAK34W.1G137600	0_1375	260	1376	TarvensevarAK34W	Arr001787	TRUE	OG0003940	N0.HOG0006950 OG0003940	FALSE	4128
Chr01	8749408	8751159	TaAK34W.1G137700	0_1376	228	1377	TarvensevarAK34W	Arr001788	TRUE	OG0003941	N0.HOG0006951 OG0003941	FALSE	4138
Chr01	8751485	8753054	TaAK34W.1G137800	0_1377	184	1378	TarvensevarAK34W	Arr001789	TRUE	OG0003942	N0.HOG0006952 OG0003942	FALSE	4149
Chr01	8786686	8789522	TaAK34W.1G137900	0_1378	254	1379	TarvensevarAK34W	Arr001790	TRUE	OG0003943	N0.HOG0006953 OG0003943	FALSE	4156
Chr01	8794361	8796573	TaAK34W.1G138000	0_1379	458	1380	TarvensevarAK34W	Arr001791	TRUE	OG0003944	N0.HOG0006954 OG0003944	FALSE	4166
Chr01	8839588	8841414	TaAK34W.1G138200	0_1381	479	1382	TarvensevarAK34W	Arr001792	TRUE	OG0003945	N0.HOG0006955 OG0003945	FALSE	4188
Chr01	8884311	8886216	TaAK34W.1G138300	0_1382	478	1383	TarvensevarAK34W	Arr001793	TRUE	OG0003946	N0.HOG0006956 OG0003946	FALSE	4199
Chr01	8961552	8963269	TaAK34W.1G138500	0_1384	351	1385	TarvensevarAK34W	Arr001794	TRUE	OG0003947	N0.HOG0006957 OG0003947	FALSE	4230
Chr01	8974350	8978968	TaAK34W.1G138600	0_1385	743	1386	TarvensevarAK34W	Arr001795	TRUE	OG0003948	N0.HOG0006958 OG0003948	FALSE	4241
Chr01	8978937	8984489	TaAK34W.1G138700	0_1386	953	1387	TarvensevarAK34W	Arr001796	TRUE	OG0003949	N0.HOG0006959 OG0003949	FALSE	4251
Chr01	9020461	9022232	TaAK34W.1G138800	0_1387	181	1388	TarvensevarAK34W	Arr001797	TRUE	OG0003950	N0.HOG0006960 OG0003950	FALSE	4261
Chr01	9033796	9036124	TaAK34W.1G138900	0_1388	339	1389	TarvensevarAK34W	Arr001798	TRUE	OG0003951	N0.HOG0006961 OG0003951	FALSE	4273
Chr01	9059616	9063309	TaAK34W.1G139000	0_1389	498	1390	TarvensevarAK34W	Arr001799	TRUE	OG0003952	N0.HOG0006962 OG0003952	FALSE	4282
Chr01	9115261	9116670	TaAK34W.1G139300	0_1392	174	1393	TarvensevarAK34W	Arr001800	TRUE	OG0003953	N0.HOG0006963 OG0003953	FALSE	4312
Chr01	9116805	9118838	TaAK34W.1G139400	0_1393	196	1394	TarvensevarAK34W	Arr001801	TRUE	OG0003954	N0.HOG0006964 OG0003954	FALSE	4323
Chr01	9119411	9121927	TaAK34W.1G139500	0_1394	336	1395	TarvensevarAK34W	Arr001802	TRUE	OG0003955	N0.HOG0006965 OG0003955	FALSE	4334
Chr01	9161540	9164707	TaAK34W.1G140000	0_1399	322	1400	TarvensevarAK34W	Arr001803	TRUE	OG0003956	N0.HOG0006966 OG0003956	FALSE	4389
Chr01	9172166	9174304	TaAK34W.1G140100	0_1400	109	1401	TarvensevarAK34W	Arr001804	TRUE	OG0003957	N0.HOG0006967 OG0003957	FALSE	4398
Chr01	9175270	9178530	TaAK34W.1G140200	0_1401	318	1402	TarvensevarAK34W	Arr001805	TRUE	OG0003958	N0.HOG0006968 OG0003958	FALSE	4409
Chr01	9178428	9182831	TaAK34W.1G140300	0_1402	1105	1403	TarvensevarAK34W	Arr001806	TRUE	OG0003959	N0.HOG0006969 OG0003959	FALSE	4418
Chr01	9218613	9221756	TaAK34W.1G140400	0_1403	258	1404	TarvensevarAK34W	Arr001807	TRUE	OG0003960	N0.HOG0006970 OG0003960	FALSE	4427
Chr01	9345525	9348539	TaAK34W.1G140600	0_1405	572	1406	TarvensevarAK34W	Arr001808	TRUE	OG0003961	N0.HOG0006971 OG0003961	FALSE	4458
Chr01	9390391	9394044	TaAK34W.1G140700	0_1406	741	1407	TarvensevarAK34W	Arr001809	TRUE	OG0003962	N0.HOG0006972 OG0003962	FALSE	4469
Chr01	9666142	9667643	TaAK34W.1G140800	0_1407	137	1408	TarvensevarAK34W	Arr001810	TRUE	OG0003963	N0.HOG0006973 OG0003963	FALSE	4490
Chr01	9668607	9670671	TaAK34W.1G140900	0_1408	371	1409	TarvensevarAK34W	Arr001811	TRUE	OG0003964	N0.HOG0006974 OG0003964	FALSE	4500
Chr01	9730521	9732849	TaAK34W.1G141100	0_1410	298	1411	TarvensevarAK34W	Arr001812	TRUE	OG0003965	N0.HOG0006975 OG0003965	FALSE	4521
Chr01	9743781	9755873	TaAK34W.1G141300	0_1412	314	1413	TarvensevarAK34W	Arr001813	TRUE	OG0003966	N0.HOG0006976 OG0003966	FALSE	4543
Chr01	9802144	9807951	TaAK34W.1G141800	0_1417	292	1418	TarvensevarAK34W	Arr001814	TRUE	OG0003967	N0.HOG0006977 OG0003967	FALSE	4585
Chr01	9836711	9838636	TaAK34W.1G141900	0_1418	320	1419	TarvensevarAK34W	Arr001815	TRUE	OG0003968	N0.HOG0006978 OG0003968	FALSE	4596
Chr01	9893342	9894359	TaAK34W.1G142000	0_1419	305	1420	TarvensevarAK34W	Arr001816	TRUE	OG0003969	N0.HOG0006979 OG0003969	FALSE	4607
Chr01	10188918	10190544	TaAK34W.1G142100	0_1420	170	1421	TarvensevarAK34W	Arr001817	TRUE	OG0003970	N0.HOG0006980 OG0003970	FALSE	4617
Chr01	10349357	10352542	TaAK34W.1G142200	0_1421	443	1422	TarvensevarAK34W	Arr001818	TRUE	OG0003971	N0.HOG0006981 OG0003971	FALSE	4628
Chr01	10352643	10354772	TaAK34W.1G142300	0_1422	590	1423	TarvensevarAK34W	Arr001819	TRUE	OG0003972	N0.HOG0006982 OG0003972	FALSE	4639
Chr01	10367478	10370818	TaAK34W.1G142400	0_1423	560	1424	TarvensevarAK34W	Arr001820	TRUE	OG0003973	N0.HOG0006983 OG0003973	FALSE	4650
Chr01	10370578	10374365	TaAK34W.1G142500	0_1424	556	1425	TarvensevarAK34W	Arr001821	TRUE	OG0003974	N0.HOG0006984 OG0003974	FALSE	4661
Chr01	11021785	11025064	TaAK34W.1G143900	0_1438	676	1439	TarvensevarAK34W	Arr001822	TRUE	OG0003975	N0.HOG0006985 OG0003975	FALSE	4809
Chr01	11088715	11091800	TaAK34W.1G144100	0_1440	576	1441	TarvensevarAK34W	Arr001823	TRUE	OG0003976	N0.HOG0006986 OG0003976	FALSE	4829
Chr01	11098144	11099528	TaAK34W.1G144200	0_1441	121	1442	TarvensevarAK34W	Arr001824	TRUE	OG0003977	N0.HOG0006987 OG0003977	FALSE	4840
Chr01	11157727	11164812	TaAK34W.1G144400	0_1443	1444	1444	TarvensevarAK34W	Arr001825	TRUE	OG0003978	N0.HOG0006988 OG0003978	FALSE	4857
Chr01	11212663	11214794	TaAK34W.1G144600	0_1445	477	1446	TarvensevarAK34W	Arr001826	TRUE	OG0003979	N0.HOG0006989 OG0003979	FALSE	4865
Chr01	11235713	11238629	TaAK34W.1G144700	0_1446	837	1447	TarvensevarAK34W	Arr001827	TRUE	OG0003980	N0.HOG0006990 OG0003980	FALSE	4876
Chr01	11239651	11240113	TaAK34W.1G144800	0_1447	154	1448	TarvensevarAK34W	Arr001828	TRUE	OG0003981	N0.HOG0006991 OG0003981	FALSE	4887
Chr01	11265120	11269602	TaAK34W.1G144900	0_1448	660	1449	TarvensevarAK34W	Arr001829	TRUE	OG0003982	N0.HOG0006992 OG0003982	FALSE	4898
Chr01	11401452	11404965	TaAK34W.1G145000	0_1449	524	1450	TarvensevarAK34W	Arr001830	TRUE	OG0003983	N0.HOG0006993 OG0003983	FALSE	4908
Chr01	11469462	11471731	TaAK34W.1G145100	0_1450	164	1451	TarvensevarAK34W	Arr001831	TRUE	OG0003984	N0.HOG0006994 OG0003984	FALSE	4919
Chr01	11471894	11477412	TaAK34W.1G145200	0_1451	1374	1452	TarvensevarAK34W	Arr001832	TRUE	OG0003985	N0.HOG0006995 OG0003985	FALSE	4928
Chr01	11479702	11482353	TaAK34W.1G145300	0_1452	500	1453	TarvensevarAK34W	Arr001833	TRUE	OG0003986	N0.HOG0006996 OG0003986	FALSE	4938
Chr01	11482329	11484129	TaAK34W.1G145400	0_1453	346	1454	TarvensevarAK34W	Arr001834	TRUE	OG0003987	N0.HOG0006997 OG0003987	FALSE	4949
Chr01	11507192	11510476	TaAK34W.1G145500	0_1454	959	1455	TarvensevarAK34W	Arr001835	TRUE	OG0003988	N0.HOG0006998 OG0003988	FALSE	4960
Chr01	11510378	11513107	TaAK34W.1G145600	0_1455	467	1456	TarvensevarAK34W	Arr001836	TRUE	OG0003989	N0.HOG0006999 OG0003989	FALSE	4970
Chr01	11543079	11545794	TaAK34W.1G145700	0_1456	369	1457	TarvensevarAK34W	Arr001837	TRUE	OG0003990	N0.HOG0007000 OG0003990	FALSE	4980
Chr01	11558341	11563071	TaAK34W.1G145800	0_1457	684	1458	TarvensevarAK34W	Arr001838	TRUE	OG0003991	N0.HOG0007001 OG0003991	FALSE	4992
Chr01	11696598	11697092	TaAK34W.1G146000	0_1459	137	1460	TarvensevarAK34W	Arr001839	TRUE	OG0003992	N0.HOG0007002 OG0003992	FALSE	5012
Chr01	11767836	11769855	TaAK34W.1G146100	0_1460	319	1461	TarvensevarAK34W	Arr001840	TRUE	OG0003993	N0.HOG0007003 OG0003993	FALSE	5022
Chr01	11769739	11771383	TaAK34W.1G146200	0_1461	237	1462	TarvensevarAK34W	Arr001841	TRUE	OG0003994	N0.HOG0007004 OG0003994	FALSE	5033
Chr01	11771509	11773548	TaAK34W.1G146300	0_1462	253	1463	TarvensevarAK34W	Arr001842	TRUE	OG0003995	N0.HOG0007005 OG0003995	FALSE	5041
Chr01	11775789	11778111	TaAK34W.1G146400	0_1463	282	1464	TarvensevarAK34W	Arr001843	TRUE	OG0003996	N0.HOG0007006 OG0003996	FALSE	5052
Chr01	11878902	11886397	TaAK34W.1G146600	0_1465	526	1466	TarvensevarAK34W	Arr001844	TRUE	OG0003997	N0.HOG0007007 OG0003997	FALSE	5069
Chr01	11889030	11892182	TaAK34W.1G146700	0_1466	506	1467	TarvensevarAK34W	Arr001845	TRUE	OG0003998	N0.HOG0007008 OG0003998	FALSE	5080
Chr01	11892830	11893992	TaAK34W.1G146800	0_1467	110	1468	TarvensevarAK34W	Arr001846	TRUE	OG0003999	N0.HOG0007009 OG0003999	FALSE	5090
Chr01	11972503	11974198	TaAK34W.1G147000	0_1469	364	1470	TarvensevarAK34W	Arr001847	TRUE	OG0004000	N0.HOG0007010 OG0004000	FALSE	5109
Chr01	12913744	12915461	TaAK34W.1G147400	0_1473	313	1474	TarvensevarAK34W	Arr001848	TRUE	OG0004001	N0.HOG0007011 OG0004001	FALSE	5143
Chr01	12976104	12986972	TaAK34W.1G147500	0_1474	297	1475	TarvensevarAK34W	Arr001849	TRUE	OG0004002	N0.HOG0007012 OG0004002	FALSE	5149
Chr01	13473224	13474135	TaAK34W.1G147700	0_1476	137	1477	TarvensevarAK34W	Arr001850	TRUE	OG0004003	N0.HOG0007013 OG0004003	FALSE	5155
Chr01	13754777	13757265	TaAK34W.1G147800	0_1477	336	1478	TarvensevarAK34W	Arr001851	TRUE	OG0004004	N0.HOG0007014 OG0004004	FALSE	5159
Chr01	14226174	14227829	TaAK34W.1G147900	0_1478	232	1479	TarvensevarAK34W	Arr001852	TRUE	OG0004005	N0.HOG0007015 OG0004005	FALSE	5168
Chr01	14794306	14798762	TaAK34W.1G148100	0_1480	340	1481	TarvensevarAK34W	Arr001853	TRUE	OG0004006	N0.HOG0007016 OG0004006	FALSE	5190
Chr01	15057448	15060165	TaAK34W.1G148300	0_1482	436	1483	TarvensevarAK34W	Arr001854	TRUE	OG0004007	N0.HOG0007017 OG0004007	FALSE	5203
Chr01	15060084	15062830	TaAK34W.1G148400	0_1483	337	1484	TarvensevarAK34W	Arr001855	TRUE	OG0004008	N0.HOG0007018 OG0004008	FALSE	5212
Chr01	15095339	15099216	TaAK34W.1G148500	0_1484	951	1485	TarvensevarAK34W	Arr001856	TRUE	OG0004009	N0.HOG0007019 OG0004009	FALSE	5217
Chr01	15508948	15511134	TaAK34W.1G148700	0_1486	213	1487	TarvensevarAK34W	Arr001857	TRUE	OG0004010	N0.HOG0007020 OG0004010	FALSE	5225
Chr01	15823318	15826045	TaAK34W.1G148900	0_1488	261	1489	TarvensevarAK34W	Arr001858	TRUE	OG0004011	N0.HOG0007021 OG0004011	FALSE	5251
Chr01	16606353	16609923	TaAK34W.1G149100	0_1490	433	1491	TarvensevarAK34W	Arr001859	TRUE	OG0004012	N0.HOG0007022 OG0004012	FALSE	5260
Chr01	17028850	17030495	TaAK34W.1G149300	0_1492	173	1493	TarvensevarAK34W	Arr001860	TRUE	OG0004013	N0.HOG0007023 OG0004013	FALSE	5291
Chr01	17569864	17572595	TaAK34W.1G149400	0_1493	432	1494	TarvensevarAK34W	Arr001861	TRUE	OG0004014	N0.HOG0007024 OG0004014	FALSE	5299
Chr01	17675269	17680716	TaAK34W.1G149500	0_1494	620	1495	TarvensevarAK34W	Arr001862	TRUE	OG0004015	N0.HOG0007025 OG0004015	FALSE	5309
Chr01	18462866	18464308	TaAK34W.1G149600	0_1495	400	1496	TarvensevarAK34W	Arr001863	TRUE	OG0004016	N0.HOG0007026 OG0004016	FALSE	5319
Chr01	19959905	19960810	TaAK34W.1G150000	0_1499	102	1500	TarvensevarAK34W	Arr001864	TRUE	OG0004017	N0.HOG0007027 OG0004017	FALSE	5364
Chr01	19970340	19971470	TaAK34W.1G150200	0_1501	233	1502	TarvensevarAK34W	Arr001865	TRUE	OG0004018	N0.HOG0007028 OG0004018	FALSE	5385
Chr01	20001054	20003427	TaAK34W.1G150300	0_1502	389	1503	TarvensevarAK34W	Arr001866	TRUE	OG0004019	N0.HOG0007029 OG0004019	FALSE	5396
Chr01	21079201	21080095	TaAK34W.1G150500	0_1504	298	1505	TarvensevarAK34W	Arr001867	TRUE	OG0004020	N0.HOG0007030 OG0004020	FALSE	5406
Chr01	21103414	21105698	TaAK34W.1G150600	0_1505	254	1506	TarvensevarAK34W	Arr001868	TRUE	OG0004021	N0.HOG0007031 OG0004021	FALSE	5415
Chr01	21142501	21146611	TaAK34W.1G150700	0_1506	481	1507	TarvensevarAK34W	Arr001869	TRUE	OG0004022	N0.HOG0007032 OG0004022	FALSE	5426
Chr01	21221619	21223913	TaAK34W.1G150800	0_1507	311	1508	TarvensevarAK34W	Arr001870	TRUE	OG0004023	N0.HOG0007033 OG0004023	FALSE	5436
Chr01	21252139	21256153	TaAK34W.1G150900	0_1508	570	1509	TarvensevarAK34W	Arr001871	TRUE	OG0004024	N0.HOG0007034 OG0004024	FALSE	5446
Chr01	21256205	21258564	TaAK34W.1G151000	0_1509	287	1510	TarvensevarAK34W	Arr001872	TRUE	OG0004025	N0.HOG0007035 OG0004025	FALSE	5452
Chr01	21350027	21352655	TaAK34W.1G151100	0_1510	340	1511	TarvensevarAK34W	Arr001873	TRUE	OG0004026	N0.HOG0007036 OG0004026	FALSE	5458
Chr01	21729409	21731449	TaAK34W.1G151200	0_1511	394	1512	TarvensevarAK34W	Arr001874	TRUE	OG0004027	N0.HOG0007037 OG0004027	FALSE	5468
Chr01	23500714	23502184	TaAK34W.1G151500	0_1514	304	1515	TarvensevarAK34W	Arr001875	TRUE	OG0004028	N0.HOG0007038 OG0004028	FALSE	5498
Chr01	24388380	24390864	TaAK34W.1G151600	0_1515	287	1516	TarvensevarAK34W	Arr001876	TRUE	OG0004029	N0.HOG0007039 OG0004029	FALSE	5502
Chr01	24498447	24501157	TaAK34W.1G151700	0_1516	405	1517	TarvensevarAK34W	Arr001877	TRUE	OG0004030	N0.HOG0007040 OG0004030	FALSE	5505
Chr01	24534854	24538116	TaAK34W.1G151800	0_1517	404	1518	TarvensevarAK34W	Arr001878	TRUE	OG0004031	N0.HOG0007041 OG0004031	FALSE	5508
Chr01	24538605	24541391	TaAK34W.1G151900	0_1518	318	1519	TarvensevarAK34W	Arr001879	TRUE	OG0004032	N0.HOG0007042 OG0004032	FALSE	5510
Chr01	25884342	25887990	TaAK34W.1G152100	0_1520	448	1521	TarvensevarAK34W	Arr001880	TRUE	OG0004033	N0.HOG0007043 OG0004033	FALSE	5569
Chr01	25888064	25890045	TaAK34W.1G152200	0_1521	165	1522	TarvensevarAK34W	Arr001881	TRUE	OG0004034	N0.HOG0007044 OG0004034	FALSE	5559
Chr01	26188887	26189034	TaAK34W.1G152300	0_1522	49	1523	TarvensevarAK34W	Arr001882	TRUE	OG0004035	N0.HOG0007045 OG0004035	FALSE	5548
Chr01	26424636	26427304	TaAK34W.1G152400	0_1523	324	1524	TarvensevarAK34W	Arr001883	TRUE	OG0004036	N0.HOG0007046 OG0004036	FALSE	5529
Chr01	28146184	28150415	TaAK34W.1G152700	0_1526	625	1527	TarvensevarAK34W	Arr001884	TRUE	OG0004037	N0.HOG0007047 OG0004037	FALSE	5578
Chr01	28439696	28443010	TaAK34W.1G152900	0_1528	548	1529	TarvensevarAK34W	Arr001885	TRUE	OG0004038	N0.HOG0007048 OG0004038	FALSE	5599
Chr01	28701270	28704619	TaAK34W.1G153100	0_1530	534	1531	TarvensevarAK34W	Arr001886	TRUE	OG0004039	N0.HOG0007049 OG0004039	FALSE	5609
Chr01	29805061	29809762	TaAK34W.1G153200	0_1531	352	1532	TarvensevarAK34W	Arr001887	TRUE	OG0004040	N0.HOG0007050 OG0004040	FALSE	5618
Chr01	30127099	30127969	TaAK34W.1G153400	0_1533	290	1534	TarvensevarAK34W	Arr001888	TRUE	OG0004041	N0.HOG0007051 OG0004041	FALSE	5638
Chr01	30374939	30377018	TaAK34W.1G153500	0_1534	480	1535	TarvensevarAK34W	Arr001889	TRUE	OG0004042	N0.HOG0007052 OG0004042	FALSE	5647
Chr01	30501569	30504261	TaAK34W.1G153600	0_1535	436	1536	TarvensevarAK34W	Arr001890	TRUE	OG0004043	N0.HOG0007053 OG0004043	FALSE	5657
Chr01	30504334	30506923	TaAK34W.1G153700	0_1536	364	1537	TarvensevarAK34W	Arr001891	TRUE	OG0004044	N0.HOG0007054 OG0004044	FALSE	5667
Chr01	30593256	30595746	TaAK34W.1G153800	0_1537	213	1538	TarvensevarAK34W	Arr001892	TRUE	OG0004045	N0.HOG0007055 OG0004045	FALSE	5690
Chr01	30629233	30631876	TaAK34W.1G153900	0_1538	261	1539	TarvensevarAK34W	Arr001893	TRUE	OG0004046	N0.HOG0007056 OG0004046	FALSE	5701
Chr01	30756962	30759454	TaAK34W.1G154000	0_1539	366	1540	TarvensevarAK34W	Arr001894	TRUE	OG0004047	N0.HOG0007057 OG0004047	FALSE	5712
Chr01	30788156	30793535	TaAK34W.1G154200	0_1541	858	1542	TarvensevarAK34W	Arr001895	TRUE	OG0004048	N0.HOG0007058 OG0004048	FALSE	5734
Chr01	30846222	30847256	TaAK34W.1G154300	0_1542	322	1543	TarvensevarAK34W	Arr001896	TRUE	OG0004049	N0.HOG0007059 OG0004049	FALSE	5745
Chr01	30909757	30910182	TaAK34W.1G154400	0_1543	128	1544	TarvensevarAK34W	Arr001897	TRUE	OG0004050	N0.HOG0007060 OG0004050	FALSE	5756
Chr01	30916628	30917015	TaAK34W.1G154500	0_1544	129	1545	TarvensevarAK34W	Arr001898	TRUE	OG0004051	N0.HOG0007061 OG0004051	FALSE	5766
Chr01	31050853	31054679	TaAK34W.1G154600	0_1545	183	1546	TarvensevarAK34W	Arr001899	TRUE	OG0004052	N0.HOG0007062 OG0004052	FALSE	5777
Chr01	31097516	31098204	TaAK34W.1G154800	0_1547	117	1548	TarvensevarAK34W	Arr001900	TRUE	OG0004053	N0.HOG0007063 OG0004053	FALSE	5800
Chr01	31167444	31171730	TaAK34W.1G154900	0_1548	479	1549	TarvensevarAK34W	Arr001901	TRUE	OG0004054	N0.HOG0007064 OG0004054	FALSE	5810
Chr01	31199672	31201964	TaAK34W.1G155000	0_1549	320	1550	TarvensevarAK34W	Arr001902	TRUE	OG0004055	N0.HOG0007065 OG0004055	FALSE	5821
Chr01	31559114	31561817	TaAK34W.1G155100	0_1550	491	1551	TarvensevarAK34W	Arr001903	TRUE	OG0004056	N0.HOG0007066 OG0004056	FALSE	5832
Chr01	31561700	31564455	TaAK34W.1G155200	0_1551	340	1552	TarvensevarAK34W	Arr001904	TRUE	OG0004057	N0.HOG0007067 OG0004057	FALSE	5842
Chr01	31952870	31957634	TaAK34W.1G155900	0_1558	606	1559	TarvensevarAK34W	Arr001905	TRUE	OG0004058	N0.HOG0007068 OG0004058	FALSE	5919
Chr01	32014260	32015124	TaAK34W.1G156000	0_1559	169	1560	TarvensevarAK34W	Arr001906	TRUE	OG0004059	N0.HOG0007069 OG0004059	FALSE	5930
Chr01	32015515	32018233	TaAK34W.1G156100	0_1560	342	1561	TarvensevarAK34W	Arr001907	TRUE	OG0004060	N0.HOG0007070 OG0004060	FALSE	5941
Chr01	32072510	32073516	TaAK34W.1G156200	0_1561	182	1562	TarvensevarAK34W	Arr001908	TRUE	OG0004061	N0.HOG0007071 OG0004061	FALSE	5951
Chr01	34122421	34123551	TaAK34W.1G156800	0_1567	239	1568	TarvensevarAK34W	Arr001909	TRUE	OG0004062	N0.HOG0007072 OG0004062	FALSE	6024
Chr01	34973672	34979523	TaAK34W.1G157300	0_1572	462	1573	TarvensevarAK34W	Arr001910	TRUE	OG0004063	N0.HOG0007073 OG0004063	FALSE	6078
Chr01	35276259	35276684	TaAK34W.1G157400	0_1573	101	1574	TarvensevarAK34W	Arr001911	TRUE	OG0004064	N0.HOG0007074 OG0004064	FALSE	6089
Chr01	35276680	35280045	TaAK34W.1G157500	0_1574	535	1575	TarvensevarAK34W	Arr001912	TRUE	OG0004065	N0.HOG0007075 OG0004065	FALSE	6100
Chr01	35421240	35423451	TaAK34W.1G157600	0_1575	266	1576	TarvensevarAK34W	Arr001913	TRUE	OG0004066	N0.HOG0007076 OG0004066	FALSE	6112
Chr01	36857057	36859006	TaAK34W.1G157800	0_1577	443	1578	TarvensevarAK34W	Arr001914	TRUE	OG0004067	N0.HOG0007077 OG0004067	FALSE	6134
Chr01	36859503	36860716	TaAK34W.1G157900	0_1578	261	1579	TarvensevarAK34W	Arr001915	TRUE	OG0004068	N0.HOG0007078 OG0004068	FALSE	6144
Chr01	37904721	37907779	TaAK34W.1G158800	0_1587	441	1588	TarvensevarAK34W	Arr001916	TRUE	OG0004069	N0.HOG0007079 OG0004069	FALSE	6238
Chr01	37913976	37914591	TaAK34W.1G158900	0_1588	205	1589	TarvensevarAK34W	Arr001917	TRUE	OG0004070	N0.HOG0007080 OG0004070	FALSE	6249
Chr01	37984022	37984980	TaAK34W.1G159100	0_1590	208	1591	TarvensevarAK34W	Arr001918	TRUE	OG0004071	N0.HOG0007081 OG0004071	FALSE	6266
Chr01	38027141	38029855	TaAK34W.1G159200	0_1591	438	1592	TarvensevarAK34W	Arr001919	TRUE	OG0004072	N0.HOG0007082 OG0004072	FALSE	6276
Chr01	38141998	38145105	TaAK34W.1G159500	0_1594	394	1595	TarvensevarAK34W	Arr001920	TRUE	OG0004073	N0.HOG0007083 OG0004073	FALSE	6297
Chr01	38145410	38146885	TaAK34W.1G159600	0_1595	193	1596	TarvensevarAK34W	Arr001921	TRUE	OG0004074	N0.HOG0007084 OG0004074	FALSE	6308
Chr01	38147299	38150101	TaAK34W.1G159700	0_1596	470	1597	TarvensevarAK34W	Arr001922	TRUE	OG0004075	N0.HOG0007085 OG0004075	FALSE	6320
Chr01	38210698	38212354	TaAK34W.1G159800	0_1597	275	1598	TarvensevarAK34W	Arr001923	TRUE	OG0004076	N0.HOG0007086 OG0004076	FALSE	6331
Chr01	38220779	38222771	TaAK34W.1G159900	0_1598	218	1599	TarvensevarAK34W	Arr001924	TRUE	OG0004077	N0.HOG0007087 OG0004077	FALSE	6342
Chr01	38223526	38226041	TaAK34W.1G160000	0_1599	371	1600	TarvensevarAK34W	Arr001925	TRUE	OG0004078	N0.HOG0007088 OG0004078	FALSE	6353
Chr01	38230184	38231041	TaAK34W.1G160100	0_1600	75	1601	TarvensevarAK34W	Arr001926	TRUE	OG0004079	N0.HOG0007089 OG0004079	FALSE	6364
Chr01	38322197	38325807	TaAK34W.1G160200	0_1601	532	1602	TarvensevarAK34W	Arr001927	TRUE	OG0004080	N0.HOG0007090 OG0004080	FALSE	6375
Chr01	38505877	38507147	TaAK34W.1G160300	0_1602	140	1603	TarvensevarAK34W	Arr001928	TRUE	OG0004081	N0.HOG0007091 OG0004081	FALSE	6386
Chr01	38907782	38909973	TaAK34W.1G160400	0_1603	411	1604	TarvensevarAK34W	Arr001929	TRUE	OG0004082	N0.HOG0007092 OG0004082	FALSE	6397
Chr01	38928713	38931693	TaAK34W.1G160600	0_1605	589	1606	TarvensevarAK34W	Arr001930	TRUE	OG0004083	N0.HOG0007093 OG0004083	FALSE	6418
Chr01	39021229	39022063	TaAK34W.1G160700	0_1606	83	1607	TarvensevarAK34W	Arr001931	TRUE	OG0004084	N0.HOG0007094 OG0004084	FALSE	6430
Chr01	39022063	39024515	TaAK34W.1G160800	0_1607	306	1608	TarvensevarAK34W	Arr001932	TRUE	OG0004085	N0.HOG0007095 OG0004085	FALSE	6441
Chr01	39303235	39305427	TaAK34W.1G161600	0_1615	348	1616	TarvensevarAK34W	Arr001933	TRUE	OG0004087	N0.HOG0007098 OG0004087	FALSE	6556
Chr01	39305927	39308118	TaAK34W.1G161700	0_1616	262	1617	TarvensevarAK34W	Arr001934	TRUE	OG0004088	N0.HOG0007099 OG0004088	FALSE	6546
Chr01	39325943	39334444	TaAK34W.1G162000	0_1619	956	1620	TarvensevarAK34W	Arr001935	TRUE	OG0004089	N0.HOG0007100 OG0004089	FALSE	6567
Chr01	39343472	39345994	TaAK34W.1G162100	0_1620	467	1621	TarvensevarAK34W	Arr001936	TRUE	OG0004090	N0.HOG0007101 OG0004090	FALSE	6577
Chr01	39346445	39351171	TaAK34W.1G162200	0_1621	934	1622	TarvensevarAK34W	Arr001937	TRUE	OG0004091	N0.HOG0007102 OG0004091	FALSE	6588
Chr01	40631217	40633876	TaAK34W.1G162500	0_1624	260	1625	TarvensevarAK34W	Arr001938	TRUE	OG0004092	N0.HOG0007103 OG0004092	FALSE	6641
Chr01	41172963	41174952	TaAK34W.1G162900	0_1628	307	1629	TarvensevarAK34W	Arr001939	TRUE	OG0004093	N0.HOG0007104 OG0004093	FALSE	6682
Chr01	41227544	41231164	TaAK34W.1G163100	0_1630	483	1631	TarvensevarAK34W	Arr001940	TRUE	OG0004094	N0.HOG0007105 OG0004094	FALSE	6704
Chr01	41258080	41261181	TaAK34W.1G163200	0_1631	485	1632	TarvensevarAK34W	Arr001941	TRUE	OG0004095	N0.HOG0007106 OG0004095	FALSE	6715
Chr01	41586438	41588457	TaAK34W.1G163600	0_1635	367	1636	TarvensevarAK34W	Arr001942	TRUE	OG0004096	N0.HOG0007107 OG0004096	FALSE	6768
Chr01	41588971	41593084	TaAK34W.1G163700	0_1636	483	1637	TarvensevarAK34W	Arr001943	TRUE	OG0004097	N0.HOG0007108 OG0004097	FALSE	6779
Chr01	42671115	42674798	TaAK34W.1G164000	0_1639	232	1640	TarvensevarAK34W	Arr001944	TRUE	OG0004098	N0.HOG0007109 OG0004098	FALSE	6800
Chr01	42682077	42685206	TaAK34W.1G164200	0_1641	347	1642	TarvensevarAK34W	Arr001945	TRUE	OG0004099	N0.HOG0007110 OG0004099	FALSE	6822
Chr01	42716291	42722153	TaAK34W.1G164300	0_1642	782	1643	TarvensevarAK34W	Arr001946	TRUE	OG0004100	N0.HOG0007111 OG0004100	FALSE	6833
Chr01	42722367	42722823	TaAK34W.1G164400	0_1643	119	1644	TarvensevarAK34W	Arr001947	TRUE	OG0004101	N0.HOG0007112 OG0004101	FALSE	6844
Chr01	42752225	42753747	TaAK34W.1G164500	0_1644	327	1645	TarvensevarAK34W	Arr001948	TRUE	OG0004102	N0.HOG0007113 OG0004102	FALSE	6854
Chr01	42753927	42760436	TaAK34W.1G164600	0_1645	651	1646	TarvensevarAK34W	Arr001949	TRUE	OG0004103	N0.HOG0007114 OG0004103	FALSE	6865
Chr01	42822697	42829935	TaAK34W.1G164700	0_1646	1069	1647	TarvensevarAK34W	Arr001950	TRUE	OG0004104	N0.HOG0007115 OG0004104	FALSE	6885
Chr01	42844996	42845292	TaAK34W.1G164900	0_1648	81	1649	TarvensevarAK34W	Arr001951	TRUE	OG0004105	N0.HOG0007116 OG0004105	FALSE	6906
Chr01	42877058	42878989	TaAK34W.1G165000	0_1649	214	1650	TarvensevarAK34W	Arr001952	TRUE	OG0004106	N0.HOG0007117 OG0004106	FALSE	6928
Chr01	44335499	44336990	TaAK34W.1G165200	0_1651	300	1652	TarvensevarAK34W	Arr001953	TRUE	OG0004107	N0.HOG0007118 OG0004107	FALSE	6950
Chr01	44349509	44351935	TaAK34W.1G165300	0_1652	331	1653	TarvensevarAK34W	Arr001954	TRUE	OG0004108	N0.HOG0007119 OG0004108	FALSE	6962
Chr01	44351814	44355633	TaAK34W.1G165400	0_1653	615	1654	TarvensevarAK34W	Arr001955	TRUE	OG0004109	N0.HOG0007120 OG0004109	FALSE	6973
Chr01	44358106	44360312	TaAK34W.1G165600	0_1655	357	1656	TarvensevarAK34W	Arr001956	TRUE	OG0004110	N0.HOG0007121 OG0004110	FALSE	6994
Chr01	44361731	44362659	TaAK34W.1G165700	0_1656	182	1657	TarvensevarAK34W	Arr001957	TRUE	OG0004111	N0.HOG0007122 OG0004111	FALSE	7004
Chr01	47505045	47512145	TaAK34W.1G165800	0_1657	478	1658	TarvensevarAK34W	Arr001958	TRUE	OG0004112	N0.HOG0007123 OG0004112	FALSE	7015
Chr01	49240538	49242728	TaAK34W.1G166000	0_1659	221	1660	TarvensevarAK34W	Arr001959	TRUE	OG0004113	N0.HOG0007124 OG0004113	FALSE	7036
Chr01	49278391	49280740	TaAK34W.1G166100	0_1660	422	1661	TarvensevarAK34W	Arr001960	TRUE	OG0004114	N0.HOG0007125 OG0004114	FALSE	7047
Chr01	49829357	49830776	TaAK34W.1G166400	0_1663	362	1664	TarvensevarAK34W	Arr001961	TRUE	OG0004115	N0.HOG0007126 OG0004115	FALSE	7070
Chr01	49862836	49864985	TaAK34W.1G166500	0_1664	431	1665	TarvensevarAK34W	Arr001962	TRUE	OG0004116	N0.HOG0007127 OG0004116	FALSE	7081
Chr01	51104926	51106406	TaAK34W.1G166700	0_1666	259	1667	TarvensevarAK34W	Arr001963	TRUE	OG0004117	N0.HOG0007128 OG0004117	FALSE	7103
Chr01	51106266	51109291	TaAK34W.1G166800	0_1667	757	1668	TarvensevarAK34W	Arr001964	TRUE	OG0004118	N0.HOG0007129 OG0004118	FALSE	7114
Chr01	51388514	51390552	TaAK34W.1G167100	0_1670	343	1671	TarvensevarAK34W	Arr001965	TRUE	OG0004119	N0.HOG0007130 OG0004119	FALSE	7124
Chr01	51603468	51605278	TaAK34W.1G167200	0_1671	321	1672	TarvensevarAK34W	Arr001966	TRUE	OG0004120	N0.HOG0007131 OG0004120	FALSE	7170
Chr01	52204182	52205646	TaAK34W.1G167400	0_1673	257	1674	TarvensevarAK34W	Arr001967	TRUE	OG0004121	N0.HOG0007132 OG0004121	FALSE	7189
Chr01	52264491	52266736	TaAK34W.1G167500	0_1674	339	1675	TarvensevarAK34W	Arr001968	TRUE	OG0004122	N0.HOG0007133 OG0004122	FALSE	7200
Chr01	52474866	52476032	TaAK34W.1G167700	0_1676	216	1677	TarvensevarAK34W	Arr001969	TRUE	OG0004123	N0.HOG0007134 OG0004123	FALSE	7221
Chr01	52862591	52866766	TaAK34W.1G167900	0_1678	319	1679	TarvensevarAK34W	Arr001970	TRUE	OG0004124	N0.HOG0007135 OG0004124	FALSE	7243
Chr01	52874767	52880567	TaAK34W.1G168000	0_1679	459	1680	TarvensevarAK34W	Arr001971	TRUE	OG0004125	N0.HOG0007136 OG0004125	FALSE	7254
Chr01	52976878	52977480	TaAK34W.1G168200	0_1681	84	1682	TarvensevarAK34W	Arr001972	TRUE	OG0004126	N0.HOG0007137 OG0004126	FALSE	7272
Chr01	56265070	56266667	TaAK34W.1G168500	0_1684	398	1685	TarvensevarAK34W	Arr001973	TRUE	OG0004127	N0.HOG0007138 OG0004127	FALSE	7303
Chr01	56434270	56436196	TaAK34W.1G169100	0_1690	151	1691	TarvensevarAK34W	Arr001974	TRUE	OG0004128	N0.HOG0007139 OG0004128	FALSE	7353
Chr01	56436435	56439008	TaAK34W.1G169200	0_1691	381	1692	TarvensevarAK34W	Arr001975	TRUE	OG0004129	N0.HOG0007140 OG0004129	FALSE	7364
Chr01	56438894	56441642	TaAK34W.1G169300	0_1692	534	1693	TarvensevarAK34W	Arr001976	TRUE	OG0004130	N0.HOG0007141 OG0004130	FALSE	7376
Chr01	56630828	56633667	TaAK34W.1G169800	0_1697	277	1698	TarvensevarAK34W	Arr001977	TRUE	OG0004131	N0.HOG0007142 OG0004131	FALSE	7440
Chr01	56633830	56637198	TaAK34W.1G169900	0_1698	427	1699	TarvensevarAK34W	Arr001978	TRUE	OG0004132	N0.HOG0007143 OG0004132	FALSE	7448
Chr01	56644624	56647093	TaAK34W.1G170000	0_1699	410	1700	TarvensevarAK34W	Arr001979	TRUE	OG0004133	N0.HOG0007144 OG0004133	FALSE	7458
Chr01	56647208	56650509	TaAK34W.1G170100	0_1700	201	1701	TarvensevarAK34W	Arr001980	TRUE	OG0004134	N0.HOG0007145 OG0004134	FALSE	7469
Chr01	57014004	57015322	TaAK34W.1G170200	0_1701	80	1702	TarvensevarAK34W	Arr001981	TRUE	OG0004135	N0.HOG0007146 OG0004135	FALSE	7479
Chr01	57014925	57016620	TaAK34W.1G170300	0_1702	80	1703	TarvensevarAK34W	Arr001982	TRUE	OG0004136	N0.HOG0007147 OG0004136	FALSE	7488
Chr01	57033637	57037426	TaAK34W.1G170400	0_1703	436	1704	TarvensevarAK34W	Arr001983	TRUE	OG0004137	N0.HOG0007148 OG0004137	FALSE	7499
Chr01	57076027	57078501	TaAK34W.1G170600	0_1705	482	1706	TarvensevarAK34W	Arr001984	TRUE	OG0004138	N0.HOG0007149 OG0004138	FALSE	7519
Chr01	57090609	57093850	TaAK34W.1G170700	0_1706	509	1707	TarvensevarAK34W	Arr001985	TRUE	OG0004139	N0.HOG0007150 OG0004139	FALSE	7530
Chr01	57104683	57106096	TaAK34W.1G170800	0_1707	439	1708	TarvensevarAK34W	Arr001986	TRUE	OG0004140	N0.HOG0007151 OG0004140	FALSE	7540
Chr01	57219012	57220214	TaAK34W.1G171000	0_1709	157	1710	TarvensevarAK34W	Arr001987	TRUE	OG0004141	N0.HOG0007152 OG0004141	FALSE	7550
Chr01	57331717	57335556	TaAK34W.1G171100	0_1710	429	1711	TarvensevarAK34W	Arr001988	TRUE	OG0004142	N0.HOG0007153 OG0004142	FALSE	7560
Chr01	57436331	57436856	TaAK34W.1G171400	0_1713	175	1714	TarvensevarAK34W	Arr001989	TRUE	OG0004143	N0.HOG0007154 OG0004143	FALSE	7599
Chr01	57471041	57472805	TaAK34W.1G171600	0_1715	190	1716	TarvensevarAK34W	Arr001990	TRUE	OG0004144	N0.HOG0007155 OG0004144	FALSE	7619
Chr01	57472590	57474814	TaAK34W.1G171700	0_1716	239	1717	TarvensevarAK34W	Arr001991	TRUE	OG0004145	N0.HOG0007156 OG0004145	FALSE	7625
Chr01	57566806	57569364	TaAK34W.1G171800	0_1717	313	1718	TarvensevarAK34W	Arr001992	TRUE	OG0004146	N0.HOG0007157 OG0004146	FALSE	7635
Chr01	57634335	57640258	TaAK34W.1G172000	0_1719	268	1720	TarvensevarAK34W	Arr001993	TRUE	OG0004147	N0.HOG0007158 OG0004147	FALSE	7654
Chr01	57660650	57664553	TaAK34W.1G172100	0_1720	443	1721	TarvensevarAK34W	Arr001994	TRUE	OG0004148	N0.HOG0007159 OG0004148	FALSE	7664
Chr01	57672370	57674710	TaAK34W.1G172200	0_1721	331	1722	TarvensevarAK34W	Arr001995	TRUE	OG0004149	N0.HOG0007160 OG0004149	FALSE	7675
Chr01	57720694	57725515	TaAK34W.1G172300	0_1722	485	1723	TarvensevarAK34W	Arr001996	TRUE	OG0004150	N0.HOG0007161 OG0004150	FALSE	7686
Chr01	57731701	57738799	TaAK34W.1G172400	0_1723	886	1724	TarvensevarAK34W	Arr001997	TRUE	OG0004151	N0.HOG0007162 OG0004151	FALSE	7697
Chr01	57739961	57741339	TaAK34W.1G172500	0_1724	282	1725	TarvensevarAK34W	Arr001998	TRUE	OG0004152	N0.HOG0007163 OG0004152	FALSE	7707
Chr01	57740931	57742299	TaAK34W.1G172600	0_1725	241	1726	TarvensevarAK34W	Arr001999	TRUE	OG0004153	N0.HOG0007164 OG0004153	FALSE	7717
[truncated: 193,203 more rows]
